# Supplementary material for: Population Structure and Historical Demography of the Oriental River Prawn (Macrobrachium nipponense) in Taiwan
Source: PLoS One. 2015 Dec 30;10(12):e0145927. doi: 10.1371/journal.pone.0145927 (PMC4696665; doi:10.1371/journal.pone.0145927)
Supplement: S1 Dataset — (FASTA) [file pone.0145927.s001.fasta]

>SMR-01  
TACTCTTGTCGATAAGAACTCTCAAAGAAAATCACGCTGTTATCCCTAAAGTAACTTATACTTTTAATCCACAAAGAAGGATCACACACTAATTATAATTATTAAATTAAACAGACAGTTACACATTATATCTACATCTCCCCAACGAAATATAAACCTAATAAAGCTACTTTTCACTCAAATTGTAAGCCAAATTAAACTTATATAAAGTTTTATAGGGTCTTATCGTCCCACTAAATAATTTGAGCCTTTTCACTCAAAAGTTAAATTCAAATTACGTAAAGGAGACAGCTCATCCCTCGTCCAACCTTTCATTCAAGCCTTCAATTAAAAGACTACTGACTATGCTACCTTCGCACGGTCAAATTACCGCGGCCCTTTAAATCAATCAGTGGGCAGGCTAGACTTTATAACTTATACATGATTGGAAACGATCAGATCTATAATGTTATTGTTACCGCCAACGCTTTCGTAATAATTTTCTTTATAGTAATACCTATTATAATTGGAGGCTTCGGTAATTGATTAGTTCCTCTGATATTAGGAGCGCCAGATATAGCATTCCCACGAATAAATAACATAAGATTTTGACTTCTACCCCCATCACTTACCTTATTATTATCAAGAGGAATAGTAGAAAGAGGAGTAGGCACAGGATGAACTGTCTACCCCCCACTAGCTGCAGGAACTGCCCACGCAGGAGCCTCAGTAGATTTAGGAATCTTCTCCTTACACTTAGCAGGGGTATCTTCAATTTTAGGAGCCGTTAATTTTATTACTACCGTAATTAAC
>SMR-02  
TACTCTTGTCGATAAGAACTCTCAAAGAAAATCACGCTGTTATCCCTAAAGTAACTTATACTTTTAATCCACAAAGAAGGATCACACACTAATTATAATTATTAAATTAAACAGACAGTTACACATTATATCTACATCTCCCCAACGAAATATAAACCTAATAAAGCTACTTTTCACTCAAATTGTAAGCCAAATTAAACTTATATAAAGTTTTATAGGGTCTTATCGTCCCACTAAATAATTTGAGCCTTTTCACTCAAAAGTTAAATTCAAATTACGTAAAGGAGACAGCTCATCCCTCGTCCAACCTTTCATTCAAGCCTTCAATTAAAAGACTACTGACTATGCTACCTTCGCACGGTCAAATTACCGCGGCCCTTTAAATCAATCAGTGGGCAGGCTAGACTTTATAACTTATACATGATTGGAAACGATCAGATCTATAATGTTATTGTTACCGCCAACGCTTTCGTAATAATTTTCTTTATAGTAATACCTATTATAATTGGAGGCTTCGGTAATTGATTAGTTCCTCTGATATTAGGAGCGCCAGATATAGCATTCCCACGAATAAATAACATAAGATTTTGACTTCTACCCCCATCACTTACCTTATTATTATCAAGAGGAATAGTAGAAAGAGGAGTAGGCACAGGATGAACTGTCTACCCCCCACTAGCTGCAGGAACTGCCCACGCAGGAGCCTCAGTAGATTTAGGAATCTTCTCCTTACACTTAGCAGGGGTATCTTCAATTTTAGGAGCCGTTAATTTTATTACTACCGTAATTAAC
>SMR-03  
TACTCTTGTCGATAAGAACTCTCAAAGAAAATCACGCTGTTATCCCTAAAGTAACTTATACTTTTAATCCACAAAGAAGGATCACACACTAATTATAATTATTAAATTAAACAGACAGTTACACATTATATCTACATCTCCCCAACGAAATATAAACCTAATAAAGCTACTTTTCACTCAAATTGTAAGCCAAATTAAACTTATATAAAGTTTTATAGGGTCTTATCGTCCCACTAAATAATTTGAGCCTTTTCACTCAAAAGTTAAATTCAAATTACGTAAAGGAGACAGCTCATCCCTCGTCCAACCTTTCATTCAAGCCTTCAATTAAAAGACTACTGACTATGCTACCTTCGCACGGTCAAATTACCGCGGCCCTTTAAATCAATCAGTGGGCAGGCTAGACTTTATAACTTATACATGATTGGAAACGATCAGATCTATAATGTTATTGTTACCGCCAACGCTTTCGTAATAATTTTCTTTATAGTAATACCTATTATAATTGGAGGCTTCGGTAATTGATTAGTTCCTCTGATATTAGGAGCGCCAGATATAGCATTCCCACGAATAAATAACATAAGATTTTGACTTCTACCCCCATCACTTACCTTATTATTATCAAGAGGAATAGTAGAAAGAGGAGTAGGCACAGGATGAACTGTCTACCCCCCACTAGCTGCAGGAACTGCCCACGCAGGAGCCTCAGTAGATTTAGGAATCTTCTCCTTACACTTAGCAGGGGTATCTTCAATTTTAGGAGCCGTTAATTTTATTACTACCGTAATTAAC
>SMR-04
TACTCTTGTCGATAAGAACTCTCAAAGAAAATCACGCTGTTATCCCTAAAGTAACTTATACTTTTAATCCACAAAGAAGGATCACACACTAATTATAATTATTAAATTAAACAGACAGTTACACATTATATCTACATCTCCCCAACGAAATATAAACCTAATAAAGCTACTTTTCACTCAAATTGTAAGCCAAATTAAACTTATATAAAGTTTTATAGGGTCTTATCGTCCCACTAAATAATTTGAGCCTTTTCACTCAAAAGTTAAATTCAAATTACGTAAAGGAGACAGCTCATCCCTCGTCCAACCTTTCATTCAAGCCTTCAATTAAAAGACTACTGACTATGCTACCTTCGCACGGTCAAATTACCGCGGCCCTTTAAATCAATCAGTGGGCAGGCTAGACTTTATAACTTATACATGATTGGAAACGATCAGATCTATAATGTTATTGTTACCGCCCACGCTTTCGTAATAATTTTCTTTATAGTAATACCTATTATAATTGGAGGCTTCGGTAATTGATTAGTTCCTCTGATATTAGGAGCGCCAGATATAGCATTCCCACGAATAAATAACATAAGATTTTGACTTCTACCCCCATCACTTACCTTATTATTATCAAGAGGAATAGTAGAAAGAGGAGTAGGCACAGGATGAACTGTCTACCCCCCACTAGCTGCAGGAACTGCCCACGCAGGAGCCTCAGTAGATTTAGGAATCTTCTCCTTACACTTAGCAGGGGTATCTTCAATTTTAGGAGCCGTTAATTTTATTACTACCGTAATTAAC
>SMR-05  
TACTCTTGTCGATAAGAACTCTCAAAGAAAATCACGCTGTTATCCCTAAAGTAACTTATACTTTTAATCCACAAAGAAGGATCACACACTAATTATAATTATTAAATTAAACAGACAGTTACACATTATATCTACATCTCCCCAACGAAATATAAACCTAATAAAGCTACTTTTCACTCAAATTGTAAGCCAAATTAAACTTATATAAAGTTTTATAGGGTCTTATCGTCCCACTAAATAATTTGAGCCTTTTCACTCAAAAGTTAAATTCAAATTACGTAAAGGAGACAGCTCATCCCTCGTCCAACCTTTCATTCAAGCCTTCAATTAAAAGACTACTGACTATGCTACCTTCGCACGGTCAAATTACCGCGGCCCTTTAAATCAATCAGTGGGCAGGCTAGACTTTATAACTTATACATGATTGGAAACGATCAGATCTATAATGTTATTGTTACCGCCAACGCTTTCGTAATAATTTTCTTTATAGTAATACCTATTATAATTGGAGGCTTCGGTAATTGATTAGTTCCTCTGATATTAGGAGCGCCAGATATAGCATTCCCACGAATAAATAACATAAGATTTTGACTTCTACCCCCATCACTTACCTTATTATTATCAAGAGGAATAGTAGAAAGAGGAGTAGGCACAGGATGAACTGTCTACCCCCCACTAGCTGCAGGAACTGCCCACGCAGGAGCCTCAGTAGATTTAGGAATCTTCTCCTTACACTTAGCAGGGGTATCTTCAATTTTAGGAGCCGTTAATTTTATTACTACCGTAATTAAC
>SMR-06  
TACTCTTGTCGATAAGAACTCTCAAAGAAAATCACGCTGTTATCCCTAAAGTAACTTATACTTTTAATCCACAAAGAAGGATCACACACTAATTATAATTATTAAATTAAACAGACAGTTACACATTATATCTACATCTCCCCAACGAAATATAAACCTAATAAAGCTACTTTTCACTCAAATTGTAAGCCAAATTAAACTTATATAAAGTTTTATAGGGTCTTATCGTCCCACTAAATAATTTGAGCCTTTTCACTCAAAAGTTAAATTCAAATTACGTAAAGGAGACAGCTCATCCCTCGTCCAACCTTTCATTCAAGCCTTCAATTAAAAGACTACTGACTATGCTACCTTCGCACGGTCAAATTACCGCGGCCCTTTAAATCAATCAGTGGGCAGGCTAGACTTTATAACTTATACATGATTGGAAACGATCAGATCTATAATGTTATTGTTACCGCCAACGCTTTCGTAATAATTTTCTTTATAGTAATACCTATTATAATTGGAGGCTTCGGTAATTGATTAGTTCCTCTGATATTAGGAGCGCCAGATATAGCATTCCCACGAATAAATAACATAAGATTTTGACTTCTACCCCCATCACTTACCTTATTATTATCAAGAGGAATAGTAGAAAGAGGAGTAGGCACAGGATGAACTGTCTACCCCCCACTAGCTGCAGGAACTGCCCACGCAGGAGCCTCAGTAGATTTAGGAATCTTCTCCTTACACTTAGCAGGGGTATCTTCAATTTTAGGAGCCGTTAATTTTATTACTACCGTAATTAAC
>SMR-07  
TACTCTTGTCGATAAGAACTCTCAAAGAAAATCACGCTGTTATCCCTAAAGTAACTTATACTTTTAATCCACAAAGAAGGATCACACACTAATTATAATTATTAAATTAAACAGACAGTTACACATTATATCTACATCTCCCCAACGAAATATAAACCTAATAAAGCTACTTTTCACTCAAATTGTAAGCCAAATTAAACTTATATAAAGTTTTATAGGGTCTTATCGTCCCACTAAATAATTTGAGCCTTTTCACTCAAAAGTTAAATTCAAATTACGTAAAGGAGACAGCTCATCCCTCGTCCAACCTTTCATTCAAGCCTTCAATTAAAAGACTACTGACTATGCTACCTTCGCACGGTCAAATTACCGCGGCCCTTTAAATCAATCAGTGGGCAGGCTAGACTTTATAACTTATACATGATTGGAAACGATCAGATCTATAATGTTATTGTTACCGCCCACGCTTTCGTAATAATTTTCTTTATAGTAATACCTATTATAATTGGAGGCTTCGGTAATTGATTAGTTCCTCTGATATTAGGAGCGCCAGATATAGCATTCCCACGAATAAATAACATAAGATTTTGACTTCTACCCCCATCACTTACCTTATTATTATCAAGAGGAATAGTAGAAAGAGGAGTAGGCACAGGATGAACTGTCTACCCCCCACTAGCTGCAGGAACTGCCCACGCAGGAGCCTCAGTAGATTTAGGAATCTTCTCCTTACACTTAGCAGGGGTATCTTCAATTTTAGGAGCCGTTAATTTTATTACTACCGTAATTAAC
>SMR-08  
TACTCTTGTCGATAAGAACTCTCAAAGAAAATCACGCTGTTATCCCTAAAGTAACTTATACTTTTAATCCACAAAGAAGGATCACACACTAATTATAATTATTAAATTAAACAGACAGTTACACATTATATCTACATCTCCCCAACGAAATATAAACCTAATAAAGCTACTTTTCACTCAAATTGTAAGCCAAATTAAACTTATATAAAGTTTTATAGGGTCTTATCGTCCCACTAAATAATTTGAGCCTTTTCACTCAAAAGTTAAATTCAAATTACGTAAAGGAGACAGCTCATCCCTCGTCCAACCTTTCATTCAAGCCTTCAATTAAAAGACTACTGACTATGCTACCTTCGCACGGTCAAATTACCGCGGCCCTTTAAATCAATCAGTGGGCAGGCTAGACTTTATAACTTATACATGATTGGAAACGATCAGATCTATAATGTTATTGTTACCGCCAACGCTTTCGTAATAATTTTCTTTATAGTAATACCTATTATAATTGGAGGCTTCGGTAATTGATTAGTTCCTCTGATATTAGGAGCGCCAGATATAGCATTCCCACGAATAAATAACATAAGATTTTGACTTCTACCCCCATCACTTACCTTATTATTATCAAGAGGAATAGTAGAAAGAGGAGTAGGCACAGGATGAACTGTCTACCCCCCACTAGCTGCAGGAACTGCCCACGCAGGAGCCTCAGTAGATTTAGGAATCTTCTCCTTACACTTAGCAGGGGTATCTTCAATTTTAGGAGCCGTTAATTTTATTACTACCGTAATTAAC
>SMR-09  
TACTCTTGTCGATAAGAACTCTCAAAGAAAATCACGCTGTTATCCCTAAAGTAACTTATACTTTTAATCCACAAAGAAGGATCACACACTAATTATAATTATTAAATTAAACAGACAGTTACACATTATATCTACATCTCCCCAACGAAATATAAACCTAATAAAGCTACTTTTCACTCAAATTGTAAGCCAAATTAAACTTATATAAAGTTTTATAGGGTCTTATCGTCCCACTAAATAATTTGAGCCTTTTCACTCAAAAGTTAAATTCAAATTACGTAAAGGAGACAGCTCATCCCTCGTCCAACCTTTCATTCAAGCCTTCAATTAAAAGACTACTGACTATGCTACCTTCGCACGGTCAAATTACCGCGGCCCTTTAAATCAATCAGTGGGCAGGCTAGACTTTATAACTTATACATGATTGGAAACGATCAGATCTATAATGTTATTGTTACCGCCCACGCTTTCGTAATAATTTTCTTTATAGTAATACCTATTATAATTGGAGGCTTCGGTAATTGATTAGTTCCTCTGATATTAGGAGCGCCAGATATAGCATTCCCACGAATAAATAACATAAGATTTTGACTTCTACCCCCATCACTTACCTTATTATTATCAAGAGGAATAGTAGAAAGAGGAGTAGGCACAGGATGAACTGTCTACCCCCCACTAGCTGCAGGAACTGCCCACGCAGGAGCCTCAGTAGATTTAGGAATCTTCTCCTTACACTTAGCAGGGGTATCTTCAATTTTAGGAGCCGTTAATTTTATTACTACCGTAATTAAC
>SMR-10  
TACTCTTGTCGATAAGAACTCTCAAAGAAAATCACGCTGTTATCCCTAAAGTAACTTATACTTTTAATCCACAAAGAAGGATCACACACTAATTATAATTATTAAATTAAACAGACAGTTACACATTATATCTACATCTCCCCAACGAAATATAAACCTAATAAAGCTACTTTTCACTCAAATTGTAAGCCAAATTAAACTTATATAAAGTTTTATAGGGTCTTATCGTCCCACTAAATAATTTGAGCCTTTTCACTCAAAAGTTAAATTCAAATTACGTAAAGGAGACAGCTCATCCCTCGTCCAACCTTTCATTCAAGCCTTCAATTAAAAGACTACTGACTATGCTACCTTCGCACGGTCAAATTACCGCGGCCCTTTAAATCAATCAGTGGGCAGGCTAGACTTTATAACTTATACATGATTGGAAACGATCAGATCTATAATGTTATTGGTACCGCTCACGCTTTCGTAATAATTTTCTTTATAGTAATACCTATTATAATTGGAGGCTTCGGTAATTGATTAGTTCCTCTGATATTAGGAGCGCCAGATATAGCATTCCCACGAATAAATAACATAAGATTTTGACTTCTACCCCCATCACTTACCTTATTATTATCAAGAGGAATAGTAGAAAGAGGAGTAGGCACAGGATGAACTGTCTACCCCCCACTAGCTGCAGGAACTGCCCACGCAGGAGCCTCAGTAGATTTAGGAATCTTCTCCTTACACTTAGCAGGGGTATCTTCAATTTTAGGAGCCGTTAATTTTATTACTACCGTAATTAAC
>SMR-11  
TACTCTTGTCGATAAGAACTCTCAAAGAAAATCACGCTGTTATCCCTAAAGTAACTTATACTTTTAATCCACAAAGAAGGATCACACACTAATTATAATTATTAAATTAAACAGACAGTTACACATTATATCTACATCTCCCCAACGAAATATAAACCTAATAAAGCTACTTTTCACTCAAATTGTAAGCCAAATTAAACTTATATAAAGTTTTATAGGGTCTTATCGTCCCACTAAATAATTTGAGCCTTTTCACTCAAAAGTTAAATTCAAATTACGTAAAGGAGACAGCTCATCCCTCGTCCAACCTTTCATTCAAGCCTTCAATTAAAAGACTACTGACTATGCTACCTTCGCACGGTCAAATTACCGCGGCCCTTTAAATCAATCAGTGGGCAGGCTAGACTTTATAACTTATACATGATTGGAAACGATCAGATCTATAATGTTATTGTTACCGCCAACGCTTTCGTAATAATTTTCTTTATAGTAATACCTATTATAATTGGAGGCTTCGGTAATTGATTAGTTCCTCTGATATTAGGAGCGCCAGATATAGCATTCCCACGAATAAATAACATAAGATTTTGACTTCTACCCCCATCACTTACCTTATTATTATCAAGAGGAATAGTAGAAAGAGGAGTAGGCACAGGATGAACTGTCTACCCCCCACTAGCTGCAGGAACTGCCCACGCAGGAGCCTCAGTAGATTTAGGAATCTTCTCCTTACACTTAGCAGGGGTATCTTCAATTTTAGGAGCCGTTAATTTTATTACTACCGTAATTAAC
>SMR-12  
TACTCTTGTCGATAAGAACTCTCAAAGAAAATCACGCTGTTATCCCTAAAGTAACTTATACTTTTAATCCACAAAGAAGGATCACACACTAATTATAATTATTAAATTAAACAGACAGTTACACATTATATCTACATCTCCCCAACGAAATATAAACCTAATAAAGCTACTTTTCACTCAAATTGTAAGCCAAATTAAACTTATATAAAGTTTTATAGGGTCTTATCGTCCCACTAAATAATTTGAGCCTTTTCACTCAAAAGTTAAATTCAAATTACGTAAAGGAGACAGCTCATCCCTCGTCCAACCTTTCATTCAAGCCTTCAATTAAAAGACTACTGACTATGCTACCTTCGCACGGTCAAATTACCGCGGCCCTTTAAATCAATCAGTGGGCAGGCTAGACTTTATAACTTATACATGATTGGAAACGATCAGATCTATAATGTTATTGTTACCGCCCACGCTTTCGTAATAATTTTCTTTATAGTAATACCTATTATAATTGGAGGCTTCGGTAATTGATTAGTTCCTCTGATATTAGGAGCGCCAGATATAGCATTCCCACGAATAAATAACATAAGATTTTGACTTCTACCCCCATCACTTACCTTATTATTATCAAGAGGAATAGTAGAAAGAGGAGTAGGCACAGGATGAACTGTCTACCCCCCACTAGCTGCAGGAACTGCCCACGCAGGAGCCTCAGTAGATTTAGGAATCTTCTCCTTACACTTAGCAGGGGTATCTTCAATTTTAGGAGCCGTTAATTTTATTACTACCGTAATTAAC
>SMR-13  
TACTCTTGTCGATAAGAACTCTCAAAGAAAATCACGCTGTTATCCCTAAAGTAACTTATACTTTTAATCCACAAAGAAGGATCACACACTAATTATAATTATTAAATTAAACAGACAGTTACACATTATATCTACATCTCCCCAACGAAATATAAACCTAATAAAGCTACTTTTCACTCAAATTGTAAGCCAAATTAAACTTATATAAAGTTTTATAGGGTCTTATCGTCCCACTAAATAATTTGAGCCTTTTCACTCAAAAGTTAAATTCAAATTACGTAAAGGAGACAGCTCATCCCTCGTCCAACCTTTCATTCAAGCCTTCAATTAAAAGACTACTGACTATGCTACCTTCGCACGGTCAAATTACCGCGGCCCTTTAAATCAATCAGTGGGCAGGCTAGACTTTATAACTTATACATGATTGGAAACGATCAGATCTATAATGTTATTGTTACCGCCCACGCTTTCGTAATAATTTTCTTTATAGTAATACCTATTATAATTGGAGGCTTCGGTAATTGATTAGTTCCTCTGATATTAGGAGCGCCAGATATAGCATTCCCACGAATAAATAACATAAGATTTTGACTTCTACCCCCATCACTTACCTTATTATTATCAAGAGGAATAGTAGAAAGAGGAGTAGGCACAGGATGAACTGTCTACCCCCCACTAGCTGCAGGAACTGCCCACGCAGGAGCCTCAGTAGATTTAGGAATCTTCTCCTTACACTTAGCAGGGGTATCTTCAATTTTAGGAGCCGTTAATTTTATTACTACCGTAATTAAC
>SMR-14  
TACTCTTGTCGATAAGAACTCTCAAAGAAAATCACGCTGTTATCCCTAAAGTAACTTATACTTTTAATCCACAAAGAAGGATCACACACTAATTATAATTATTAAATTAAACAGACAGTTACACATTATATCTACATCTCCCCAACGAAATATAAACCTAATAAAGCTACTTTTCACTCAAATTGTAAGCCAAATTAAACTTATATAAAGTTTTATAGGGTCTTATCGTCCCACTAAATAATTTGAGCCTTTTCACTCAAAAGTTAAATTCAAATTACGTAAAGGAGACAGCTCATCCCTCGTCCAACCTTTCATTCAAGCCTTCAATTAAAAGACTACTGACTATGCTACCTTCGCACGGTCAAATTACCGCGGCCCTTTAAATCAATCAGTGGGCAGGCTAGACTTTATAACTTATACATGATTGGAAACGATCAGATCTATAATGTTATTGTTACCGCCCACGCTTTCGTAATAATTTTCTTTATAGTAATACCTATTATAATTGGAGGCTTCGGTAATTGATTAGTTCCTCTGATATTAGGAGCGCCAGATATAGCATTCCCACGAATAAATAACATAAGATTTTGACTTCTACCCCCATCACTTACCTTATTATTATCAAGAGGAATAGTAGAAAGAGGAGTAGGCACAGGATGAACTGTCTACCCCCCACTAGCTGCAGGAACTGCCCACGCAGGAGCCTCAGTAGATTTAGGAATCTTCTCCTTACACTTAGCAGGGGTATCTTCAATTTTAGGAGCCGTTAATTTTATTACTACCGTAATTAAC
>SMR-15  
TACTCTTGTCGATAAGAACTCTCAAAGAAAATCACGCTGTTATCCCTAAAGTAACTTATACTTTTAATCCACAAAGAAGGATCACACACTAATTATAATTATTAAATTAAACAGACAGTTACACATTATATCTACATCTCCCCAACGAAATATAAACCTAATAAAGCTACTTTTCACTCAAATTGTAAGCCAAATTAAACTTATATAAAGTTTTATAGGGTCTTATCGTCCCACTAAATAATTTGAGCCTTTTCACTCAAAAGTTAAATTCAAATTACGTAAAGGAGACAGCTCATCCCTCGTCCAACCTTTCATTCAAGCCTTCAATTAAAAGACTACTGACTATGCTACCTTCGCACGGTCAAATTACCGCGGCCCTTTAAATCAATCAGTGGGCAGGCTAGACTTTATAACTTATACATGATTGGAAACGATCAGATCTATAATGTTATTGTTACCGCCAACGCTTTCGTAATAATTTTCTTTATAGTAATACCTATTATAATTGGAGGCTTCGGTAATTGATTAGTTCCTCTGATATTAGGAGCGCCAGATATAGCATTCCCACGAATAAATAACATAAGATTTTGACTTCTACCCCCATCACTTACCTTATTATTATCAAGAGGAATAGTAGAAAGAGGAGTAGGCACAGGATGAACTGTCTACCCCCCACTAGCTGCAGGAACTGCCCACGCAGGAGCCTCAGTAGATTTAGGAATCTTCTCCTTACACTTAGCAGGGGTATCTTCAATTTTAGGAGCCGTTAATTTTATTACTACCGTAATTAAC
>SMR-16  
TACTCTTGTCGATAAGAACTCTCAAAGAAAATCACGCTGTTATCCCTAAAGTAACTTATACTTTTAATCCACAAAGAAGGATCACACACTAATTATAATTATTAAATTAAACAGACAGTTACACATTATATCTACATCTCCCCAACGAAATATAAACCTAATAAAGCTACTTTTCACTCAAATTGTAAGCCAAATTAAACTTATATAAAGTTTTATAGGGTCTTATCGTCCCACTAAATAATTTGAGCCTTTTCACTCAAAAGTTAAATTCAAATTACGTAAAGGAGACAGCTCATCCCTCGTCCAACCTTTCATTCAAGCCTTCAATTAAAAGACTACTGACTATGCTACCTTCGCACGGTCAAATTACCGCGGCCAATTAAATCAATCAGTAGGCTGGCTAGACTTTATAACTTATACATGATTGGAAACGATCAGATCTATAATGTTATTGTTACCGCCCACGCTTTCGTAATAATTTTCTTTATAGTAATACCTATTATAATTGGAGGCTTCGGTAATTGATTAGTTCCTCTGATATTAGGAGCGCCAGATATAGCATTCCCACGAATAAATAACATAAGATTTTGACTTCTACCCCCATCACTTACCTTATTATTATCAAGAGGAATAGTAGAAAGAGGAGTAGGCACAGGATGAACTGTCTACCCCCCACTAGCTGCAGGAACTGCCCACGCAGGAGCCTCAGTAGATTTAGGAATCTTCTCCTTACACTTAGCAGGGGTATCTTCAATTTTAGGAGCCGTTAATTTTATTACTACCGTAATTAAC
>SMR-17  
TACTCTTGTCGATAAGAACTCTCAAAGAAAATCACGCTGTTATCCCTAAAGTAACTTATACTTTTAATCCACAAAGAAGGATCACACACTAATTATAATTATTAAATTAAACAGACAGTTACACATTATATCTACATCTCCCCAACGAAATATAAACCTAATAAAGCTACTTTTCACTCAAATTGTAAGCCAAATTAAACTTATATAAAGTTTTATAGGGTCTTATCGTCCCACTAAATAATTTGAGCCTTTTCACTCAAAAGTTAAATTCAAATTACGTAAAGGAGACAGCTCATCCCTCGTCCAACCTTTCATTCAAGCCTTCAATTAAAAGACTACTGACTATGCTACCTTCGCACGGTCAAATTACCGCGGCCAATTAAATCAATCTGTACGCTGGCTAGACTTTATAACTTATACATGATTGGAAACGATCAGATCTATAATGTTATTGTTACCGCCAACGCTTTCGTAATAATTTTCTTTATAGTAATACCTATTATAATTGGAGGCTTCGGTAATTGATTAGTTCCTCTGATATTAGGAGCGCCAGATATAGCATTCCCACGAATAAATAACATAAGATTTTGACTTCTACCCCCATCACTTACCTTATTATTATCAAGAGGAATAGTAGAAAGAGGAGTAGGCACAGGATGAACTGTCTACCCCCCACTAGCTGCAGGAACTGCCCACGCAGGAGCCTCAGTAGATTTAGGAATCTTCTCCTTACACTTAGCAGGGGTATCTTCAATTTTAGGAGCCGTTAATTTTATTACTACCGTAATTAAC
>SMR-18  
TACTCTTGTCGATAAGAACTCTCAAAGAAAATCACGCTGTTATCCCTAAAGTAACTTATACTTTTAATCCACAAAGAAGGATCACACACTAATTATAATTATTAAATTAAACAGACAGTTACACATTATATCTACATCTCCCCAACGAAATATAAACCTAATAAAGCTACTTTTCACTCAAATTGTAAGCCAAATTAAACTTATATAAAGTTTTATAGGGTCTTATCGTCCCACTAAATAATTTGAGCCTTTTCACTCAAAAGTTAAATTCAAATTACGTAAAGGAGACAGCTCATCCCTCGTCCAACCTTTCATTCAAGCCTTCAATTAAAAGACTACTGACTATGCTACCTTCGCACGGTCAAATTACCGCGGCCCTTTAAATCAATCAGTGGCCAGGCTAGACTTTATAACTTATACATGATTGGAAACGATCAGATCTATAATGTTATTGTTACCGCCAACGCTTTCGTAATAATTTTCTTTATAGTAATACCTATTATAATTGGAGGCTTCGGTAATTGATTAGTTCCTCTGATATTAGGAGCGCCAGATATAGCATTCCCACGAATAAATAACATAAGATTTTGACTTCTACCCCCATCACTTACCTTATTATTATCAAGAGGAATAGTAGAAAGAGGAGTAGGCACAGGATGAACTGTCTACCCCCCACTAGCTGCAGGAACTGCCCACGCAGGAGCCTCAGTAGATTTAGGAATCTTCTCCTTACACTTAGCAGGGGTATCTTCAATTTTAGGAGCCGTTAATTTTATTACTACCGTAATTAAC
>SMR-19  
TACTCTTGTCGATAAGAACTCTCAAAGAAAATCACGCTGTTATCCCTAAAGTAACTTATACTTTTAATCCACAAAGAAGGATCACACACTAATTATAATTATTAAATTAAACAGACAGTTACACATTATATCTACATCTCCCCAACGAAATATAAACCTAATAAAGCTACTTTTCACTCAAATTGTAAGCCAAATTAAACTTATATAAAGTTTTATAGGGTCTTATCGTCCCACTAAATAATTTGAGCCTTTTCACTCAAAAGTTAAATTCAAATTACGTAAAGGAGACAGCTCATCCCTCGTCCAACCTTTCATTCAAGCCTTCAATTAAAAGACTACTGACTATGCTACCTTCGCACGGTCAAATTACCGCGGCCCTTTAAATCAATCAGTGGGCAGGCTAGACTTTATAACTTATACATGATTGGAAACGATCAGATCTATAATGTTATTGTTACCGCCAACGCTTTCGTAATAATTTTCTTTATAGTAATACCTATTATAATTGGAGGCTTCGGTAATTGATTAGTTCCTCTGATATTAGGAGCGCCAGATATAGCATTCCCACGAATAAATAACATAAGATTTTGACTTCTACCCCCATCACTTACCTTATTATTATCAAGAGGAATAGTAGAAAGAGGAGTAGGCACAGGATGAACTGTCTACCCCCCACTAGCTGCAGGAACTGCCCACGCAGGAGCCTCAGTAGATTTAGGAATCTTCTCCTTACACTTAGCAGGGGTATCTTCAATTTTAGGAGCCGTTAATTTTATTACTACCGTAATTAAC
>SMR-20  
TACTCTTGTCGATAAGAACTCTCAAAGAAAATCACGCTGTTATCCCTAAAGTAACTTATACTTTTAATCCACAAAGAAGGATCACACACTAATTATAATTATTAAATTAAACAGACAGTTACACATTATATCTACATCTCCCCAACGAAATATAAACCTAATAAAGCTACTTTTCACTCAAATTGTAAGCCAAATTAAACTTATATAAAGTTTTATAGGGTCTTATCGTCCCACTAAATAATTTGAGCCTTTTCACTCAAAAGTTAAATTCAAATTACGTAAAGGAGACAGCTCATCCCTCGTCCAACCTTTCATTCAAGCCTTCAATTAAAAGACTACTGACTATGCTACCTTCGCACGGTCAAATTACCGCGGCCCTTTAAATCAATCAGTGGGCAGGCTAGACTTTATAACTTATACATGATTGGAAACGATCAGATCTATAATGTTATTGTTACCGCCAACGCTTTCGTAATAATTTTCTTTATAGTAATACCTATTATAATTGGAGGCTTCGGTAATTGATTAGTTCCTCTGATATTAGGAGCGCCAGATATAGCATTCCCACGAATAAATAACATAAGATTTTGACTTCTACCCCCATCACTTACCTTATTATTATCAAGAGGAATAGTAGAAAGAGGAGTAGGCACAGGATGAACTGTCTACCCCCCACTAGCTGCAGGAACTGCCCACGCAGGAGCCTCAGTAGATTTAGGAATCTTCTCCTTACACTTAGCAGGGGTATCTTCAATTTTAGGAGCCGTTAATTTTATTACTACCGTAATTAAC
>SMR-21  
TACTCTTGTCGATAAGAACTCTCAAAGAAAATCACGCTGTTATCCCTAAAGTAACTTATACTTTTAATCCACAAAGAAGGATCACACACTAATTATAATTATTAAATTAAACAGACAGTTACACATTATATCTACATCTCCCCAACGAAATATAAACCTAATAAAGCTACTTTTCACTCAAATTGTAAGCCAAATTAAACTTATATAAAGTTTTATAGGGTCTTATCGTCCCACTAAATAATTTGAGCCTTTTCACTCAAAAGTTAAATTCAAATTACGTAAAGGAGACAGCTCATCCCTCGTCCAACCTTTCATTCAAGCCTTCAATTAAAAGACTACTGACTATGCTACCTTCGCACGGTCAAATTACCGCGGCCCTTTAAATCAATCAGTGGGCAGGCTAGACTTTATAACTTATACATGATTGGAAACGATCAGATCTATAATGTTATTGTTACCGCCCACGCTTTCGTAATAATTTTCTTTATAGTAATACCTATTATAATTGGAGGCTTCGGTAATTGATTAGTTCCTCTGATATTAGGAGCGCCAGATATAGCATTCCCACGAATAAATAACATAAGATTTTGACTTCTACCCCCATCACTTACCTTATTATTATCAAGAGGAATAGTAGAAAGAGGAGTAGGCACAGGATGAACTGTCTACCCCCCACTAGCTGCAGGAACTGCCCACGCAGGAGCCTCAGTAGATTTAGGAATCTTCTCCTTACACTTAGCAGGGGTATCTTCAATTTTAGGAGCCGTTAATTTTATTACTACCGTAATTAAC
>SMR-22  
TACTCTTGTCGATAAGAACTCTCAAAGAAAATCACGCTGTTATCCCTAAAGTAACTTATACTTTTAATCCACAAAGAAGGATCACACACTAATTATAATTATTAAATTAAACAGACAGTTACACATTATATCTACATCTCCCCAACGAAATATAAACCTAATAAAGCTACTTTTCACTCAAATTGTAAGCCAAATTAAACTTATATAAAGTTTTATAGGGTCTTATCGTCCCACTAAATAATTTGAGCCTTTTCACTCAAAAGTTAAATTCAAATTACGTAAAGGAGACAGCTCATCCCTCGTCCAACCTTTCATTCAAGCCTTCAATTAAAAGACTACTGACTATGCTACCTTCGCACGGTCAAATTACCGCGGCCCTTTAAATCAATCAGTGGGCAGGCTAGACTTTATAACTTATACATGATTGGAAACGATCAGATCTATAATGTTATTGTTACCGCCCACGCTTTCGTAATAATTTTCTTTATAGTAATACCTATTATAATTGGAGGCTTCGGTAATTGATTAGTTCCTCTGATATTAGGAGCGCCAGATATAGCATTCCCACGAATAAATAACATAAGATTTTGACTTCTACCCCCATCACTTACCTTATTATTATCAAGAGGAATAGTAGAAAGAGGAGTAGGCACAGGATGAACTGTCTACCCCCCACTAGCTGCAGGAACTGCCCACGCAGGAGCCTCAGTAGATTTAGGAATCTTCTCCTTACACTTAGCAGGGGTATCTTCAATTTTAGGAGCCGTTAATTTTATTACTACCGTAATTAAC
>SMR-23 
TACTCTTGTCGATAAGAACTCTCAAAGAAAATCACGCTGTTATCCCTAAAGTAACTTATACTTTTAATCCACAAAGAAGGATCACACACTAATTATAATTATTAAATTAAACAGACAGTTACACATTATATCTACATCTCCCCAACGAAATATAAACCTAATAAAGCTACTTTTCACTCAAATTGTAAGCCAAATTAAACTTATATAAAGTTTTATAGGGTCTTATCGTCCCACTAAATAATTTGAGCCTTTTCACTCAAAAGTTAAATTCAAATTACGTAAAGGAGACAGCTCATCCCTCGTCCAACCTTTCATTCAAGCCTTCAATTAAAAGACTACTGACTATGCTACCTTCGCACGGTCAAATTACCGCGGCCCTTTAAATCAATCAGTGGGCAGGCTAGACTTTATAACTTATACATGATTGGAAACGATCAGATCTATAATGTTATTGTTACCGCCCACGCTTTCGTAATAATTTTCTTTATAGTAATACCTATTATAATTGGAGGCTTCGGTAATTGATTAGTTCCTCTGATATTAGGAGCGCCAGATATAGCATTCCCACGAATAAATAACATAAGATTTTGACTTCTACCCCCATCACTTACCTTATTATTATCAAGAGGAATAGTAGAAAGAGGAGTAGGCACAGGATGAACTGTCTACCCCCCACTAGCTGCAGGAACTGCCCACGCAGGAGCCTCAGTAGATTTAGGAATCTTCTCCTTACACTTAGCAGGGGTATCTTCAATTTTAGGAGCCGTTAATTTTATTACTACCGTAATTAAC
>SMR-24 
TACTCTTGTCGATAAGAACTCTCAAAGAAAATCACGCTGTTATCCCTAAAGTAACTTATACTTTTAATCCACAAAGAAGGATCACACACTAATTATAATTATTAAATTAAACAGACAGTTACACATTATATCTACATCTCCCCAACGAAATATAAACCTAATAAAGCTACTTTTCACTCAAATTGTAAGCCAAATTAAACTTATATAAAGTTTTATAGGGTCTTATCGTCCCACTAAATAATTTGAGCCTTTTCACTCAAAAGTTAAATTCAAATTACGTAAAGGAGACAGCTCATCCCTCGTCCAACCTTTCATTCAAGCCTTCAATTAAAAGACTACTGACTATGCTACCTTCGCACGGTCAAATTACCGCGGCCCTTTAAATCAATCAGTGGGCAGGCTAGACTTTATAACTTATACATGATTGGAAACGATCAGATCTATAATGTTATTGTTACCGCCAACGCTTTCGTAATAATTTTCTTTATAGTAATACCTATTATAATTGGAGGCTTCGGTAATTGATTAGTTCCTCTGATATTAGGAGCGCCAGATATAGCATTCCCACGAATAAATAACATAAGATTTTGACTTCTACCCCCATCACTTACCTTATTATTATCAAGAGGAATAGTAGAAAGAGGAGTAGGCACAGGATGAACTGTCTACCCCCCACTAGCTGCAGGAACTGCCCACGCAGGAGCCTCAGTAGATTTAGGAATCTTCTCCTTACACTTAGCAGGGGTATCTTCAATTTTAGGAGCCGTTAATTTTATTACTACCGTAATTAAC
>SMR-25  
TACTCTTGTCGATAAGAACTCTCAAAGAAAATCACGCTGTTATCCCTAAAGTAACTTATACTTTTAATCCACAAAGAAGGATCACACACTAATTATAATTATTAAATTAAACAGACAGTTACACATTATATCTACATCTCCCCAACGAAATATAAACCTAATAAAGCTACTTTTCACTCAAATTGTAAGCCAAATTAAACTTATATAAAGTTTTATAGGGTCTTATCGTCCCACTAAATAATTTGAGCCTTTTCACTCAAAAGTTAAATTCAAATTACGTAAAGGAGACAGCTCATCCCTCGTCCAACCTTTCATTCAAGCCTTCAATTAAAAGACTACTGACTATGCTACCTTCGCACGGTCAAATTACCGCGGCCCTTTAAATCAATCAGTGGGCAGGCTAGACTTTATAACTTATACATGATTGGAAACGATCAGATCTATAATGTTATTGTTACCGCCAACGCTTTCGTAATAATTTTCTTTATAGTAATACCTATTATAATTGGAGGCTTCGGTAATTGATTAGTTCCTCTGATATTAGGAGCGCCAGATATAGCATTCCCACGAATAAATAACATAAGATTTTGACTTCTACCCCCATCACTTACCTTATTATTATCAAGAGGAATAGTAGAAAGAGGAGTAGGCACAGGATGAACTGTCTACCCCCCACTAGCTGCAGGAACTGCCCACGCAGGAGCCTCAGTAGATTTAGGAATCTTCTCCTTACACTTAGCAGGGGTATCTTCAATTTTAGGAGCCGTTAATTTTATTACTACCGTAATTAAC
>SMR-26 
TACTCTTGTCGATAAGAACTCTCAAAGAAAATCACGCTGTTATCCCTAAAGTAACTTATACTTTTAATCCACAAAGAAGGATCACACACTAATTATAATTATTAAATTAAACAGACAGTTACACATTATATCTACATCTCCCCAACGAAATATAAACCTAATAAAGCTACTTTTCACTCAAATTGTAAGCCAAATTAAACTTATATAAAGTTTTATAGGGTCTTATCGTCCCACTAAATAATTTGAGCCTTTTCACTCAAAAGTTAAATTCAAATTACGTAAAGGAGACAGCTCATCCCTCGTCCAACCTTTCATTCAAGCCTTCAATTAAAAGACTACTGACTATGCTACCTTCGCACGGTCAAATTACCGCGGCCCTTTAAATCAATCAGTGGGCAGGCTAGACTTTATAACTTATACATGATTGGAAACGATCAGATCTATAATGTTATTGTTACCGCCCACGCTTTCGTAATAATTTTCTTTATAGTAATACCTATTATAATTGGAGGCTTCGGTAATTGATTAGTTCCTCTGATATTAGGAGCGCCAGATATAGCATTCCCACGAATAAATAACATAAGATTTTGACTTCTACCCCCATCACTTACCTTATTATTATCAAGAGGAATAGTAGAAAGAGGAGTAGGCACAGGATGAACTGTCTACCCCCCACTAGCTGCAGGAACTGCCCACGCAGGAGCCTCAGTAGATTTAGGAATCTTCTCCTTACACTTAGCAGGGGTATCTTCAATTTTAGGAGCCGTTAATTTTATTACTACCGTAATTAAC
>MTR-01  
TACTCTTGTCGATAAGAACTCTCAAAGAAAATCACGCTGTTATCCCTAAAGTAACTTATACTTTTAATCCACAAAGAAGGATCACACACTAATTATAATTATTAAATTAAATAGACAGTTACACATTATATCTACATCTCCCCAACGAAATATAAGCCTAATAAAGCTACTTTTCACTCAAATTGTAAGCCAAATTAAACTTATATAAAGTTTTATAGGGTCTTATCGTCCCACTAAATAATTTGAGCCTTTTCACTCAAAAGTTAAATTCAAATTACATAAAGGAGACAGCTCATCCCTCGTCCAACCTTTCATTCAAGCCTTCAATTAAAAGACTACTGACTATGCTACCTTCGCACGGTCAAATTACCGCGGCCCTTTAAATCAATCAGTGGGCAGGCTAGACTTTATAACTTATACATGATTGGAAACGATCATATCTATAATGTTATTGGTACCGCCAACGCTTTCGTAATAATTTTCTTTATAGTAATACCTATTATAATTGGAGGCTTCGGTAATTGATTAGTTCCTCTGATATTAGGAGCGCCAGATATAGCATTCCCACGAATAAATAACATAAGATTTTGACTTCTACCCCCATCACTTACCTTATTATTATCAAGAGGAATAGTAGAAAGAGGAGTAGGCACAGGATGAACTGTCTACCCCCCACTAGCTGCAGGAACTGCCCACGCAGGAGCCTCAGTAGATTTAGGAATCTTCTCCTTACACTTAGCAGGGGTATCTTCAATTTTAGGAGCCGTTAATTTTATTACTACCGTAATTAAC
>MTR-02  
TACTCTTGTCGATAAGAACTCTCAAAGAAAATCACGCTGTTATCCCTAAAGTAACTTATACTTTTAATCCACAAAGAAGGATCACACACTAATTATAATTATTAAATTAAATAGACAGTTACACATTATATCTACATCTCCCCAACGAAATATAAGCCTAATAAAGCTACTTTTCACTCAAATTGTAAGCCAAATTAAACTTATATAAAGTTTTATAGGGTCTTATCGTCCCACTAAATAATTTGAGCCTTTTCACTCAAAAGTTAAATTCAAATTACATAAAGGAGACAGCTCATCCCTCGTCCAACCTTTCATTCAAGCCTTCAATTAAAAGACTACTGACTATGCTACCTTCGCACGGTCAAATTAGCGCGGCCCTTTAAATCAATCAGTGGGCAGGCTAGACTTTATAACTTATACATGATTGGAAACGATCATATCTATAATGTTATTGTTACCGCCAACGCTTTCGTAATAATTTTCTTTATAGTAATACCTATTATAATTGGAGGCTTCGGTAATTGATTGGTTCCTCTAATATTAGGAGCGCCAGACATAGCATTCCCACGAATAAATAACATAAGATTTTGACTTCTACCTCCATCACTTACCTTGTTACTGTCAAGAGGAATAGTAGAAAGAGGAGTAGGCACAGGATGAACTGTCTACCCCCCACTAGCTGCAGGAACTGCCCACGCAGGAGCCTCAGTAGACTTAGGAATCTTCTCCTTACACTTAGCAGGGGTATCTTCAATCTTAGGAGCCGTTAATTTTATTACTACCGTAATTAAC
>MTR-03  
TACTCTTGTCGATAAGAACTCTCAAAGAAAATCACGCTGTTATCCCTAAAGTAACTTATACTTTTAATCCACAAAGAAGGATCACACACTAATTATAATTATTAAATTAAATAGACAGTTACACATTATATCTACATCTCCCCAACGAAATATAAGCCTAATAAAGCTACTTTTCACTCAAATTGTAAGCCAAATTAAACTTATATAAAGTTTTATAGGGTCTTATCGTCCCACTAAATAATTTGAGCCTTTTCACTCAAAAGTTAAATTCAAATTACATAAAGGAGACAGCTCATCCCTCGTCCAACCTTTCATTCAAGCCTTCAATTAAAAGACTACTGACTATGCTACCTTCGCACGGTCAAATTACCGCGGCCCTTTAAATCAATCAGTGGGCAGGCTAGACTTTATAACTTATACATGATTGGAAACGATCAGATCTATAATGTTATTGTTACCGCCAACGCTTTCGTAATAATTTTCTTTATAGTAATACCTATTATAATTGGAGGCTTCGGTAATTGATTGGTTCCTCTAATATTAGGAGCGCCAGACATAGCATTCCCACGAATAAATAACATAAGATTTTGACTTCTACCTCCATCACTTACCTTGTTACTGTCAAGAGGAATAGTAGAAAGAGGAGTAGGCACAGGATGAACTGTCTACCCCCCACTAGCTGCAGGAACTGCCCACGCAGGAGCCTCAGTAGACTTAGGAATCTTCTCCTTACACTTAGCAGGGGTATCTTCAATCTTAGGAGCCGTTAATTTTATTACTACCGTAATTAAC
>MTR-04
TACTCTTGTCGATAAGAACTCTCAAAGAAAATCACGCTGTTATCCCTAAGGTAACTTATACTTTTAATCCACAAAGAAGGAGCACACACTAATTATAATTATTAAATTAAATAGACAGTTATACATTATATCTACATCTCCCCAACGAAATATAAGCCTAATAAAGCTACTTTTCACTCAAATTGTAAGCCAAATCAAACTTATATAAAGTTTTATAGGGTCTTATCGTCCCACTAAATAATTTGAGCCTTTTCACTCAAAAGTTAAATTCAAATTACATAAAGGAGACAGCTCATCCCTCGTCCAACCTTTCATTCAAGCCTTCAATTAAAAGACTACTGACTATGCTACCTTCGCACGGTCAAATTACCGCGGCCCTTTAAATCAATCAGTGGGCAGGCTAGACTTTATAACTTATACATGATTGGAAATGATCAGATCTATAATGTTATTGTTACCGCCAACGCTTTCGTAATAATTTTCTTTATAGTAATACCTATTATAATTGGAGGCTTCGGTAATTGATTGGTTCCTCTAATATTAGGAGCGCCAGACATAGCATTCCCACGAATAAATAACATAAGATTTTGACTTCTACCTCCATCACTTACCTTGTTACTATCAAGAGGAATAGTAGAAAGAGGAGTAGGCACAGGATGAACTGTCTACCCCCCACTAGCTGCAGGAACTGCCCACGCAGGAGCCTCAGTAGACTTAGGAATCTTCTCCTTACACTTAGCAGGGGTATCTTCAATCTTAGGAGCCGTTAATTTTATTACTACCGTAATTAAC
>MTR-05 
TACTCTTGTCGATAAGAACTCTCAAAGAAAATCACGCTGTTATCCCTAAAGTAACTTATACTTTTAATCCACAAAGAAGGATCACACACTAATTATAATTATTAAATTAAATAGACAGTTACACATTATATCTACATCTCCCCAACGAAATATAAGCCTAATAAAGCTACTTTTCACTCAAATTGTAAGCCAAATTAAACTTATATAAAGTTTTATAGGGTCTTATCGTCCCACTAAATAATTTGAGCCTTTTCACTCAAAAGTTAAATTCAAATTACATAAAGGAGACAGCTCATCCCTCGTCCAACCTTTCATTCAAGCCTTCAATTAAAAGACTACTGACTATGCTACCTTCGCACGGTCAAATTACCGCGGCCCTTTAAATCAATCAGTGGGCAGGCTAGACTTTATAACTTATACATGATTGGAAACGATCAGATCTATAATGTTATTGTTACCGCCAACGCTTTCGTAATAATTTTCTTTATAGTAATACCTATTATAATTGGAGGCTTCGGTAATTGATTAGTTCCTCTGATATTAGGAGCGCCAGATATAGCATTCCCACGAATAAATAACATAAGATTTTGACTTCTACCCCCATCACTTACCTTATTATTATCAAGAGGAATAGTAGAAAGAGGAGTAGGCACAGGATGAACTGTCTACCCCCCACTAGCTGCAGGAACTGCCCACGCAGGAGCCTCAGTAGATTTAGGAATCTTCTCCTTACACTTAGCAGGGGTATCTTCAATTTTAGGAGCCGTTAATTTTATTACTACCGTAATTAAC
>MTR-06 
TACTCTTGTCGATAAGAACTCTCAAAGAAAATCACGCTGTTATCCCTAAAGTAACTTATACTTTTAATCCACAAAGAAGGATCACACACTAATTATAATTATTAAATTAAATAGACAGTTACACATTATATCTACATCTCCCCAACGAAATATAAGCCTAATAAAGCTACTTTTCACTCAAATTGTAAGCCAAATTAAACTTATATAAAGTTTTATAGGGTCTTATCGTCCCACTAGATAATTTGAGCCTTTTCACTCAAAAGTTAAATTCAAATTACATAAAGGAGACAGCTCATCCCTCGTCCAACCTTTCATTCAAGCCTTCAATTAAAAGACTACTGACTATGCTACCTTCGCACGGTCAAATTACCGCGGCCCTTTAAATCAATCAGTGGGCAGGCTAGACTTTATAACTTATACATGATTGGAAATGATCAGATCTATAATGTTATTGTTACCGCCAACGCTTTCGTAATAATTTTCTTTATAGTAATACCTATTATAATTGGAGGCTTCGGTAATTGATTGGTTCCTCTAATATTAGGAGCGCCAGACATAGCATTCCCACGAATAAATAACATAAGATTTTGACTTCTACCTCCATCACTTACCTTGTTACTATCAAGAGGAATAGTAGAAAGAGGAGTAGGCACAGGATGAACTGTCTACCCCCCACTAGCTGCAGGAACTGCCCACGCAGGAGCCTCAGTAGACTTAGGAATCTTCTCCTTACACTTAGCAGGGGTATCTTCAATCTTAGGAGCCGTTAATTTTATTACTACCGTAATTAAC
>MTR-07 
TACTCTTGTCGATAAGAACTCTCAAAGAAAATCACGCTGTTATCCCTAAAGTAACTTATACTTTTAATCCACAAAGAAGGATCACACACTAATTATAATTATTAAATTAAATAGACAGTTATACATTATATCTACATCTCCCCAACGAAATATAAGCCTAATAAAGCTACTTTTCACTCAAATTGTAAGCCAAATCAAACTTATATAAAGTTTTATAGGGTCTTATCGTCCCACTAAATAATTTGAGCCTTTTCACTCAAAAGTTAAATTCAAATTACATAAAGGAGACAGCTCATCCCTCGTCCAACCTTTCATTCAAGCCTTCAATTAAAAGACTACTGACTATGCTACCTTCGCACGGTCAAATTACCGCGGCCCTTTAAATCAATCAGTGGGCAGGCTAGACTTTATAACTTATACATGATTGGAAATGATCAGATCTATAATGTTATTGTTACCGCCAACGCTTTCGTAATAATTTTCTTTATAGTAATACCTATTATAATTGGAGGCTTCGGTAATTGATTGGTTCCTCTAATATTAGGAGCGCCAGATATAGCATTCCCACGAATAAATAACATAAGATTTTGACTTCTACCTCCATCACTTACCTTGTTACTATCAAGAGGAATAGTAGAAAGAGGAGTAGGCACAGGATGAACTGTCTACCCCCCACTAGCTGCAGGAACTGCCCACGCAGGAGCCTCAGTAGACTTAGGAATCTTCTCCTTACACTTAGCAGGGGTATCTTCAATCCTAGGAGCCGTTAATTTTATTACTACCGTAATTAAC
>MTR-08 
TACTCTTGTCGATAAGAACTCTCAAAGAAAATCACGCTGTTATCCCTAAGGTAACTTATACTTTTAATCCACAAAGAAGGAGCACACACTAATTATAATTATTAAATTAAATAGACAGTTATACATTATATCTACATCTCCCCAACGAAATATAAGCCTAATAAAGCTACTTTTCACTCAAATTGTAAGCCAAATCAAACTTATATAAAGTTTTATAGGGTCTTATCGTCCCACTAAATAATTTGAGCCTTTTCACTCAAAAGTTAAATTCAAATTACATAAAGGAGACAGCTCATCCCTCGTCCAACCTTTCATTCAAGCCTTCAATTAAAAGACTACTGACTATGCTACCTTCGCACGGTCAAATTACCGCGGCCCTTTAAATCAATCAGTGGGCAGGCTAGACTTTATAACTTATACATGATTGGAAATGATCAGATCTATAATGTTATTGTTACCGCCAACGCTTTCGTAATAATTTTCTTTATAGTAATACCTATTATAATTGGAGGCTTCGGTAATTGATTGGTTCCTCTAATATTAGGAGCGCCAGACATAGCATTCCCACGAATAAATAACATAAGATTTTGACTTCTACCTCCATCACTTACCTTGTTACTATCAAGAGGAATAGTAGAAAGAGGAGTAGGCACAGGATGAACTGTCTACCCCCCACTAGCTGCAGGAACTGCCCACGCAGGAGCCTCAGTAGACTTAGGAATCTTCTCCTTACACTTAGCAGGGGTATCTTCAATCTTAGGAGCCGTTAATTTTATTACTACCGTAATTAAC
>MTR-09 
TACTCTTGTTGGGAAGAACTCGCAAAGAAAATCACGCTGTTATCCCTAAAGTAGCTGATACTTTGAGTCCACAAAAAAGGATCACACAATAATTATAATTATTAAATTAAACAGACGGTTACACATTATATCTACCTCTCCCCCACGAAATATAAGCCTAATAAAGCTACTTTTCACTCAAATTGTGAGCCAAATTAAACTTATATAAAGTTTTATAGGGCCTTATCGTCCCACTAAATAATTTGAGCCTTTTCACTCAAAAGTTAAATTCAAATTAGATAAAGGAGACAGCTCATCCCTCGTCCAACCTTTCATTCAAGCCTTCAGTTAAAAGACTACTGACTATGCTACCTTCGCACGGCCAAATTACTGCGGCCCTTTAAATCAATCAGTGGGCAGGCTGGACTTTATAACTAATACATGATTGGAAACGATCAGATCTATAGTGTTATTGGTACCGCCAACGCTTTCGTAATAATTTTCTTTATAGTAATACCTATTATAATTGGAGGCTTCGGTAATTGATTAGTTCCTCTGATATTAGGAGCGCCAGATATAGCATTCCCACGAATAAATAACATAAGATTTTGACTTCTACCCCCATCACTTACCTTATTATTATCAAGAGGAATAGTAGAAAGAGGAGTAGGCACAGGATGAACTGTCTACCCCCCACTAGCTGCAGGAACTGCCCACGCAGGAGCCTCAGTAGATTTAGGAATCTTCTCCTTACACTTAGCAGGGGTATCTTCAATCTTAGGAGCCGTTAATTTTATTACTACCGTAATTAAC
>MTR-10
TACTCTTGTCGATAAGAACTCTCAAAGAAAATCACGCTGTTATCCCTAAAGTAACTTATACTTTTAATCCACAAAGAAGGATCACACACTAATTATAATTATTAAATTAAACAGACAGTTACACATTATATCTACATCTCCCCAACGAAATATAAACCTAATAAAGCTACTTTTCACTCAAATTGTAAGCCAAATTAAACTTATATAAAGTTTTATAGGGTCTTATCGTCCCACTAAATAATTTGAGCCTTTTCACTCAAAAGTTAAATTCAAATTACGTAAAGGAGACAGCTCATCCCTCGTCCAACCTTTCATTCAAGCCTTCAATTAAAAGACTACTGACTATGCTACCTTCGCACGGTCAAATTACCGCGGCCCTTTAAATCAATCAGTGGGCAGGCTAGACTTTATAACTTATACATGATTGGAAACGATCATATCTATAATGTTATTGGTACCGCCAACGCTTTCGTAATAATTTTCTTTATAGTAATACCTATTATAATTGGAGGCTTCGGTAATTGATTGGTTCCTCTAATATTAGGAGCGCCAGACATAGCATTCCCACGAATAAATAACATAAGATTTTGACTTCTACCTCCATCACTTACCTTGTTACTGTCAAGAGGAATAGTAGAAAGAGGAGTAGGCACAGGATGAACTGTCTACCCCCCACTAGCTGCAGGAACTGCCCACGCAGGAGCCTCAGTAGACTTAGGAATCTTCTCCTTACACTTAGCAGGGGTATCTTCAATCTTAGGAGCCGTTAATTTTATTACTACCGTAATTAAC
>MTR-11  
TACTCTTGTCGATAAGAACTCTCAAAGAAAATCACGCTGTTATCCCTAAAGTAACTTATACTTTTAATCCACAAAGAAGGATCACACACTAATTATAATTATTAAATTAAATAGACAGTTACACATTATATCTACATCTCCCCAACGAAATATAAGCCTAATAAAGCTACTTTTCACTCAAATTGTAAGCCAAATTAAACTTATATAAAGTTTTATAGGGTCTTATCGTCCCACTAGATAATTTGAGCCTTTTCACTCAAAAGTTAAATTCAAATTACATAAAGGAGACAGCTCATCCCTCGTCCAACCTTTCATTCAAGCCTTCAATTAAAAGACTACTGACTATGCTACCTTCGCACGGTCAAATTACCGCGGCCCTTTAAATCAATCAGTGGGCAGGCTAGACTTTATAACTTATACATGATTGGAAATGATCAGATCTATAATGTTATTGTTACCGCCAACGCTTTCGTAATAATTTTCTTTATAGTAATACCTATTATAATTGGAGGCTTCGGTAATTGATTGGTTCCTCTAATATTAGGAGCGCCAGACATAGCATTCCCACGAATAAATAACATAAGATTTTGACTTCTACCTCCATCACTTACCTTGTTACTATCAAGAGGAATAGTAGAAAGAGGAGTAGGCACAGGATGAACTGTCTACCCCCCACTAGCTGCAGGAACTGCCCACGCAGGAGCCTCAGTAGACTTAGGAATCTTCTCCTTACACTTAGCAGGGGTATCTTCAATCTTAGGAGCCGTTAATTTTATTACTACCGTAATTAAC
>MTR-12 
TACTCTTGTCGATAAGAACTCTCAAAGAAAATCACGCTGTTATCCCTAAAGTAACTTATACTTTTAATCCACAAAGAAGGATCACACACTAATTATAATTATTAAATTAAACAGACAGTTACACATTATATCTACATCTCCCCAACGAAATATAAACCTAATAAAGCTACTTTTCACTCAAATTGTAAGCCAAATTAAACTTATATAAAGTTTTATAGGGTCTTATCGTCCCACTAAATAATTTGAGCCTTTTCACTCAAAAGTTAAATTCAAATTACGTAAAGGAGACAGCTCATCCCTCGTCCAACCTTTCATTCAAGCCTTCAATTAAAAGACTACTGACTATGCTACCTTCGCACGGTCAAATTACCGCGGCCCTTTAAATCAATCAGTGGGCAGGCTAGACTTTATAACTTATACATGATTGGAAACGATCAGATCTATAATGTTATTGGTACCGCCAACGCTTTCGTAATAATTTTCTTTATAGTAATACCTATTATAATTGGAGGCTTCGGTAATTGATTAGTTCCTCTGATATTAGGAGCGCCAGATATAGCATTCCCACGAATAAATAACATAAGATTTTGACTTCTACCCCCATCACTTACCTTATTATTATCAAGAGGAATAGTAGAAAGAGGAGTAGGCACAGGATGAACTGTCTACCCCCCACTAGCTGCAGGAACTGCCCACGCAGGAGCCTCAGTAGATTTAGGAATCTTCTCCTTACACTTAGCAGGGGTATCTTCAATTTTAGGAGCCGTTAATTTTATTACTACCGTAATTAAC
>MTR-13 
TACTCTTGTCGATAAGAACTCTCAAAGAAAATCACGCTGTTATCCCTAAGGTAACTTATACTTTTAATCCACAAAGAAGGAGCACACACTAATTATAATTATTAAATTAAATAGACAGTTATACATTATATCTACATCTCCCCAACGAAATATAAGCCTAATAAAGCTACTTTTCACTCAAATTGTAAGCCAAATCAAACTTATATAAAGTTTTATAGGGTCTTATCGTCCCACTAAATAATTTGAGCCTTTTCACTCAAAAGTTAAATTCAAATTACATAAAGGAGACAGCTCATCCCTCGTCCAACCTTTCATTCAAGCCTTCAATTAAAAGACTACTGACTATGCTACCTTCGCACGGTCAAATTACCGCGGCCCTTTAAATCAATCAGTGGGCAGGCTAGACTTTATAACTTATACATGATTGGAAATGATCAGATCTATAATGTTATTGTTACCGCCAACGCTTTCGTAATAATTTTCTTTATAGTAATACCTATTATAATTGGAGGCTTCGGTAATTGATTGGTTCCTCTAATATTAGGAGCGCCAGACATAGCATTCCCACGAATAAATAACATAAGATTTTGACTTCTACCTCCATCACTTACCTTGTTACTATCAAGAGGAATAGTAGAAAGAGGAGTAGGCACAGGATGAACTGTCTACCCCCCACTAGCTGCAGGAACTGCCCACGCAGGAGCCTCAGTAGACTTAGGAATCTTCTCCTTACACTTAGCAGGGGTATCTTCAATCTTAGGAGCCGTTAATTTTATTACTACCGTAATTAAC
>MTR-14 
TACTCTTGTGGATAAGAACTCTCAAAGAAAATCACGCTGTTATCCCTAAGGTAACTTATACTTTTAATCCCCAAAGAAGGATCACACAATAATTATAATTATTAAATTAAATAGACAGTTACACACTATATCTACATCTCCCCAACGAAATATAAGCCTAATAAAGCTACTTTTCACTCAAATTGTAAGCCAAATTAAACTTATATAAAGTTTTATAGGGTCTTATCGTCCCACTAAATAATTTGAGCCTTTTCACTCAAAAGTTAAATTCAAATTACATAAAGGAGACAGCTCATCCCTCGTCCAACCTTTCATTCAAGCCTTCAATTAAAAGACTACTGACTATGCTACCTTCGCACGGTCAAATTACCGCGGCCCTTTAAATCAATCAGTGGGCAGGCTAGACTTTATAACATATACATGATTGGAAACGATCATATCTATCATGTTATTGGTACCGCCCACGCTTTCGTAATAATTTTCTTTATAGTAATACCTATTATAATTGGAGGCTTCGGTAATTGATTGGTTCCTCTAATATTAGGAGCGCCAGACATAGCATTCCCACGAATAAATAACATAAGATTTTGACTTCTACCTCCATCACTTACCTTGTTACTGTCAAGAGGAATAGTAGAAAGAGGAGTAGGCACAGGATGAACTGTCTACCCCCCACTAGCTGCAGGAACTGCCCACGCAGGAGCCTCAGTAGACTTAGGAATCTTCTCCTTACACTTAGCAGGGGTATCTTCAATCTTAGGAGCCGTTAATTTTATTACTACCGTAATTAAC
>MTR-15 
TACTCTTGTCGATAAGAACTCTCAAAGAAAATCACGCTGTTATCCCTAAAGTAACTTATACTTTTAATCCACAAAGAAGGATCACACACTAATTATAATTATTAAATTAAATAGACAGTTACACATTATATCTACATCTCCCCAACGAAATATAAGCCTAATAAAGCTACTTTTCACTCAAATTGTAAGCCAAATTAAACTTATATAAAGTTTTATAGGGTCTTATCGTCCCACTAAATAATTTGAGCCTTTTCACTCAAAAGTTAAATTCAAATTACATAAAGGAGACAGCTCATCCCTCGTCCAACCTTTCATTCAAGCCTTCAATTAAAAGACTACTGACTATGCTACCTTCGCACGGTCAAATTACCGCGGCCCTTTAAATCAATCAGTGGGCAGGCTAGACTTTATAACTTATACATGATTGGAAACGATCATATCTATAATGTTATTGTTACCGCCAACGCTTTCGTAATAATTTTCTTTATAGTAATACCTATTATAATTGGAGGCTTCGGTAATTGATTGGTTCCTCTAATATTAGGAGCGCCAGACATAGCATTCCCACGAATAAATAACATAAGATTTTGACTTCTACCTCCATCACTTACCTTGTTACTGTCAAGAGGAATAGTAGAAAGAGGAGTAGGCACAGGATGAACTGTCTACCCCCCACTAGCTGCAGGAACTGCCCACGCAGGAGCCTCAGTAGACTTAGGAATCTTCTCCTTACACTTAGCAGGGGTATCTTCAATCTTAGGAGCCGTTAATTTTATTACTACCGTAATTAAC
>MTR-16  
TACTCTTGTCGATAAGAACTCTCAAAGAAAATCACGCTGTTATCCCTAAAGTAACTTATACTTTTAATCCACAAAGAAGGATCACACACTAATTATAATTATTAAATTAAATAGACAGTTACACACTATATCTACATCTCCCCAACGAAATATAAGCCTAATAAAGCTACTTTTCACTCAAATTGTAAGCCAAATTAAACTTATATAAAGTTTTATAGGGTCTTATCGTCCCACTAAATAATTTGAGCCTTTTCACTCAAAAGTTAAATTCAAATTACATAAAGGAGACAGCTCATCCCTCGTCCAACCTTTCATTCAAGCCTTCAATTAAAAGACTACTGACTATGCTACCTTCGCACGGTCAAATTACCGCGGCCCTTTAAATCAATCAGTGGGCAGGCTAGACTTTATAACTTATACATGATTGGAAATGATCAGATCTATAATGTTATTGTTACCGCCAACGCTTTCGTAATAATTTTCTTTATAGTAATACCTATTATAATTGGAGGCTTCGGTAATTGATTGGTTCCTCTAATATTAGGAGCGCCAGACATAGCATTCCCACGAATAAATAACATAAGATTTTGACTTCTACCTCCATCACTTACCTTGTTACTATCAAGAGGAATAGTAGAAAGAGGAGTAGGCACAGGATGAACTGTCTACCCCCCACTAGCTGCAGGAACTGCTCACGCAGGAGCCTCAGTAGACTTAGGAATCTTCTCCTTACACTTAGCAGGGGTATCTTCAATCTTAGGAGCCGTTAATTTTATTACTACCGTAATTAAC
>MTR-17  
TACTCTTGTCGATAAGAACTCTCAAAGAAAATCACGCTGTTATCCCTAAAGTAACTTATACTTTTAATCCACAAAGAAGGATCACACACTAATTATAATTATTAAATTAAATAGACAGTTACACATTATATCTACATCTCCCCAACGAAATATAAGCCTAATAAAGCTACTTTTCACTCAAATTGTAAGCCAAATTAAACTTATATAAAGTTTTATAGGGTCTTATCGTCCCACTAAATAATTTGAGCCTTTTCACTCAAAAGTTAAATTCAAATTACATAAAGGAGACAGCTCATCCCTCGTCCAACCTTTCATTCAAGCCTTCAATTAAAAGACTACTGACTATGCTACCTTCGCACGGTCAAATTACCGCGGCCCTTTAAATCAATCAGTGGGCAGGCTAGACTTTATAACTTATACATGATTGGAAACGATCAGATCTATAATGTTATTGTTACCGCCAACGCTTTCGTAATAATTTTCTTTATAGTAATACCTATTATAATTGGAGGCTTCGGTAATTGATTGGTTCCTCTAATATTAGGAGCGCCAGACATAGCATTCCCACGAATAAATAACATAAGATTTTGACTTCTACCTCCATCACTTACCTTGTTACTGTCAAGAGGAATAGTAGAAAGAGGAGTAGGCACAGGATGAACTGTCTACCCCCCACTAGCTGCAGGAACTGCCCACGCAGGAGCCTCAGTAGACTTAGGAATCTTCTCCTTACACTTAGCAGGGGTATCTTCAATCTTAGGAGCCGTTAATTTTATTACTACCGTAATTAAC
>MTR-18 
TACTCTTGTCGATAAGAACTCTCAAAGAAAATCACGCTGTTATCCCTAAAGTAACTTATACTTTTAATCCACAAAGAAGGATCACACACTAATTATAATTATTAAATTAAATAGACAGTTACACATTATATCTACATCTCCCCAACGAAATATAAGCCTAATAAAGCTACTTTTCACTCAAATTGTAAGCCAAATTAAACTTATATAAAGTTTTATAGGGTCTTATCGTCCCACTAAATAATTTGAGCCTTTTCACTCAAAAGTTAAATTCAAATTACATAAAGGAGACAGCTCATCCCTCGTCCAACCTTTCATTCAAGCCTTCAATTAAAAGACTACTGACTATGCTACCTTCGCACGGTCAAATTACCGCGGCCCTTTAAATCAATCAGTGGGCAGGCTAGACTTTATAACTTATACATGATTGGAAACGATCAGATCTATAATGTTATTGTTACCGCCAACGCTTTCGTAATAATTTTCTTTATAGTAATACCTATTATAATTGGAGGCTTCGGTAATTGATTGGTTCCTCTAATATTAGGAGCGCCAGACATAGCATTCCCACGAATAAATAACATAAGATTTTGACTTCTACCTCCATCACTTACCTTGTTACTGTCAAGAGGAATAGTAGAAAGAGGAGTAGGCACAGGATGAACTGTCTACCCCCCACTAGCTGCAGGAACTGCCCACGCAGGAGCCTCAGTAGACTTAGGAATCTTCTCCTTACACTTAGCAGGGGTATCTTCAATCTTAGGAGCCGTTAATTTTATTACTACCGTAATTAAC
>MTR-19  
TACTCTTGTCGATAAGAACTCTCAAAGAAAATCACGCTGTTATCCCTAAAGTAACTTATACTTTTAATCCACAAAGAAGGATCACACACTAATTATAATTATTAAATTAAACAGACAGTTACACATTATATCTACATCTCCCCAACGAAATATAAACCTAATAAAGCTACTTTTCACTCAAATTGTAAGCCAAATTAAACTTATATAAAGTTTTATAGGGTCTTATCGTCCCACTAAATAATTTGAGCCTTTTCACTCAAAAGTTAAATTCAAATTACGTAAAGGAGACAGCTCATCCCTCGTCCAACCTTTCATTCAAGCCTTCAATTAAAAGACTACTGACTATGCTACCTTCGCACGGTCAAATTACCGCGGCCCTTTAAATCAATCAGTGGGCAGGCTAGACTTTATAACTTATACATGATTGGAAATGATCATATCTATAATGTTATTGGTACCGCCAACGCTTTCGTAATAATTTTCTTTATAGTAATACCTATTATAATTGGAGGCTTCGGTAATTGATTGGTTCCTCTAATATTAGGAGCGCCAGACATAGCATTCCCACGAATAAATAACATAAGATTTTGACTTCTACCTCCATCACTTACCTTGTTACTATCAAGAGGAATAGTAGAAAGAGGAGTAGGCACAGGATGAACTGTCTACCCCCCACTAGCTGCAGGAACTGCTCACGCAGGAGCCTCAGTAGACTTAGGAATCTTCTCCTTACACTTAGCAGGGGTATCTTCAATCTTAGGAGCCGTTAATTTTATTACTACCGTAATTAAC
>MTR-20 
TACTCTTGTCGATAAGAACTCTCAAAGAAAATCACGCTGTTATCCCTAAAGTAACTTATACTTTTAATCCACAAAGAAGGATCACACACTAATTATAATTATTAAATTAAATAGACAGTTACACATTATATCTACATCTCCCCAACGAAATATAAGCCTAATAAAGCTACTTTTCACTCAAATTGTAAGCCAAATTAAACTTATATAAAGTTTTATAGGGTCTTATCGTCCCACTAAATAATTTGAGCCTTTTCACTCAAAAGTTAAATTCAAATTACATAAAGGAGACAGCTCATCCCTCGTCCAACCTTTCATTCAAGCCTTCAATTAAAAGACTACTGACTATGCTACCTTCGCACGGTCAAATGGGCGCGGCCCTTTAAATCAATCAGTGGGCAGGCTAGACTTTATAACTTATACATGATTGGAAACGATCAGATCTATAATGTTATTGGTACCGCCAACGCTTTCGTAATAATTTTCTTTATAGTAATACCTATTATAATTGGAGGCTTCGGTAATTGATTAGTTCCTCTGATATTAGGAGCGCCAGATATAGCATTCCCACGAATAAATAACATAAGATTTTGACTTCTACCCCCATCACTTACCTTATTATTATCAAGAGGAATAGTAGAAAGAGGAGTAGGCACAGGATGAACTGTCTACCCCCCACTAGCTGCAGGAACTGCCCACGCAGGAGCCTCAGTAGATTTAGGAATCTTCTCCTTACACTTAGCAGGGGTATCTTCAATTTTAGGAGCCGTTAATTTTATTACTACCGTAATTAAC
>MTR-21  
TACTCTTGTCGATAAGAACTCTCAAAGAAAATCACGCTGTTATCCCTAAAGTAACTTATACTTTTAATCCACAAAGAAGGATCACACACTAATTATAATTATTAAATTAAATAGACAGTTACACATTATATCTACATCTCCCCAACGAAATATAAGCCTAATAAAGCTACTTTTCACTCAAATTGTAAGCCAAATTAAACTTATATAAAGTTTTATAGGGTCTTATCGTCCCACTAAATAATTTGAGCCTTTTCACTCAAAAGTTAAATTCAAATTACATAAAGGAGACAGCTCATCCCTCGTCCAACCTTTCATTCAAGCCTTCAATTAAAAGACTACTGACTATGCTACCTTCGCACGGTCAAATTACCGCGGCCCTTTAAATCAATCAGTGGGCAGGCTAGACTTTATAACTTATACATGATTGGAAACGATCAGATCTATAATGTTATTGTTACCGCCAACGCTTTCGTAATAATTTTCTTTATAGTAATACCTATTATAATTGGAGGCTTCGGTAATTGATTGGTTCCTCTAATATTAGGAGCGCCAGACATAGCATTCCCACGAATAAATAACATAAGATTTTGACTTCTACCTCCATCACTTACCTTGTTACTGTCAAGAGGAATAGTAGAAAGAGGAGTAGGCACAGGATGAACTGTCTACCCCCCACTAGCTGCAGGAACTGCCCACGCAGGAGCCTCAGTAGACTTAGGAATCTTCTCCTTACACTTAGCAGGGGTATCTTCAATCTTAGGAGCCGTTAATTTTATTACTACCGTAATTAAC
>MTR-22 
TACTCTTGTCGATGAGAACTCTAAAAGAAAATCACGCTGTTATCCCTAAAGTAACTTATACTTTTAATCCACAAAGAAGGATCACACACTAATTATAATTATTAAATTAAATAGACAGTTACACATTATATCTACATCTCCCCAACGAAATATAAGCCTAATAAAGCTACTTTTCACTCAAATTGTAAGCCAAATTAAACTTATATAAAGTTTTATAGGGTCTTATCGTCCCACTAAATAATTTGAGCCTTTTCACTCAAAAGTTAAATTCAAATTACATAAAGGAGACAGCTCATCCCTCGTCCAACCTTTCATTCAAGCCTTCAATTAAAAGACTACTGACTATGCTACCTTCGCACGGTCGGGGGGCCGCGGCCCTTTAAATCAATCAGTGGGCAGGCTAGACTTTATAACTTATACATGATTGGAAACGATCAGATCTATAATGTTATTGTTACCGCCAACGCTTTCGTAATAATTTTCTTTATAGTAATACCTATTATAATTGGAGGCTTCGGTAATTGATTGGTTCCTCTAATATTAGGAGCGCCAGACATAGCATTCCCACGAATAAATAACATAAGATTTTGACTTCTACCTCCATCACTTACCTTGTTACTGTCAAGAGGAATAGTAGAAAGAGGAGTAGGCACAGGATGAACTGTCTACCCCCCACTAGCTGCAGGAACTGCCCACGCAGGAGCCTCAGTAGACTTAGGAATCTTCTCCTTACACTTAGCAGGGGTATCTTCAATCTTAGGAGCCGTTAATTTTATTACTACCGTAATTAAC
>MTR-23 
TACTCTTGTCGATAAGAACTCTAAAAGAAAATCACGCTGTAATCCCTAAAGTAACTTATACTTTTAATCCACAGAAAAGGATCACACACTAATTATAATTATTAAATTAAATAGACAGTTACACATTATATCTACATCTCCCCAACGAAATATAAGCCTAATAAAGCTACTTTTCACTCAAATTGTAAGCCAAATTAAACTTATATAAAGTTTTATAGGGTCTTATCGTCCCACTAAATAATTTGAGCCTTTTCACTCAAAAGTTAAATTCAAATTACATAAAGGAGACAGCTCATCCCTCGTCCAACCTTTCATTCAAGCCTTCAATTAAAAGACTACTGAGTATGCTACCTTCGCACGGTCAAATTACCGCGGCCCTTTAAATCAATCAGTGGGCAGGCTAGACTTTATAAGTTATACATGATTGGAAACGATCAGATCTATAATGTTATTGTTACCGCCAACGCTTTCGTAATAATTTTCTTTATAGTAATACCTATTATAATTGGAGGCTTCGGTAATTGATTGGTTCCTCTAATATTAGGAGCGCCAGACATAGCATTCCCACGAATAAATAACATAAGATTTTGACTTCTACCTCCATCACTTACCTTGTTACTGTCAAGAGGAATAGTAGAAAGAGGAGTAGGCACAGGATGAACTGTCTACCCCCCACTAGCTGCAGGAACTGCCCACGCAGGAGCCTCAGTAGACTTAGGAATCTTCTCCTTACACTTAGCAGGGGTATCTTCAATCTTAGGAGCCGTTAATTTTATTACTACCGTAATTAAC
>MTR-24 
TACTCTTGTCGATAAGAACTCTCAAAGAAAATCACGCTGTTATCCCTAAAGTAACTTATACTTTTAATCCACAAAGAAGGATCACACAATAATTATAATTATTAAATTAAACAGACAGTTACACATTATATCTACATCTCCCCAACGAAATATAAACCTAATAAAGCTACTTTTCACTCAAATTGTAAGCCAAATTAAACTTATATAAAGTTTTATAGGGTCTTATCGTCCCACTAAATAATTTGAGCCTTTTCACTCAAAAGTTAAATTCAAATTACGTAAAGGAGACAGCTCATCCCTCGTCCAACCTTTCATTCAAGCCTTCAATTAAAAGACTACTGACTATGCTACCTTCGCACGGTCAAATTGGCGCGGCCCTTTAAATCAATCAGTGGGCAGGCTAGACTTTATAACTTATACATGATTGGAAATGATCAGATCTATAATGTTATTGTTACCGCCCACGCTTTCGTAATAATTTTCTTTATAGTAATACCTATTATAATTGGAGGCTTCGGTAATTGATTGGTTCCTCTAATATTAGGAGCGCCAGACATAGCATTCCCACGAATAAATAACATAAGATTTTGACTTCTACCTCCATCACTTACCTTGTTACTATCAAGAGGAATAGTAGAAAGAGGAGTAGGCACAGGATGAACTGTCTACCCCCCACTAGCTGCAGGAACTGCTCACGCAGGAGCCTCAGTAGACTTAGGAATCTTCTCCTTACACTTAGCAGGGGTATCTTCAATCTTAGGAGCCGTTAATTTTATTACTACCGTAATTAAC
>YML-01 
TACTCTTGTCGATAAGAACTCTCAAAGAAAATCACGCTGTTATCCCTAAAGTAACTTATACTTTTAATCCACAAAGAAGGATCACACACTAATTATAATTATTAAATTAAACAGACAGTTACACATTATATCTACATCTCCCCAACGAAATATAAGCCTAATAAAGCTACTTTTCACTCAAATTGTAAGCCAAATTAAACTTATATAAAGTTTTATAGGGTCTTATCGTCCCACTAAATAATTTGAGCCTTTTCACTCAAAAGTTAAATTCAAATTACATAAAGGAGACAGCTCATCCCTCGTCCAACCTTTCATTCAAGCCTTCAATTAAAAGACTACTGACTATGCTACCTTCGCACGGTCAAATTACCGCGGCCCTTTAAATCAATCAGTGGGCAGGCTAGACTTTATAACTTATACATGATTGGAAACGATCAGATCTACAATGTTATTGTTACCGCCCACGCTTTCGTAATAATTTTCTTTATAGTAATACCTATTATAATTGGAGGCTTCGGTAATTGATTGGTTCCTTTAATATTAGGAGCGCCAGACATAGCATTCCCACGAATAAATAACATAAGATTTTGACTTCTACCCCCATCACTTACCTTGTTACTATCAAGAGGAATAGTAGAAAGAGGAGTAGGCACAGGATGAACTGTCTACCCCCCACTAGCTGCAGGAACTGCCCACGCAGGAGCCTCAGTAGACTTAGGAATCTTCTCCTTACACTTAGCAGGGGTATCTTCAATCTTAGGAGCCGTTAATTTTATTACTACCGTAATTAAC
>YML-02 
TACTCTTGTCGATAAGAACTCTCAAAGAAAATCACGCTGTTATCCCTAAAGTAACTTATACTTTTAATCCACAAAGAAGGATCACACACTAATTATAATTATTAAATTAAACAGACAGTTACACATTATATCTACATCTCCCCAACGAAATATAAACCTAATAAAGCTACTTTTCACTCAAATTGTAAGCCAAATTAAACTTATATAAAGTTTTATAGGGTCTTATCGTCCCACTAAATAATTTGAGCCTTTTCACTCAAAAGTTAAATTCAAATTACGTAAAGGAGACAGCTCATCCCTCGTCCAACCTTTCATTCAAGCCTTCAATTAAAAGACTACTGACTATGCTACCTTCGCACGGTCAAATTACCGCGGCCCTTTAAATCAATCAGTGGGCAGGCTAGACTTTATAACTTATACATGATTGGAAACGATCAGATCTATAATGTTATTGTTACCGCCCACGCTTTCGTAATAATTTTCTTTATAGTAATACCTATTATAATTGGAGGCTTCGGTAATTGATTAGTTCCTCTGATATTAGGAGCGCCAGATATAGCATTCCCACGAATAAATAACATAAGATTTTGACTTCTACCCCCATCACTTACCTTATTATTATCAAGAGGAATAGTAGAAAGAGGAGTAGGCACAGGATGAACTGTCTACCCCCCACTAGCTGCAGGAACTGCCCACGCAGGAGCCTCAGTAGATTTAGGAATCTTCTCCTTACACTTAGCAGGGGTATCTTCAATTTTAGGAGCCGTTAATTTTATTACTACCGTAATTAAC
>YML-03 
TACTCTTGTCGATAAGAACTCTCAAAGAAAATCACGCTGTTATCCCTAAAGTAACTTATACTTTTAATCCACAAAGAAGGATCACACACTAATTATAATTATTAAATTAAACAGACAGTTACACATTATATCTACATCTCCCCAACGAAATATAAGCCTAATAAAGCTACTTTTCACTCAAATTGTAAGCCAAATTAAACTTATATAAAGTTTTATAGGGTCTTATCGTCCCACTAAATAATTTGAGCCTTTTCACTCAAAAGTTAAATTCAAATTACATAAAGGAGACAGCTCATCCCTCGTCCAACCTTTCATTCAAGCCTTCAATTAAAAGACTACTGACTATGCTACCTTCGCACGGTCAAATTACCGCGGCCCTTTAAATCAATCAGTGGGCAGGCTAGACTTTATAACTTATACATGATTGGAAACGATCAGATCTATAATGTTATTGTTACCGCCAACGCTTTCGTAATAATTTTCTTTATAGTAATACCTATTATAATTGGAGGCTTCGGTAATTGATTAGTTCCTCTGATATTAGGAGCGCCAGATATAGCATTCCCACGAATAAATAACATAAGATTTTGACTTCTACCCCCATCACTTACCTTATTATTATCAAGAGGAATAGTAGAAAGAGGAGTAGGCACAGGATGAACTGTCTACCCCCCACTAGCTGCAGGAACTGCCCACGCAGGAGCCTCAGTAGATTTAGGAATCTTCTCCTTACACTTAGCAGGGGTATCTTCAATTTTAGGAGCCGTTAATTTTATTACTACCGTAATTAAC
>YML-04
TACTCTTGTCGATAAGAACTCTCAAAGAAAATCACGCTGTTATCCCTAAAGTAACTTATACTTTTAATCCACAAAGAAGGATCACACACTAATTATAATTATTAAATTAAACAGACAGTTACACATTATATCTACATCTCCCCAACGAAATATAAGCCTAATAAAGCTACTTTTCACTCAAATTGTAAGCCAAATTAAACTTATATAAAGTTTTATAGGGTCTTATCGTCCCACTAAATAATTTGAGCCTTTTCACTCAAAAGTTAAATTCAAATTACATAAAGGAGACAGCTCATCCCTCGTCCAACCTTTCATTCAAGCCTTCAATTAAAAGACTACTGACTATGCTACCTTCGCACGGTCAAATTGCCGCGGCCCTTTAAATCAATCAGTGGGCAGGCTAGACTTTATAACTTATACATGATTGGAAACGATCAGATCTACAATGTTATTGTTACCGCCAACGCTTTCGTAATAATTTTCTTTATAGTAATACCTATTATAATTGGAGGCTTCGGTAATTGATTGGTTCCTTTAATATTAGGAGCGCCAGACATAGCATTCCCACGAATAAATAACATAAGATTTTGACTTCTACCCCCATCACTTACCTTGTTACTATCAAGAGGAATAGTAGAAAGAGGAGTAGGCACAGGATGAACTGTCTACCCCCCACTAGCTGCAGGAACTGCCCACGCAGGAGCCTCAGTAGACTTAGGAATCTTCTCCTTACACTTAGCAGGGGTATCTTCAATCTTAGGAGCCGTTAATTTTATTACTACCGTAATTAAC
>YML-05 
TACTCTTGTCGATAAGAACTCTCAAAGAAAATCACGCTGTTATCCCTAAAGTAACTTATACTTTTAATCCACAAAGAAGGATCACACACTAATTATAATTATTAAATTAAACAGACAGTTACACATTATATCTACATCTCCCCAACGAAATATAAGCCTAATAAAGCTACTTTTCACTCAAATTGTAAGCCAAATTAAACTTATATAAAGTTTTATAGGGTCTTATCGTCCCACTAAATAATTTGAGCCTTTTCACTCAAAAGTTAAATTCAAATTACATAAAGGAGACAGCTCATCCCTCGTCCAACCTTTCATTCAAGCCTTCAATTAAAAGACTACTGACTATGCTACCTTCGCACGGTCAAATTACCGCGGCCCTTTAAATCAATCAGTGGGCAGGCTAGACTTTATAACTTATACATGATTGGAAACGATCAGATCTACAATGTTATTGTTACCGCCAACGCTTTCGTAATAATTTTCTTTATAGTAATACCTATTATAATTGGAGGCTTCGGTAATTGATTGGTTCCTTTAATATTAGGAGCGCCAGACATAGCATTCCCACGAATAAATAACATAAGATTTTGACTTCTACCCCCATCACTTACCTTGTTACTATCAAGAGGAATAGTAGAAAGAGGAGTAGGCACAGGATGAACTGTCTACCCCCCACTAGCTGCAGGAACTGCCCACGCAGGAGCCTCAGTAGACTTAGGAATCTTCTCCTTACACTTAGCAGGGGTATCTTCAATCTTAGGAGCCGTTAATTTTATTACTACCGTAATTAAC
>YML-06 
TACTCTTGTCGATAAGAACTCTCAAAGAAAATCACGCTGTTATCCCTAAAGTAACTTATACTTTTAATCCACAAAGAAGGATCACACACTAATTATAATTATTAAATTAAACAGACAGTTACACATTATATCTACATCTCCCCAACGAAATATAAGCCTAATAAAGCTACTTTTCACTCAAATTGTAAGCCAAATTAAACTTATATAAAGTTTTATAGGGTCTTATCGTCCCACTAAATAATTTGAGCCTTTTCACTCAAAAGTTAAATTCAAATTACATAAAGGAGACAGCTCATCCCTCGTCCAACCTTTCATTCAAGCCTTCAATTAAAAGACTACTGACTATGCTACCTTCGCACGGTCAAATTACCGCGGCCCTTTAAATCAATCAGTGGGCAGGCTAGACTTTATAACTTATACATGATTGGAAACGATCAGATCTACAATGTTATTGTTACCGCCCACGCTTTCGTAATAATTTTCTTTATAGTAATACCTATTATAATTGGAGGCTTCGGTAATTGATTGGTTCCTTTAATATTAGGAGCGCCAGACATAGCATTCCCACGAATAAATAACATAAGATTTTGACTTCTACCCCCATCACTTACCTTGTTACTATCAAGAGGAATAGTAGAAAGAGGAGTAGGCACAGGATGAACTGTCTACCCCCCACTAGCTGCAGGAACTGCCCACGCAGGAGCCTCAGTAGACTTAGGAATCTTCTCCTTACACTTAGCAGGGGTATCTTCAATCTTAGGAGCCGTTAATTTTATTACTACCGTAATTAAC
>YML-07 
TACTCTTGTCGATAAGAACTCTCAAAGAAAATCACGCTGTTATCCCTAAAGTAACTTATACTTTTAATCCACAAAGAAGGATCACACACTAATTATAATTATTAAATTAAACAGACAGTTACACATTATATCTACATCTCCCCAACGAAATATAAACCTAATAAAGCTACTTTTCACTCAAATTGTAAGCCAAATTAAACTTATATAAAGTTTTATAGGGTCTTATCGTCCCACTAAATAATTTGAGCCTTTTCACTCAAAAGTTAAATTCAAATTACGTAAAGGAGACAGCTCATCCCTCGTCCAACCTTTCATTCAAGCCTTCAATTAAAAGACTACTGACTATGCTACCTTCGCACGGTCAAATTACCGCGGCCCTTTAAATCAATCAGTGGGCAGGCTAGACTTTATAACTTATACATGATTGGAAACGATCAGATCTATAATGTTATTGGTACCGCCAACGCTTTCGTAATAATTTTCTTTATAGTAATACCTATTATAATTGGAGGCTTCGGTAATTGATTAGTTCCTCTGATATTAGGAGCGCCAGATATAGCATTCCCACGAATAAATAACATAAGATTTTGACTTCTACCCCCATCACTTACCTTATTATTATCAAGAGGAATAGTAGAAAGAGGAGTAGGCACAGGATGAACTGTCTACCCCCCACTAGCTGCAGGAACTGCCCACGCAGGAGCCTCAGTAGATTTAGGAATCTTCTCCTTACACTTAGCAGGGGTATCTTCAATTTTAGGAGCCGTTAATTTTATTACTACCGTAATTAAC
>YML-08 
TACTCTTGTCGATAAGAACTCTCAAAGAAAATCACGCTGTTATCCCTAAAGTAACTTATACTTTTAATCCACAAAGAAGGATCACACACTAATTATAATTATTAAATTAAACAGACAGTTACACATTATATCTACATCTCCCCAACGAAATATAAGCCTAATAAAGCTACTTTTCACTCAAATTGTAAGCCAAATTAAACTTATATAAAGTTTTATAGGGTCTTATCGTCCCACTAAATAATTTGAGCCTTTTCACTCAAAAGTTAAATTCAAATTACATAAAGGAGACAGCTCATCCCTCGTCCAACCTTTCATTCAAGCCTTCAATTAAAAGACTACTGACTATGCTACCTTCGCACGGTCAAATTACCGCGGCCCTTTAAATCAATCAGTGGGCAGGCTAGACTTTATAACTTATACATGATTGGAAACGATCAGATCTATAATGTTATTGTTACCGCCCACGCTTTCGTAATAATTTTCTTTATAGTAATACCTATTATAATTGGAGGCTTCGGTAATTGATTAGTTCCTCTGATATTAGGAGCGCCAGATATAGCATTCCCACGAATAAATAACATAAGATTTTGACTTCTACCCCCATCACTTACCTTATTATTATCAAGAGGAATAGTAGAAAGAGGAGTAGGCACAGGATGAACTGTCTACCCCCCACTAGCTGCAGGAACTGCCCACGCAGGAGCCTCAGTAGATTTAGGAATCTTCTCCTTACACTTAGCAGGGGTATCTTCAATTTTAGGAGCCGTTAATTTTATTACTACCGTAATTAAC
>YML-09 
TACTCTTGTCGATAAGAACTCTCAAAGAAAATCACGCTGTTATCCCTAAAGTAACTTATACTTTTAATCCACAAAGAAGGATCACACACTAATTATAATTATTAAATTAAACAGACAGTTACACATTATATCTACATCTCCCCAACGAAATATAAACCTAATAAAGCTACTTTTCACTCAAATTGTAAGCCAAATTAAACTTATATAAAGTTTTATAGGGTCTTATCGTCCCACTAAATAATTTGAGCCTTTTCACTCAAAAGTTAAATTCAAATTACGTAAAGGAGACAGCTCATCCCTCGTCCAACCTTTCATTCAAGCCTTCAATTAAAAGACTACTGACTATGCTACCTTCGCACGGTCAAATTACCGCGGCCCTTTAAATCAATCAGTGGGCAGGCTAGACTTTATAACTTATACATGATTGGAAACGATCAGATCTACAATGTTATTGTTACCGCCAACGCTTTCGTAATAATTTTCTTTATAGTAATACCTATTATAATTGGAGGCTTCGGTAATTGATTGGTTCCTTTAATATTAGGAGCGCCAGACATAGCATTCCCACGAATAAATAACATAAGATTTTGACTTCTACCCCCATCACTTACCTTGTTACTATCAAGAGGAATAGTAGAAAGAGGAGTAGGCACAGGATGAACTGTCTACCCCCCACTAGCTGCAGGAACTGCCCACGCAGGAGCCTCAGTAGACTTAGGAATCTTCTCCTTACACTTAGCAGGGGTATCTTCAATCTTAGGAGCCGTTAATTTTATTACTACCGTAATTAAC
>YML-10 
TACTCTTGTCGATAAGAACTCTCAAAGAAAATCACGCTGTTATCCCTAAAGTAACTTATACTTTTAATCCACAAAGAAGGATCACACACTAATTATAATTATTAAATTAAACAGACAGTTACACATTATATCTACATCTCCCCAACGAAATATAAGCCTAATAAAGCTACTTTTCACTCAAATTGTAAGCCAAATTAAACTTATATAAAGTTTTATAGGGTCTTATCGTCCCACTAAATAATTTGAGCCTTTTCACTCAAAAGTTAAATTCAAATTACATAAAGGAGACAGCTCATCCCTCGTCCAACCTTTCATTCAAGCCTTCAATTAAAAGACTACTGACTATGCTACCTTCGCACGGTCAAATTACCGCGGCCCTTTAAATCAATCAGTGGGCAGGCTAGACTTTATAACTTATACATGATTGGAAACGATCAGATCTATAATGTTATTGTTACCGCCAACGCTTTCGTAATAATTTTCTTTATAGTAATACCTATTATAATTGGAGGCTTCGGTAATTGATTAGTTCCTCTGATATTAGGAGCGCCAGATATAGCATTCCCACGAATAAATAACATAAGATTTTGACTTCTACCCCCATCACTTACCTTATTATTATCAAGAGGAATAGTAGAAAGAGGAGTAGGCACAGGATGAACTGTCTACCCCCCACTAGCTGCAGGAACTGCCCACGCAGGAGCCTCAGTAGATTTAGGAATCTTCTCCTTACACTTAGCAGGGGTATCTTCAATTTTAGGAGCCGTTAATTTTATTACTACCGTAATTAAC
>YML-11 
TACTCTTGTTGATAAAAACTCTCAAAGAAAATCACGCTGTTATCCCTAAAGTAACTTATACTTTTAATCCACAAAGAAGGATCACACACTAATTATAATTATTAAATTAAACAGACAGTTACACATTATATCTACATCTCCCCAACGAAATATAAGCCTAATAAAGCTACTTTTCACTCAAATTGTAAGCCAAATTAAACTTATATAAAGTTTTATAGGGTCTTATCGTCCCACTAAATAATTTGAGCCTTTTCACTCAAAAGTTAAATTCAAATTACATAAAGGAGACAGCTCATCCCTCGTCCAACCTTTCATTCAAGCCTTCAATTAAAAGACTACTGACTATGCTACCTTCGCACGGTCAAATTACCGCGGCCCTTTAAATCAATCAGTGGGCAGGCTAGACTTTATAACTTATACATGATTGGAAACGATCAGATCTACAATGTTATTGTTACCGCCAACGCTTTCGTAATAATTTTCTTTATAGTAATACCTATTATAATTGGAGGCTTCGGTAATTGATTGGTTCCTTTAATATTAGGAGCGCCAGACATAGCATTCCCACGAATAAATAACATAAGATTTTGACTTCTACCCCCATCACTTACCTTGTTACTATCAAGAGGAATAGTAGAAAGAGGAGTAGGCACAGGATGAACTGTCTACCCCCCACTAGCTGCAGGAACTGCCCACGCAGGAGCCTCAGTAGACTTAGGAATCTTCTCCTTACACTTAGCAGGGGTATCTTCAATCTTAGGAGCCGTTAATTTTATTACTACCGTAATTAAC
>YML-12  
TACTCTTGTCGATAAGAACTCTCAAAGAAAATCACGCTGTTATCCCTAAAGTAACTTATACTTTTAATCCACAAAGAAGGATCACACACTAATTATAATTATTAAATTAAACAGACAGTTACACATTATATCTACATCTCCCCAACGAAATATAAGCCTAATAAAGCTACTTTTCACTCAAATTGTAAGCCAAATTAAACTTATATAAAGTTTTATAGGGTCTTATCGTCCCACTAAATAATTTGAGCCTTTTCACTCAAAAGTTAAATTCAAATTACATAAAGGAGACAGCTCATCCCTCGTCCAACCTTTCATTCAAGCCTTCAATTAAAAGACTACTGACTATGCTACCTTCGCACGGTCAAATTACCGCGGCCCTTTAAATCAATCAGTGGGCAGGCTAGACTTTATAACTTATACATGATTGGAAACGATCATATCTACAATGTTATTGGTACCGCTCACGCTTTCGTAATAATTTTCTTTATAGTAATACCTATTATAATTGGAGGCTTCGGTAATTGATTGGTTCCTTTAATATTAGGAGCGCCAGACATAGCATTCCCACGAATAAATAACATAAGATTTTGACTTCTACCCCCATCACTTACCTTGTTACTATCAAGAGGAATAGTAGAAAGAGGAGTAGGCACAGGATGAACTGTCTACCCCCCACTAGCTGCAGGAACTGCCCACGCAGGAGCCTCAGTAGACTTAGGAATCTTCTCCTTACACTTAGCAGGGGTATCTTCAATCTTAGGAGCCGTTAATTTTATTACTACCGTAATTAAC
>YML-13 
TACTCTTGTCGATAAGAACTCTCAAAGAAAATCACGCTGTTATCCCTAAAGTAACTTATACTTTTAATCCACAAAGAAGGATCACACACTAATTATAATTATTAAATTAAACAGACAGTTACACATTATATCTACATCTCCCCAACGAAATATAAGCCTAATAAAGCTACTTTTCACTCAAATTGTAAGCCAAATTAAACTTATATAAAGTTTTATAGGGTCTTATCGTCCCACTAAATAATTTGAGCCTTTTCACTCAAAAGTTAAATTCAAATTACATAAAGGAGACAGCTCATCCCTCGTCCAACCTTTCATTCAAGCCTTCAATTAAAAGACTACTGACTATGCTACCTTCGCACGGTCAAATTACCGCGGCCCTTTAAATCAATCAGTGGGCAGGCTAGACTTTATAACTTATACATGATTGGAAACGATCAGATCTACAATGTTATTGTTACCGCTAACGCTTTCGTAATAATTTTCTTTATAGTAATACCTATTATAATTGGAGGCTTCGGTAATTGATTGGTTCCTTTAATATTAGGAGCGCCAGACATAGCATTCCCACGAATAAATAACATAAGATTTTGACTTCTACCCCCATCACTTACCTTGTTACTATCAAGAGGAATAGTAGAAAGAGGAGTAGGCACAGGATGAACTGTCTACCCCCCACTAGCTGCAGGAACTGCCCACGCAGGAGCCTCAGTAGACTTAGGAATCTTCTCCTTACACTTAGCAGGGGTATCTTCAATCTTAGGAGCCGTTAATTTTATTACTACCGTAATTAAC
>YML-14 
TACTCTTGTCGATAAGAACTCTCAAAGAAAATCACGCTGTTATCCCTAAAGTAACTTATACTTTTAATCCACAAAGAAGGATCACACACTAATTATAATTATTAAATTAAACAGACAGTTACACATTATATCTACATCTCCCCAACGAAATATAAACCTAATAAAGCTACTTTTCACTCAAATTGTAAGCCAAATTAAACTTATATAAAGTTTTATAGGGTCTTATCGTCCCACTAAATAATTTGAGCCTTTTCACTCAAAAGTTAAATTCAAATTACGTAAAGGAGACAGCTCATCCCTCGTCCAACCTTTCATTCAAGCCTTCAATTAAAAGACTACTGACTATGCTACCTTCGCACGGTCAAATTACCGCGGCCCTTTAAATCAATCAGTGGGCAGGCTAGACTTTATAACTTATACATGATTGGAAACGATCAGATCTATAATGTTATTGTTACCGCCCACGCTTTCGTAATAATTTTCTTTATAGTAATACCTATTATAATTGGAGGCTTCGGTAATTGATTAGTTCCTCTGATATTAGGAGCGCCAGATATAGCATTCCCACGAATAAATAACATAAGATTTTGACTTCTACCCCCATCACTTACCTTATTATTATCAAGAGGAATAGTAGAAAGAGGAGTAGGCACAGGATGAACTGTCTACCCCCCACTAGCTGCAGGAACTGCCCACGCAGGAGCCTCAGTAGATTTAGGAATCTTCTCCTTACACTTAGCAGGGGTATCTTCAATTTTAGGAGCCGTTAATTTTATTACTACCGTAATTAAC
>YML-15 
TACTCTTGTCGATAAGAACTCTCAAAGAAAATCACGCTGTTATCCCTAAAGTAACTTATACTTTTAATCCACAAAGAAGGATCACACACTAATTATAATTATTAAATTAAACAGACAGTTACACATTATATCTACATCTCCCCAACGAAATATAAGCCTAATAAAGCTACTTTTCACTCAAATTGTAAGCCAAATTAAACTTATATAAAGTTTTATAGGGTCTTATCGTCCCACTAAATAATTTGAGCCTTTTCACTCAAAAGTTAAATTCAAATTACATAAAGGAGACAGCTCATCCCTCGTCCAACCTTTCATTCAAGCCTTCAATTAAAAGACTACTGACTATGCTACCTTCGCACGGTCAAATTACCGCGGCCCTTTAAATCAATCAGTGGGCAGGCTAGACTTTATAACTTATACATGATTGGAAACGATCAGATCTACAATGTTATTGTTACCGCCAACGCTTTCGTAATAATTTTCTTTATAGTAATACCTATTATAATTGGAGGCTTCGGTAATTGATTGGTTCCTTTAATATTAGGAGCGCCAGACATAGCATTCCCACGAATAAATAACATAAGATTTTGACTTCTACCCCCATCACTTACCTTGTTACTATCAAGAGGAATAGTAGAAAGAGGAGTAGGCACAGGATGAACTGTCTACCCCCCACTAGCTGCAGGAACTGCCCACGCAGGAGCCTCAGTAGACTTAGGAATCTTCTCCTTACACTTAGCAGGGGTATCTTCAATCTTAGGAGCCGTTAATTTTATTACTACCGTAATTAAC
>YML-16 
TACTCTTGTCGATAAGAACTCTCAAAGAAAATCACGCTGTTATCCCTAAAGTAACTTATACTTTTAATCCACAAAGAAGGATCACACACTAATTATAATTATTAAATTAAACAGACAGTTACACATTATATCTACATCTCCCCAACGAAATATAAGCCTAATAAAGCTACTTTTCACTCAAATTGTAAGCCAAATTAAACTTATATAAAGTTTTATAGGGTCTTATCGTCCCACTAAATAATTTGAGCCTTTTCACTCAAAAGTTAAATTCAAATTACATAAAGGAGACAGCTCATCCCTCGTCCAACCTTTCATTCAAGCCTTCAATTAAAAGACTACTGACTATGCTACCTTCGCACGGTCAAATTACCGCGGCCCTTTAAATCAATCAGTGGGCAGGCTAGACTTTATAACTTATACATGATTGGAAACGATCAGATCTACAATGTTATTGTTACCGCCAACGCTTTCGTAATAATTTTCTTTATAGTAATACCTATTATAATTGGAGGCTTCGGTAATTGATTGGTTCCTTTAATATTAGGAGCGCCAGACATAGCATTCCCACGAATAAATAACATAAGATTTTGACTTCTACCCCCATCACTTACCTTGTTACTATCAAGAGGAATAGTAGAAAGAGGAGTAGGCACAGGATGAACTGTCTACCCCCCACTAGCTGCAGGAACTGCCCACGCAGGAGCCTCAGTAGACTTAGGAATCTTCTCCTTACACTTAGCAGGGGTATCTTCAATCTTAGGAGCCGTTAATTTTATTACTACCGTAATTAAC
>YML-17  
TACTCTTGTCGATAAGAACTCTCAAAGAAAATCACGCTGTTATCCCTAAAGTAACTTATACTTTTAATCCACAAAGAAGGATCACACACTAATTATAATTATTAAATTAAACAGACAGTTACACATTATATCTACATCTCCCCAACGAAATATAAACCTAATAAAGCTACTTTTCACTCAAATTGTAAGCCAAATTAAACTTATATAAAGTTTTATAGGGTCTTATCGTCCCACTAAATAATTTGAGCCTTTTCACTCAAAAGTTAAATTCAAATTACGTAAAGGAGACAGCTCATCCCTCGTCCAACCTTTCATTCAAGCCTTCAATTAAAAGACTACTGACTATGCTACCTTCGCACGGTCAAATTACCGCGGCCCTTTAAATCAATCAGTGGGCAGGCTAGACTTTATAACTTATACATGATTGGAAACGATCAGATCTATAATGTTATTGGTACCGCCAACGCTTTCGTAATAATTTTCTTTATAGTAATACCTATTATAATTGGAGGCTTCGGTAATTGATTAGTTCCTCTGATATTAGGAGCGCCAGATATAGCATTCCCACGAATAAATAACATAAGATTTTGACTTCTACCCCCATCACTTACCTTATTATTATCAAGAGGAATAGTAGAAAGAGGAGTAGGCACAGGATGAACTGTCTACCCCCCACTAGCTGCAGGAACTGCCCACGCAGGAGCCTCAGTAGATTTAGGAATCTTCTCCTTACACTTAGCAGGGGTATCTTCAATTTTAGGAGCCGTTAATTTTATTACTACCGTAATTAAC
>YML-18 
TACTCTTGTCGATAAGAACTCTCAAAGAAAATCACGCTGTTATCCCTAAAGTAACTTATACTTTTAATCCACAAAGAAGGATCACACACTAATTATAATTATTAAATTAAACAGACAGTTACACATTATATCTACATCTCCCCAACGAAATATAAGCCTAATAAAGCTACTTTTCACTCAAATTGTAAGCCAAATTAAACTTATATAAAGTTTTATAGGGTCTTATCGTCCCACTAAATAATTTGAGCCTTTTCACTCAAAAGTTAAATTCAAATTACATAAAGGAGACAGCTCATCCCTCGTCCAACCTTTCATTCAAGCCTTCAATTAAAAGACTACTGACTATGCTACCTTCGCACGGTCAAATTACCGCGGCCCTTTAAATCAATCAGTGGGCAGGCTAGACTTTATAACTTATACATGATTGGAAACGATCAGATCTATAATGTTATTGTTACCGCCCACGCTTTCGTAATAATTTTCTTTATAGTAATACCTATTATAATTGGAGGCTTCGGTAATTGATTAGTTCCTCTGATATTAGGAGCGCCAGATATAGCATTCCCACGAATAAATAACATAAGATTTTGACTTCTACCCCCATCACTTACCTTATTATTATCAAGAGGAATAGTAGAAAGAGGAGTAGGCACAGGATGAACTGTCTACCCCCCACTAGCTGCAGGAACTGCCCACGCAGGAGCCTCAGTAGATTTAGGAATCTTCTCCTTACACTTAGCAGGGGTATCTTCAATTTTAGGAGCCGTTAATTTTATTACTACCGTAATTAAC
>YML-19 
TACTCTTGTCGATAAGAACTCTCAAAGAAAATCACGCTGTTATCCCTAAAGTAACTTATACTTTTAATCCACAAAGAAGGATCACACACTAATTATAATTATTAAATTAAACAGACAGTTACACATTATATCTACATCTCCCCAACGAAATATAAACCTAATAAAGCTACTTTTCACTCAAATTGTAAGCCAAATTAAACTTATATAAAGTTTTATAGGGTCTTATCGTCCCACTAAATAATTTGAGCCTTTTCACTCAAAAGTTAAATTCAAATTACGTAAAGGAGACAGCTCATCCCTCGTCCAACCTTTCATTCAAGCCTTCAATTAAAAGACTACTGACTATGCTACCTTCGCACGGTCAAATTACCGCGGCCCTTTAAATCAATCAGTGGGCAGGCTAGACTTTATAACTTATACATGATTGGAAACGATCAGATCTACAATGTTATTGTTACCGCCAACGCTTTCGTAATAATTTTCTTTATAGTAATACCTATTATAATTGGAGGCTTCGGTAATTGATTGGTTCCTTTAATATTAGGAGCGCCAGACATAGCATTCCCACGAATAAATAACATAAGATTTTGACTTCTACCCCCATCACTTACCTTGTTACTATCAAGAGGAATAGTAGAAAGAGGAGTAGGCACAGGATGAACTGTCTACCCCCCACTAGCTGCAGGAACTGCCCACGCAGGAGCCTCAGTAGACTTAGGAATCTTCTCCTTACACTTAGCAGGGGTATCTTCAATCTTAGGAGCCGTTAATTTTATTACTACCGTAATTAAC
>YML-20  
TACTCTTGTCGATAAGAACTCTCAAAGAAAATCACGCTGTTATCCCTAAAGTAACTTATACTTTTAATCCACAAAGAAGGATCACACACTAATTATAATTATTAAATTAAACAGACAGTTACACATTATATCTACATCTCCCCAACGAAATATAAGCCTAATAAAGCTACTTTTCACTCAAATTGTAAGCCAAATTAAACTTATATAAAGTTTTATAGGGTCTTATCGTCCCACTAAATAATTTGAGCCTTTTCACTCAAAAGTTAAATTCAAATTACATAAAGGAGACAGCTCATCCCTCGTCCAACCTTTCATTCAAGCCTTCAATTAAAAGACTACTGACTATGCTACCTTCGCACGGTCAAATTACCGCGGCCCTTTAAATCAATCAGTGGGCAGGCTAGACTTTATAACTTATACATGATTGGAAACGATCAGATCTATAATGTTATTGTTACCGCCAACGCTTTCGTAATAATTTTCTTTATAGTAATACCTATTATAATTGGAGGCTTCGGTAATTGATTAGTTCCTCTGATATTAGGAGCGCCAGATATAGCATTCCCACGAATAAATAACATAAGATTTTGACTTCTACCCCCATCACTTACCTTATTATTATCAAGAGGAATAGTAGAAAGAGGAGTAGGCACAGGATGAACTGTCTACCCCCCACTAGCTGCAGGAACTGCCCACGCAGGAGCCTCAGTAGATTTAGGAATCTTCTCCTTACACTTAGCAGGGGTATCTTCAATTTTAGGAGCCGTTAATTTTATTACTACCGTAATTAAC
>YML-21  
TACTCTTGTTGATAAAAACTCTCAAAGAAAATCACGCTGTTATCCCTAAAGTAACTTATACTTTTAATCCACAAAGAAGGATCACACACTAATTATAATTATTAAATTAAACAGACAGTTACACATTATATCTACATCTCCCCAACGAAATATAAGCCTAATAAAGCTACTTTTCACTCAAATTGTAAGCCAAATTAAACTTATATAAAGTTTTATAGGGTCTTATCGTCCCACTAAATAATTTGAGCCTTTTCACTCAAAAGTTAAATTCAAATTACATAAAGGAGACAGCTCATCCCTCGTCCAACCTTTCATTCAAGCCTTCAATTAAAAGACTACTGACTATGCTACCTTCGCACGGTCAAATTACCGCGGCCCTTTAAATCAATCAGTGGGCAGGCTAGACTTTATAACTTATACATGATTGGAAACGATCAGATCTACAATGTTATTGTTACCGCCAACGCTTTCGTAATAATTTTCTTTATAGTAATACCTATTATAATTGGAGGCTTCGGTAATTGATTGGTTCCTTTAATATTAGGAGCGCCAGACATAGCATTCCCACGAATAAATAACATAAGATTTTGACTTCTACCCCCATCACTTACCTTGTTACTATCAAGAGGAATAGTAGAAAGAGGAGTAGGCACAGGATGAACTGTCTACCCCCCACTAGCTGCAGGAACTGCCCACGCAGGAGCCTCAGTAGACTTAGGAATCTTCTCCTTACACTTAGCAGGGGTATCTTCAATCTTAGGAGCCGTTAATTTTATTACTACCGTAATTAAC
>YML-22  
TACTCTTGTCGATAAGAACTCTCAAAGAAAATCACGCTGTTATCCCTAAAGTAACTTATACTTTTAATCCACAAAGAAGGATCACACACTAATTATAATTATTAAATTAAACAGACAGTTACACATTATATCTACATCTCCCCAACGAAATATAAGCCTAATAAAGCTACTTTTCACTCAAATTGTAAGCCAAATTAAACTTATATAAAGTTTTATAGGGTCTTATCGTCCCACTAAATAATTTGAGCCTTTTCACTCAAAAGTTAAATTCAAATTACATAAAGGAGACAGCTCATCCCTCGTCCAACCTTTCATTCAAGCCTTCAATTAAAAGACTACTGACTATGCTACCTTCGCACGGTCAAATTACCGCGGCCCTTTAAATCAATCAGTGGGCAGGCTAGACTTTATAACTTATACATGATTGGAAACGATCATATCTACAATGTTATTGGTACCGCTCACGCTTTCGTAATAATTTTCTTTATAGTAATACCTATTATAATTGGAGGCTTCGGTAATTGATTGGTTCCTTTAATATTAGGAGCGCCAGACATAGCATTCCCACGAATAAATAACATAAGATTTTGACTTCTACCCCCATCACTTACCTTGTTACTATCAAGAGGAATAGTAGAAAGAGGAGTAGGCACAGGATGAACTGTCTACCCCCCACTAGCTGCAGGAACTGCCCACGCAGGAGCCTCAGTAGACTTAGGAATCTTCTCCTTACACTTAGCAGGGGTATCTTCAATCTTAGGAGCCGTTAATTTTATTACTACCGTAATTAAC
>YML-23 
TACTCTTGTCGATAAGAACTCTCAAAGAAAATCACGCTGTTATCCCTAAAGTAACTTATACTTTTAATCCACAAAGAAGGATCACACACTAATTATAATTATTAAATTAAACAGACAGTTACACATTATATCTACATCTCCCCAACGAAATATAAACCTAATAAAGCTACTTTTCACTCAAATTGTAAGCCAAATTAAACTTATATAAAGTTTTATAGGGTCTTATCGTCCCACTAAATAATTTGAGCCTTTTCACTCAAAAGTTAAATTCAAATTACGTAAAGGAGACAGCTCATCCCTCGTCCAACCTTTCATTCAAGCCTTCAATTAAAAGACTACTGACTATGCTACCTTCGCACGGTCAAATTACCGCGGCCCTTTAAATCAATCAGTGGGCAGGCTAGACTTTATAACTTATACATGATTGGAAACGATCAGATCTATAATGTTATTGTTACCGCCCACGCTTTCGTAATAATTTTCTTTATAGTAATACCTATTATAATTGGAGGCTTCGGTAATTGATTAGTTCCTCTGATATTAGGAGCGCCAGATATAGCATTCCCACGAATAAATAACATAAGATTTTGACTTCTACCCCCATCACTTACCTTATTATTATCAAGAGGAATAGTAGAAAGAGGAGTAGGCACAGGATGAACTGTCTACCCCCCACTAGCTGCAGGAACTGCCCACGCAGGAGCCTCAGTAGATTTAGGAATCTTCTCCTTACACTTAGCAGGGGTATCTTCAATTTTAGGAGCCGTTAATTTTATTACTACCGTAATTAAC
>YML-24  
TACTCTTGTCGATAAGAACTCTCAAAGAAAATCACGCTGTTATCCCTAAAGTAACTTATACTTTTAATCCACAAAGAAGGATCACACACTAATTATAATTATTAAATTAAACAGACAGTTACACATTATATCTACATCTCCCCAACGAAATATAAACCTAATAAAGCTACTTTTCACTCAAATTGTAAGCCAAATTAAACTTATATAAAGTTTTATAGGGTCTTATCGTCCCACTAAATAATTTGAGCCTTTTCACTCAAAAGTTAAATTCAAATTACGTAAAGGAGACAGCTCATCCCTCGTCCAACCTTTCATTCAAGCCTTCAATTAAAAGACTACTGACTATGCTACCTTCGCACGGTCAAATTACCGCGGCCCTTTAAATCAATCAGTGGGCAGGCTAGACTTTATAACTTATACATGATTGGAAACGATCAGATCTATAATGTTATTGTTACCGCCCACGCTTTCGTAATAATTTTCTTTATAGTAATACCTATTATAATTGGAGGCTTCGGTAATTGATTAGTTCCTCTGATATTAGGAGCGCCAGATATAGCATTCCCACGAATAAATAACATAAGATTTTGACTTCTACCCCCATCACTTACCTTATTATTATCAAGAGGAATAGTAGAAAGAGGAGTAGGCACAGGATGAACTGTCTACCCCCCACTAGCTGCAGGAACTGCCCACGCAGGAGCCTCAGTAGATTTAGGAATCTTCTCCTTACACTTAGCAGGGGTATCTTCAATTTTAGGAGCCGTTAATTTTATTACTACCGTAATTAAC
>YML-25  
TACTCTTGTCGATAAGAACTCTCAAAGAAAATCACGCTGTTATCCCTAAAGTAACTTATACTTTTAATCCACAAAGAAGGATCACACACTAATTATAATTATTAAATTAAACAGACAGTTACACATTATATCTACATCTCCCCAACGAAATATAAACCTAATAAAGCTACTTTTCACTCAAATTGTAAGCCAAATTAAACTTATATAAAGTTTTATAGGGTCTTATCGTCCCACTAAATAATTTGAGCCTTTTCACTCAAAAGTTAAATTCAAATTACGTAAAGGAGACAGCTCATCCCTCGTCCAACCTTTCATTCAAGCCTTCAATTAAAAGACTACTGACTATGCTACCTTCGCACGGTCAAATTACCGCGGCCCTTTAAATCAATCAGTGGGCAGGCTAGACTTTATAACTTATACATGATTGGAAACGATCAGATCTATAATGTTATTGTTACCGCCCACGCTTTCGTAATAATTTTCTTTATAGTAATACCTATTATAATTGGAGGCTTCGGTAATTGATTAGTTCCTCTGATATTAGGAGCGCCAGATATAGCATTCCCACGAATAAATAACATAAGATTTTGACTTCTACCCCCATCACTTACCTTATTATTATCAAGAGGAATAGTAGAAAGAGGAGTAGGCACAGGATGAACTGTCTACCCCCCACTAGCTGCAGGAACTGCCCACGCAGGAGCCTCAGTAGATTTAGGAATCTTCTCCTTACACTTAGCAGGGGTATCTTCAATTTTAGGAGCCGTTAATTTTATTACTACCGTAATTAAC
>YML-26  
TACTCTTGTCGATAAGAACTCTCAAAGAAAATCACGCTGTTATCCCTAAAGTAACTTATACTTTTAATCCACAAAGAAGGATCACACACTAATTATAATTATTAAATTAAACAGACAGTTACACATTATATCTACATCTCCCCAACGAAATATAAACCTAATAAAGCTACTTTTCACTCAAATTGTAAGCCAAATTAAACTTATATAAAGTTTTATAGGGTCTTATCGTCCCACTAAATAATTTGAGCCTTTTCACTCAAAAGTTAAATTCAAATTACGTAAAGGAGACAGCTCATCCCTCGTCCAACCTTTCATTCAAGCCTTCAATTAAAAGACTACTGACTATGCTACCTTCGCACGGTCAAATTACCGCGGCCCTTTAAATCAATCAGTGGGCAGGCTAGACTTTATAACTTATACATGATTGCAAACGATCTTATCTATAATGTTATTGGTATAGCTCACGCTTTCGTAATAATTTTCTTTATAGTAATACCTATTATAATTGGAGGCTTCGGTAATTGATTAGTTCCTCTGATATTAGGAGCGCCAGATATAGCATTCCCACGAATAAATAACATAAGATTTTGACTTCTACCCCCATCACTTACCTTATTATTATCAAGAGGAATAGTAGAAAGAGGAGTAGGCACAGGATGAACTGTCTACCCCCCACTAGCTGCAGGAACTGCCCACGCAGGAGCCTCAGTAGATTTAGGAATCTTCTCCTTACACTTAGCAGGGGTATCTTCAATTTTAGGAGCCGTTAATTTTATTACTACCGTAATTAAC
>YML-27  
TACTCTTGTCGATAAGAACTCTCAAAGAAAATCACGCTGTTATCCCTAAAGTAACTTATACTTTTAATCCACAAAGAAGGATCACACACTAATTATAATTATTAAATTAAACAGACAGTTACACATTATATCTACATCTCCCCAACGAAATATAAGCCTAATAAAGCTACTTTTCACTCAAATTGTAAGCCAAATTAAACTTATATAAAGTTTTATAGGGTCTTATCGTCCCACTAAATAATTTGAGCCTTTTCACTCAAAAGTTAAATTCAAATTACATAAAGGAGACAGCTCATCCCTCGTCCAACCTTTCATTCAAGCCTTCAATTAAAAGACTACTGACTATGCTACCTTCGCACGGTCAAATTACCGCGGCCCTTTAAATCAATCAGTGGGCAGGCTAGACTTTATAACTTATACATGATTGGAAACGATCAGATCTATAATGTTATTGTTACCGCCCACGCTTTCGTAATAATTTTCTTTATAGTAATACCTATTATAATTGGAGGCTTCGGTAATTGATTAGTTCCTCTGATATTAGGAGCGCCAGATATAGCATTCCCACGAATAAATAACATAAGATTTTGACTTCTACCCCCATCACTTACCTTATTATTATCAAGAGGAATAGTAGAAAGAGGAGTAGGCACAGGATGAACTGTCTACCCCCCACTAGCTGCAGGAACTGCCCACGCAGGAGCCTCAGTAGATTTAGGAATCTTCTCCTTACACTTAGCAGGGGTATCTTCAATTTTAGGAGCCGTTAATTTTATTACTACCGTAATTAAC
>YML-28  
TACTCTTGTCGATAAGAACTCTCAAAGAAAATCACGCTGTTATCCCTAAAGTAACTTATACTTTTAATCCACAAAGAAGGATCACACACTAATTATAATTATTAAATTAAACAGACAGTTACACATTATATCTACATCTCCCCAACGAAATATAAGCCTAATAAAGCTACTTTTCACTCAAATTGTAAGCCAAATTAAACTTATATAAAGTTTTATAGGGTCTTATCGTCCCACTAAATAATTTGAGCCTTTTCACTCAAAAGTTAAATTCAAATTACATAAAGGAGACAGCTCATCCCTCGTCCAACCTTTCATTCAAGCCTTCAATTAAAAGACTACTGACTATGCTACCTTCGCACGGTCAAATTACCGCGGCCCTTTAAATCAATCAGTGGGCAGGCTAGACTTTATAACTTATACATGATTGGAAACGATCAGATCTACAATGTTATTGTTACCGCCCACGCTTTCGTAATAATTTTCTTTATAGTAATACCTATTATAATTGGAGGCTTCGGTAATTGATTGGTTCCTTTAATATTAGGAGCGCCAGACATAGCATTCCCACGAATAAATAACATAAGATTTTGACTTCTACCCCCATCACTTACCTTGTTACTATCAAGAGGAATAGTAGAAAGAGGAGTAGGCACAGGATGAACTGTCTACCCCCCACTAGCTGCAGGAACTGCCCACGCAGGAGCCTCAGTAGACTTAGGAATCTTCTCCTTACACTTAGCAGGGGTATCTTCAATCTTAGGAGCCGTTAATTTTATTACTACCGTAATTAAC
>TWR-01 
TACTCTTGTCGATAAGAACTCTCAAAGAAAATCACGCTGTTATCCCTAAAGTAACTTATACTTTTAATCCACAAAGAAGGATCACACACTAATTATAATTATTAAATTAAATAGACAGTTATACATTATATCTACATCTCCCCAACGAAATATAAGCCTAATAAAGCTACTTTTCACTCAAATTGTAAGCCAAATCAAACTTATATAAAGTTTTATAGGGTCTTATCGTCCCACTAAATAATTTGAGCCTTTTCACTCAAAAGTTAAATTCAAATTACATAAAGGAGACAGCTCATCCCTCGTCCAACCTTTCATTCAAGCCTTCAATTAAAAGACTACTGACTATGCTACCTTCGCACGGTCAAATTACCGCGGCCCTTTAAATCAATCAGTGGGCAGGCTAGACTTTATAACTTATACATGATTGGAAATGATCAGATCTATAATGTTATTGTTACCGCCCACGCTTTCGTAATAATTTTCTTTATAGTAATACCTATTATAATTGGAGGCTTCGGTAATTGATTGGTTCCTCTAATATTAGGAGCGCCAGACATAGCATTCCCACGAATAAATAACATAAGATTTTGACTTCTACCTCCATCACTTACCTTGTTACTATCAAGAGGAATAGTAGAAAGAGGAGTAGGCACAGGATGAACTGTCTACCCCCCACTAGCTGCAGGAACTGCCCACGCAGGAGCCTCAGTAGACTTAGGAATCTTCTCCTTACACTTAGCAGGGGTATCTTCAATCTTAGGAGCCGTTAATTTTATTACTACCGTAATTAAC
>TWR-02 
TACTCTTGTCGATAAGTACTCTCAAAGAAAATCACGCTGTTATCCCTAAAGTAACTTATACTTTTAATCCACAAAGAAGGATCACACACTAATTATAATTATTAAATTAAACAGACAGTTACACATTATATCTACATCTCCCCAACGAAATATAAACCTAATAAAGCTACTTTTCACTCAAATTGTAAGCCAAATTAAACTTATATAAAGTTTTATAGGGTCTTATCGTCCCACTAAATAATTTGAGCCTTTTCACTCAAAAGTTAAATTCAAATTACGTAAAGGAGACAGCTCATCCCTCGTCCAACCTTTCATTCAAGCCTTCAATTAAAAGACTACTGACTATGCTACCTTCGCACGGTCAAATTACCGCGGCCCTTTAAATCAATCAGTGGGCAGGCTAGACTTTATAACTTATACATGATTGGAAACGATCAGATCTATAATGTTATTGTTACCGCCCACGCTTTCGTAATAATTTTCTTTATAGTAATACCTATTATAATTGGAGGCTTCGGTAATTGATTAGTTCCTCTGATATTAGGAGCGCCAGATATAGCATTCCCACGAATAAATAACATAAGATTTTGACTTCTACCCCCATCACTTACCTTATTATTATCAAGAGGAATAGTAGAAAGAGGAGTAGGCACAGGATGAACTGTCTACCCCCCACTAGCTGCAGGAACTGCCCACGCAGGAGCCTCAGTAGATTTAGGAATCTTCTCCTTACACTTAGCAGGGGTATCTTCAATTTTAGGAGCCGTTAATTTTATTACTACCGTAATTAAC
>TWR-03 
TACTCTTGTCGATAAGAACTCTCAAAGAAAATCACGCTGTTATCCCTAAAGTAACTTATACTTTTAATCCACAAAGAAGGATCACACACTAATTATAATTATTAAATTAAATAGACAGTTACACATTATATCTACATCTCCCCAACGAAATATAAGCCTAATAAAGCTACTTTTCACTCAAATTGTAAGCCAAATTAAACTTATATAAAGTTTTATAGGGTCTTATCGTCCCACTAGATAATTTGAGCCTTTTCACTCAAAAGTTAAATTCAAATTACATAAAGGAGACAGCTCATCCCTCGTCCAACCTTTCATTCAAGCCTTCAATTAAAAGACTACTGACTATGCTACCTTCGCACGGTCAAATTACCGCGGCCCTTTAAATCAATCAGTGGGCAGGCTAGACTTTATAACTTATACATGATTGGAAATGATCAGATCTATAATGTTATTGTTACCGCCAACGCTTTCGTAATAATTTTCTTTATAGTAATACCTATTATAATTGGAGGCTTCGGTAATTGATTGGTTCCTCTAATATTAGGAGCGCCAGATATAGCATTCCCACGAATAAATAACATAAGATTTTGACTTCTACCTCCATCACTTACCTTGTTACTATCAAGAGGAATAGTAGAAAGAGGAGTAGGCACAGGATGAACTGTCTACCCCCCACTAGCTGCAGGAACTGCCCACGCAGGAGCCTCAGTAGACTTAGGAATCTTCTCCTTACACTTAGCAGGGGTATCTTCAATCCTAGGAGCCGTTAATTTTATTACTACCGTAATTAAC
>TWR-04 
TACTCTTGTCGATAAGAACTCTCAAAGAAAATCACGCTGTTATCCCTAAAGTAACTTATACTTTTAATCCACAAAGAAGGATCACACACTAATTATAATTATTAAATTAAATAGACAGTTACACATTATATCTACATCTCCCCAACGAAATATAAGCCTAATAAAGCTACTTTTCACTCAAATTGTAAGCCAAATTAAACTTATATAAAGTTTTATAGGGTCTTATCGTCCCACTAAATAATTTGAGCCTTTTCACTCAAAAGTTAAATTCAAATTACATAAAGGAGACAGCTCATCCCTCGTCCAACCTTTCATTCAAGCCTTCAATTAAAAGACTACTGACTATGCTACCTTCGCACGGTCAAATTACCGCGGCCCTTTAAATCAATCAGTGGGCAGGCTAGACTTTATAACTTATACATGATTGGAAATGATCAGATCTATAATGTTATTGTTACCGCCAACGCTTTCGTAATAATTTTCTTTATAGTAATACCTATTATAATTGGAGGCTTCGGTAATTGATTGGTTCCTCTAATATTAGGAGCGCCAGACATAGCATTCCCACGAATAAATAACATAAGATTTTGACTTCTACCTCCATCACTTACCTTATTACTATCAAGAGGAATAGTAGAAAGAGGAGTAGGCACAGGATGAACTGTCTACCCCCCACTAGCTGCAGGAACTGCCCACGCAGGAGCCTCAGTAGACTTAGGAATCTTCTCCTTACACTTAGCAGGGGTATCTTCAATCTTAGGAGCCGTTAATTTTATTACTACCGTAATTAAC
>TWR-05 
TACTCTTGTCGATAAGAACTCTCAAAGAAAATCACGCTGTTATCCCTAAAGTAACTTATACTTTTAATCCACAAAGAAGGATCACACACTAATTATAATTATTAAATTAAACAGACAGTTACACATTATATCTACATCTCCCCAACGAAATATAAACCTAATAAAGCTACTTTTCACTCAAATTGTAAGCCAAATTAAACTTATATAAAGTTTTATAGGGTCTTATCGTCCCACTAAATAATTTGAGCCTTTTCACTCAAAAGTTAAATTCAAATTACGTAAAGGAGACAGCTCATCCCTCGTCCAACCTTTCATTCAAGCCTTCAATTAAAAGACTACTGACTATGCTACCTTCGCACGGTCAAATTACCGCGGCCCTTTAAATCAATCAGTGGGCAGGCTAGACTTTATAACTTATACATGATTGGAAACGATCAGATCTATAATGTTATTGTTACCGCCCACGCTTTCGTAATAATTTTCTTTATAGTAATACCTATTATAATTGGAGGCTTCGGTAATTGATTAGTTCCTCTGATATTAGGAGCGCCAGATATAGCATTCCCACGAATAAATAACATAAGATTTTGACTTCTACCCCCATCACTTACCTTATTATTATCAAGAGGAATAGTAGAAAGAGGAGTAGGCACAGGATGAACTGTCTACCCCCCACTAGCTGCAGGAACTGCCCACGCAGGAGCCTCAGTAGATTTAGGAATCTTCTCCTTACACTTAGCAGGGGTATCTTCAATTTTAGGAGCCGTTAATTTTATTACTACCGTAATTAAC
>TWR-06 
TACTCTTGTCGATAAGAACTCTCAAAGAAAATCACGCTGTTATCCCTAAAGTAACTTATACTTTTAATCCACAAAGAAGGATCACACACTAATTATAATTATTAAATTAAACAGACAGTTACACATTATATCTACATCTCCCCAACGAAATATAAACCTAATAAAGCTACTTTTCACTCAAATTGTAAGCCAAATTAAACTTATATAAAGTTTTATAGGGTCTTATCGTCCCACTAAATAATTTGAGCCTTTTCACTCAAAAGTTAAATTCAAATTACGTAAAGGAGACAGCTCATCCCTCGTCCAACCTTTCATTCAAGCCTTCAATTAAAAGACTACTGACTATGCTACCTTCGCACGGTCAAATTACCGCGGCCCTTTAAATCAATCAGTGGGCAGGCTAGACTTTATAACTTATACATGATTGGAAACGATCTTATCTATAATGTTATTGGTACCGCCCACGCTTTCGTAATAATTTTCTTTATAGTAATACCTATTATAATTGGAGGCTTCGGTAATTGATTAGTTCCTCTGATATTAGGAGCGCCAGATATAGCATTCCCACGAATAAATAACATAAGATTTTGACTTCTACCCCCATCACTTACCTTATTATTATCAAGAGGAATAGTAGAAAGAGGAGTAGGCACAGGATGAACTGTCTACCCCCCACTAGCTGCAGGAACTGCCCACGCAGGAGCCTCAGTAGATTTAGGAATCTTCTCCTTACACTTAGCAGGGGTATCTTCAATTTTAGGAGCCGTTAATTTTATTACTACCGTAATTAAC
>TWR-07 
TACTCTTGTCGATAAGAACTCTCAAAAAAAATCACGCTGTTATCCCTAAAGTAACTTATACTTTTAATCCACAAAGAAGGATCACACACTAATTATAATTATTAAATTAAACAGACAGTTACACATTATATCTACATCTCCCCAACGAAATATAAGCCTAATAAAGCTACTTTTCACTCAAATTGTAAGCCAAATTAAACTTATATAAAGTTTTAGAGGGTCTTATCGTCCCACTAAATAATTTGAGCCTTTTCACTCAAAAGTTAAATTCAAATTACGTAAAGGAGACAGCTCATCCCTCGTCCAACCTTTCATTCAAGCCTTCAATTAAAAGACTACTGACTATGCTACCTTCGCACGGTCAAATTACCGCGGCCCTTTAAATCAATCAGTGGGCAGGCTAGACTTTATAACTTATACATGATTGGAAACGATCAGATCTATAATGTTATTGTTACCGCCCACGCTTTCGTAATAATTTTCTTTATAGTAATACCTATTATAATTGGAGGCTTCGGTAATTGATTGGTTCCTCTAATATTAGGAGCGCCAGACATAGCATTCCCACGAATAAATAACATAAGATTTTGACTTCTACCTCCATCACTTACCTTGTTACTATCAAGAGGAATAGTAGAAAGAGGAGTAGGCACAGGATGAACTGTCTACCCCCCACTAGCTGCAGGAACTGCTCACGCAGGAGCCTCAGTAGACTTAGGAATCTTCTCCTTACACTTAGCAGGGGTATCTTCAATCTTAGGAGCCGTTAATTTTATTACTACCGTAATTAAC
>TWR-08 
TACTCTTGTCGATAAGAACTCTCAAAGAAAATCACGCTGTTATCCCTAAAGTAACTTATACTTTTAATCCACAAAGAAGGATCACACACTAATTATAATTATTAAATTAAACAGACAGTTACACATTATATCTACATCTCCCCAACGAAATATAAACCTAATAAAGCTACTTTTCACTCAAATTGTAAGCCAAATTAAACTTATATAAAGTTTTATAGGGTCTTATCGTCCCACTAAATAATTTGAGCCTTTTCACTCAAAAGTTAAATTCAAATTACGTAAAGGAGACAGCTCATCCCTCGTCCAACCTTTCATTCAAGCCTTCAATTAAAAGACTACTGACTATGCTACCTTCGCACGGTCAAATTACCGCGGCCCTTTAAATCAATCAGTGGGCAGGCTAGACTTTATAACTTATACATTATTACTACCGTAATTAACATACGGGCACCAGGAACCGCCCACGCTTTCGTAATAATTTTCTTTATAGTAATACCTATTATAATTGGAGGCTTCGGTAATTGATTAGTTCCTCTGATATTAGGAGCGCCAGATATAGCATTCCCACGAATAAATAACATAAGATTTTGACTTCTACCCCCATCACTTACCTTATTATTATCAAGAGGAATAGTAGAAAGAGGAGTAGGCACAGGATGAACTGTCTACCCCCCACTAGCTGCAGGAACTGCCCACGCAGGAGCCTCAGTAGATTTAGGAATCTTCTCCTTACACTTAGCAGGGGTATCTTCAATTTTAGGAGCCGTTAATTTTATTACTACCGTAATTAAC
>TWR-09 
TACTCTTGTCGATAAGAACTCTCAAAGAAAATCACGCTGTTATCCCTAAAGTAACTTATACTTTTAATCCACAAAGAAGGATCACACACTAATTATAATTATTAAATTAAATAGACAGTTACACATTATATCTACATCTCCCCAACGAAATATAAGCCTAATAAAGCTACTTTTCACTCAAATTGTAAGCCAAATTAAACTTATATAAAGTTTTATAGGGTCTTATCGTCCCACTAAATAATTTGAGCCTTTTCACTCAAAAGTTAAATTCAAATTACATAAAGGAGACAGCTCATCCCTCGTCCAACCTTTCATTCAAGCCTTCAATTAAAAGACTACTGACTATGCTACCTTCGCACGGTCAAATTACCGCGGCCCTTTAAATCAATCAGTGGGCAGGCTAGACTTTATAACTTATACATGATTGGAAATGATCAGATCTATAATGTTATTGTTACCGCTAACGCTTTCGTAATAATTTTCTTTATAGTAATACCTATTATAATTGGAGGCTTCGGTAATTGATTGGTTCCTCTAATATTAGGAGCGCCAGACATAGCATTCCCACGAATAAATAACATAAGATTTTGACTTCTACCTCCATCACTTACCTTGTTACTATCAAGAGGAATAGTAGAAAGAGGAGTAGGCACAGGATGAACTGTCTACCCCCCACTAGCTGCAGGAACTGCCCACGCAGGAGCCTCAGTAGACTTAGGAATCTTCTCCTTACACTTAGCAGGGGTATCTTCAATCTTAGGAGCCGTTAATTTTATTACTACCGTAATTAAC
>TWR-10 
TACTCTTGTCGATAAGAACTCTCAAAGAAAATCACGCTGTTATCCCTAAAGTAACTTATACTTTTAATCCACAAAGAAGGATCACACACTAATTATAATTATTAAATTAAATAGACAGTTACACATTATATCTACATCTCCCCAACGAAATATAAGCCTAATAAAGCTACTTTTCACTCAAATTGTAAGCCAAATTAAACTTATATAAAGTTTTATAGGGTCTTATCGTCCCACTAGATAATTTGAGCCTTTTCACTCAAAAGTTAAATTCAAATTACATAAAGGAGACAGCTCATCCCTCGTCCAACCTTTCATTCAAGCCTTCAATTAAAAGACTACTGACTATGCTACCTTCGCACGGTCAAATTACCGCGGCCCTTTAAATCAATCAGTGGGCAGGCTAGACTTTATAACTTATACATGATTGGAAATGATCAGATCTATAATGTTATTGTTACCGCTAACGCTTTCGTAATAATTTTCTTTATAGTAATACCTATTATAATTGGAGGCTTCGGTAATTGATTGGTTCCTCTAATATTAGGAGCGCCAGATATAGCATTCCCACGAATAAATAACATAAGATTTTGACTTCTACCTCCATCACTTACCTTGTTACTATCAAGAGGAATAGTAGAAAGAGGAGTAGGCACAGGATGAACTGTCTACCCCCCACTAGCTGCAGGAACTGCCCACGCAGGAGCCTCAGTAGACTTAGGAATCTTCTCCTTACACTTAGCAGGGGTATCTTCAATCCTAGGAGCCGTTAATTTTATTACTACCGTAATTAAC
>TWR-11 
TACTCTTGTCGATAAGAACTCTCAAAGAAAATCACGCTGTTATCCCTAAAGTAACTTATACTTTTAATCCACAAAGAAGGATCACACACTAATTATAATTATTAAATTAAATAGACAGTTATACATTATATCTACATCTCCCCAACGAAATATAAGCCTAATAAAGCTACTTTTCACTCAAATTGTAAGCCAAATCAAACTTATATAAAGTTTTATAGGGTCTTATCGTCCCACTAAATAATTTGAGCCTTTTCACTCAAAAGTTAAATTCAAATTACGTAAAGGAGACAGCTCATCCCTCGTCCAACCTTTCATTCAAGCCTTCAATTAAAAGACTACTGACTATGCTACCTTCGCACGGTCAAATTACCGCGGCCCTTTAAATCAATCAGTGGGCAGGCTAGACTTTATAACTTATACATGATTGGAAATGATCAGATCTATAATGTTATTGTTACCGCCCACGCTTTCGTAATAATTTTCTTTATAGTAATACCTATTATAATTGGAGGCTTCGGTAATTGATTGGTTCCTCTAATATTAGGAGCGCCAGACATAGCATTCCCACGAATAAATAACATAAGATTTTGACTTCTACCTCCATCACTTACCTTGTTACTATCAAGAGGAATAGTAGAAAGAGGAGTAGGCACAGGATGAACTGTCTACCCCCCACTAGCTGCAGGAACTGCCCACGCAGGAGCCTCAGTAGACTTAGGAATCTTCTCCTTACACTTAGCAGGGGTATCTTCAATCTTAGGAGCCGTTAATTTTATTACTACCGTAATTAAC
>TWR-12 
TACTCTTGTCGATAAGAACTCTCAAAGAAAATCACGCTGTTATCCCTAAGGTAACTTATACTTTTAATCCACAAAGAAGGATCACACACTAATTATAATTATTAAATTAAATAGACGGTTACACATTATATCTACATCTCCCCAACGAAATATAAGCCTAATAAAGCTACTTTTCACTCAAATTGTAAGCCAAATTAAACTTATATAAAGTTTTATAGGGTCTTATCGTCCCACTAGATAATTTGAGCCTTTTCACTCAAAAGTTAAATTCAAATTACATAAAGGAGACAGCTCATCCCTCGTCCAACCTTTCATTCAAGCCTTCAATTAAAAGACTACTGACTATGCTACCTTCGCACGGTCGGGGGGGCGCGGCCCTTTAAATCAATCAGTGGGCAGGCTAGACTTTATAACTTATACATGATTGGAAATGATCAGATCTATAATGTTATTGTTACCGCCCACGCTTTCGTAATAATTTTCTTTATAGTAATACCTATTATAATTGGAGGCTTCGGTAATTGATTGGTTCCTCTAATATTAGGAGCGCCAGATATAGCATTCCCACGAATAAATAACATAAGATTTTGACTTCTACCTCCATCACTTACCTTGTTACTATCAAGAGGAATAGTAGAAAGAGGAGTAGGCACAGGATGAACTGTCTACCCCCCACTAGCTGCAGGAACTGCCCACGCAGGAGCCTCAGTAGACTTAGGAATCTTCTCCTTACACTTAGCAGGGGTATCTTCAATCCTAGGAGCCGTTAATTTTATTACTACCGTAATTAAC
>TWR-13 
TACTCTTGTCGATAAGAACTCTCAAAGAAAATCACGCTGTTATCCCTAAAGTAACTTATACTTTTAATCCACAAAGAAGGATCACACACTAATTATAATTATTAAATTAAATAGACAGTTACACATTATATCTACATCTCCCCAACGAAATATAAGCCTAATAAAGCTACTTTTCACACAAATTGTAAGCCAAATTAAACTTATATAAAGTTTTATAGGGTCTTATCGTCCCACTAAATAATTTGAGCCTTTTCACTCAAAAGTTAAATTCAAATTACATAAAGGAGACAGCTCATCCCTCGTCCAACCTTTCATTCAAGCCTTCAATTAAAAGACTACTGACTATGCTACCTTCGCACGGTCAAATTACCGCGGCCCTTTAAATCAATCAGTGGGCAGGCTAGACTTTATAACTTATACATGATTGGAAATGATCAGATCTATAATGTTATTGTTACCGCCCACGCTTTCGTAATAATTTTCTTTATAGTAATACCTATTATAATTGGAGGCTTCGGTAATTGATTGGTTCCTCTAATATTAGGAGCGCCAGACATAGCATTCCCACGAATAAATAACATAAGATTTTGACTTCTACCTCCATCACTTACCTTGTTACTATCAAGAGGAATAGTAGAAAGAGGAGTAGGCACAGGATGAACTGTCTACCCCCCACTAGCTGCAGGAACTGCCCACGCAGGAGCCTCAGTAGACTTAGGAATCTTCTCCTTACACTTAGCAGGGGTATCTTCAATCTTAGGAGCCGTTAATTTTATTACTACCGTAATTAAC
>TWR-14 
TACTCTTGTCGATAAGAACTCTCAAAGAAAATCACGCTGTTATCCCTAAAGTAACTTATACTTTTAATCCACAAAGAAGGATCACACACTAATTATAATTATTAAATTAAATAGACAGTTACACATTATATCTACATCTCCCCAACGAAATATAAGCCTAATAAAGCTACTTTTCACTCAAATTGTAAGCCAAATTAAACTTATATAAAGTTTTATAGGGTCTTATCGTCCCACTAAATAATTTGAGCCTTTTCACTCAAAAGTTAAATTCAAATTACATAAAGGAGACAGCTCATCCCTCGTCCAACCTTTCATTCAAGCCTTCAATTAAAAGACTACTGACTATGCTACCTTCGCACGGTCAAATTACCGCGGCCCTTTAAATCAATCAGTGGGCAGGCTAGACTTTATAACTTATACATGATTGGAAATGATCAGATCTATAATGTTATTGTTACCGCCAACGCTTTCGTAATAATTTTCTTTATAGTAATACCTATTATAATTGGAGGCTTCGGTAATTGATTGGTTCCTCTAATATTAGGAGCGCCAGACATAGCATTCCCACGAATAAATAACATAAGATTTTGACTTCTACCTCCATCACTTACCTTATTACTATCAAGAGGAATAGTAGAAAGAGGAGTAGGCACAGGATGAACTGTCTACCCCCCACTAGCTGCAGGAACTGCCCACGCAGGAGCCTCAGTAGACTTAGGAATCTTCTCCTTACACTTAGCAGGGGTATCTTCAATCTTAGGAGCCGTTAATTTTATTACTACCGTAATTAAC
>TWR-15 
TACTCTTGTCGATAAGAACTCTCAAAGAAAATCACGCTGTTATCCCTAAAGTAACTTATACTTTTAATCCACAAAGAAGGATCACACACTAATTATAATTATTAAATTAAATAGACAGTTACACATTATATCTACATCTCCCCAACGAAATATAAGCCTAATAAAGCTACTTTTCACTCAAATTGTAAGCCAAATTAAACTTATATAAAGTTTTATAGGGTCTTATCGTCCCACTAAATAATTTGAGCCTTTTCACTCAAAAGTTAAATTCAAATTACATAAAGGAGACAGCTCATCCCTCGTCCAACCTTTCATTCAAGCCTTCAATTAAAAGACTACTGACTATGCTACCTTCGCACGGTCAAATTACCGCGGCCCTTTAAATCAATCAGTGGGCAGGCTAGACTTTATAACTTATACATGATTGGAAATGATCAGATCTATAATGTTATTGTTACCGCCCACGCTTTCGTAATAATTTTCTTTATAGTAATACCTATTATAATTGGAGGCTTCGGTAATTGATTGGTTCCTCTAATATTAGGAGCGCCAGACATAGCATTCCCACGAATAAATAACATAAGATTTTGACTTCTACCTCCATCACTTACCTTGTTACTATCAAGAGGAATAGTAGAAAGAGGAGTAGGCACAGGATGAACTGTCTACCCCCCACTAGCTGCAGGAACTGCCCACGCAGGAGCCTCAGTAGACTTAGGAATCTTCTCCTTACACTTAGCAGGGGTATCTTCAATCTTAGGAGCCGTTAATTTTATTACTACCGTAATTAAC
>TWR-16 
TACTCTTGTCGATAAGAACTCTCAAAGAAAATCACGCTGTTATCCCTAAAGTAACTTATACTTTTAATCCACAAAGAAGGATCACACACTAATTATAATTATTAAATTAAATAGACAGTTACACATTATATCTACATCTCCCCAACGAAATATAAGCCTAATAAAGCTACTTTTCACTCAAATTGTAAGCCAAATTAAACTTATATAAAGTTTTATAGGGTCTTATCGTCCCACTAAATAATTTGAGCCTTTTCACTCAAAAGTTAAATTCAAATTACATAAAGGAGACAGCTCATCCCTCGTCCAACCTTTCATTCAAGCCTTCAATTAAAAGACTACTGACTATGCTACCTTCGCACGGTCAAATTACCGCGGCCCTTTAAATCAATCAGTGGGCAGGCTAGACTTTATAACTTATACATGATTGGAAATGATCAGATCTATAATGTTATTGTTACCGCCCACGCTTTCGTAATAATTTTCTTTATAGTAATACCTATTATAATTGGAGGCTTCGGTAATTGATTGGTTCCTCTAATATTAGGAGCGCCAGACATAGCATTCCCACGAATAAATAACATAAGATTTTGACTTCTACCTCCATCACTTACCTTGTTACTATCAAGAGGAATAGTAGAAAGAGGAGTAGGCACAGGATGAACTGTCTACCCCCCACTAGCTGCAGGAACTGCCCACGCAGGAGCCTCAGTAGACTTAGGAATCTTCTCCTTACACTTAGCAGGGGTATCTTCAATCTTAGGAGCCGTTAATTTTATTACTACCGTAATTAAC
>TWR-17  
TACTCTTGTCGATAAGAACTCTCAAAGAAAATCACGCTGTTATCCCTAAAGTAACTTATACTTTTAATCCACAAAGAAGGATCACACACTAATTATAATTATTAAATTAAATAGACAGTTACACATTATATCTACATCTCCCCAACGAAATATAAGCCTAATAAAGCTACTTTTCACTCAAATTGTAAGCCAAATTAAACTTATATAAAGTTTTATAGGGTCTTATCGTCCCACTAAATAATTTGAGCCTTTTCACTCAAAAGTTAAATTCAAATTACATAAAGGAGACAGCTCATCCCTCGTCCAACCTTTCATTCAAGCCTTCAATTAAAAGACTACTGACTATGCTACCTTCGCACGGTCAAATTACCGCGGCCCTTTAAATCAATCAGTGGGCAGGCTAGACTTTATAACTTATACATGATTGGAAATGATCAGATCTATAATGTTATTGTTACCGCCCACGCTTTCGTAATAATTTTCTTTATAGTAATACCTATTATAATTGGAGGCTTCGGTAATTGATTGGTTCCTCTAATATTAGGAGCGCCAGACATAGCATTCCCACGAATAAATAACATAAGATTTTGACTTCTACCTCCATCACTTACCTTGTTACTATCAAGAGGAATAGTAGAAAGAGGAGTAGGCACAGGATGAACTGTCTACCCCCCACTAGCTGCAGGAACTGCCCACGCAGGAGCCTCAGTAGACTTAGGAATCTTCTCCTTACACTTAGCAGGGGTATCTTCAATCTTAGGAGCCGTTAATTTTATTACTACCGTAATTAAC
>TWR-18 
TACTCTTGTCGATAAGAACTCTCAAAGAAAATCACGCTGTTATCCCTAAAGTAACTTATACTTTTAATCCACAAAGAAGGATCACACACTAATTATAATTATTAAATTAAATAGACAGTTACACATTATATCTACATCTCCCCAACGAAATATAAGCCTAATAAAGCTACTTTTCACTCAAATTGTAAGCCAAATTAAACTTATATAAAGTTTTATAGGGTCTTATCGTCCCACTAAATAATTTGAGCCTTTTCACTCAAAAGTTAAATTCAAATTACATAAAGGAGACAGCTCATCCCTCGTCCAACCTTTCATTCAAGCCTTCAATTAAAAGACTACTGACTATGCTACCTTCGCACGGTCAAATTACCGCGGCCCTTTAAATCAATCAGTGGGCAGGCTAGACTTTATAACTTATACATGATTGGAAATGATCAGATCTATAATGTTATTGTTACCGCTAACGCTTTCGTAATAATTTTCTTTATAGTAATACCTATTATAATTGGAGGCTTCGGTAATTGATTGGTTCCTCTAATATTAGGAGCGCCAGACATAGCATTCCCACGAATAAATAACATAAGATTTTGACTTCTACCTCCATCACTTACCTTATTACTATCAAGAGGAATAGTAGAAAGAGGAGTAGGCACAGGATGAACTGTCTACCCCCCACTAGCTGCAGGAACTGCCCACGCAGGAGCCTCAGTAGACTTAGGAATCTTCTCCTTACACTTAGCAGGGGTATCTTCAATCTTAGGAGCCGTTAATTTTATTACTACCGTAATTAAC
>TWR-19 
TACTCTTGTCGATAAGAACTCTCAAAGAAAATCACGCTGTTATCCCTAAAGTAACTTATACTTTTAATCCACAAAGAAGGATCACACACTAATTATAATTATTAAATTAAATAGACAGTTACACATTATATCTACATCTCCCCAACGAAATATAAGCCTAATAAAGCTACTTTTCACTCAAATTGTAAGCCAAATTAAACTTATATAAAGTTTTATAGGGTCTTATCGTCCCACTAGATAATTTGAGCCTTTTCACTCAAAAGTTAAATTCAAATTACATAAAGGGGACAGCTCATCCCTCGTCCAACCTTTCATTCAAGCCTTCAATTAAAAGACTACTGACTATGCTACCTTCGCACGGTCAAATTACCGCGGCCCTTTAAATCAATCAGTGGGCAGGCTAGACTTTATAACTTATACATGATTGGAAATGATCAGATCTATAATGTTATTGTTACCGCCAACGCTTTCGTAATAATTTTCTTTATAGTAATACCTATTATAATTGGAGGCTTCGGTAATTGATTGGTTCCTCTAATATTAGGAGCGCCAGATATAGCATTCCCACGAATAAATAACATAAGATTTTGACTTCTACCTCCATCACTTACCTTGTTACTATCAAGAGGAATAGTAGAAAGAGGAGTAGGCACAGGATGAACTGTCTACCCCCCACTAGCTGCAGGAACTGCCCACGCAGGAGCCTCAGTAGACTTAGGAATCTTCTCCTTACACTTAGCAGGGGTATCTTCAATCCTAGGAGCCGTTAATTTTATTACTACCGTAATTAAC
>TWR-20 
TACTCTTGTCGATAAGAACTCTCAAAGAAAATCACGCTGTTATCCCTAAAGTAACTTATACTTTTAATCCACAAAGAAGGATCACACACTAATTATAATTATTAAATTAAATAGACAGTTACACATTATATCTACATCTCCCCAACGAAATATAAGCCTAATAAAGCTACTTTTCACTCAAATTGTAAGCCAAATTAAACTTATATAAAGTTTTATAGGGTCTTATCGTCCCACTAAATAATTTGAGCCTTTTCACTCAAAAGTTAAATTCAAATTACATAAAGGAGACAGCTCATCCCTCGTCCAACCTTTCATTCAAGCCTTCAATTAAAAGACTACTGACTATGCTACCTTCGCACGGTCAAATTACCGCGGCCCTTTAAATCAATCAGTGGGCAGGCTAGACTTTATAACTTATACATGATTGGAAATGATCAGATCTATAATGTTATTGTTACCGCCCACGCTTTCGTAATAATTTTCTTTATAGTAATACCTATTATAATTGGAGGCTTCGGTAATTGATTGGTTCCTCTAATATTAGGAGCGCCAGACATAGCATTCCCACGAATAAATAACATAAGATTTTGACTTCTACCTCCATCACTTACCTTGTTACTATCAAGAGGAATAGTAGAAAGAGGAGTAGGCACAGGATGAACTGTCTACCCCCCACTAGCTGCAGGAACTGCCCACGCAGGAGCCTCAGTAGACTTAGGAATCTTCTCCTTACACTTAGCAGGGGTATCTTCAATCTTAGGAGCCGTTAATTTTATTACTACCGTAATTAAC
>TWR-21 
TACTCTTGTCGATAAGAACTCTCAAAGAAAATCACGCTGTTATCCCTAAAGTAACTTATACTTTTAATCCACAAAGAAGGATCACACACTAATTATAATTATTAAATTAAACAGACAGTTACACATTATATCTACATCTCCCCAACGAAATATAAACCTAATAAAGCTACTTTTCACTCAAATTGTAAGCCAAATTAAACTTATATAAAGTTTTATAGGGTCTTATCGTCCCACTAAATAATTTGAGCCTTTTCACTCAAAAGTTAAATTCAAATTACGTAAAGGAGACAGCTCATCCCTCGTCCAACCTTTCATTCAAGCCTTCAATTAAAAGACTACTGACTATGCTACCTTCGCACGGTCAAATTACCGCGGCCCTTTAAATCAATCAGTGGGCAGGCTAGACTTTATAACTTATACATGATTGGAAACGATCAGATCTATAATGTTATTGTTACCGCCCACGCTTTCGTAATAATTTTCTTTATAGTAATACCTATTATAATTGGAGGCTTCGGTAATTGATTAGTTCCTCTGATATTAGGAGCGCCAGATATAGCATTCCCACGAATAAATAACATAAGATTTTGACTTCTACCCCCATCACTTACCTTATTATTATCAAGAGGAATAGTAGAAAGAGGAGTAGGCACAGGATGAACTGTCTACCCCCCACTAGCTGCAGGAACTGCCCACGCAGGAGCCTCAGTAGATTTAGGAATCTTCTCCTTACACTTAGCAGGGGTATCTTCAATTTTAGGAGCCGTTAATTTTATTACTACCGTAATTAAC
>TWR-22  
TACTCTTGTCGATAAGAACTCTCAAAGAAAATCACGCTGTTATCCCTAAAGTAACTTATACTTTTAATCCACAAAGAAGGATCACACACTAATTATAATTATTAAATTAAACAGACAGTTACACATTATATCTACATCTCCCCAACGAAATATAAACCTAATAAAGCTACTTTTCACTCAAATTGTAAGCCAAATTAAACTTATATAAAGTTTTATAGGGTCTTATCGTCCCACTAAATAATTTGAGCCTTTTCACTCAAAAGTTAAATTCAAATTACGTAAAGGAGACAGCTCATCCCTCGTCCAACCTTTCATTCAAGCCTTCAATTAAAAGACTACTGACTATGCTACCTTCGCACGGTCAAATTACCGCGGCCCTTTAAATCAATCAGTGGGCAGGCTAGACTTTATAACTTATACATGATTGGAAACGATCAGATCTATAATGTTATTGTTACCGCCCACGCTTTCGTAATAATTTTCTTTATAGTAATACCTATTATAATTGGAGGCTTCGGTAATTGATTAGTTCCTCTGATATTAGGAGCGCCAGATATAGCATTCCCACGAATAAATAACATAAGATTTTGACTTCTACCCCCATCACTTACCTTATTATTATCAAGAGGAATAGTAGAAAGAGGAGTAGGCACAGGATGAACTGTCTACCCCCCACTAGCTGCAGGAACTGCCCACGCAGGAGCCTCAGTAGATTTAGGAATCTTCTCCTTACACTTAGCAGGGGTATCTTCAATTTTAGGAGCCGTTAATTTTATTACTACCGTAATTAAC
>TWR-23 
TACTCTTGTCGATAAGAACTCTCAAAGAAAATCACGCTGTTATCCCTAAAGTAACTTATACTTTTAATCCACAAAGAAGGATCACACACTAATTATAATTATTAAATTAAACAGACAGTTACACATTATATCTACATCTCCCCAACGAAATATAAACCTAATAAAGCTACTTTTCACTCAAATTGTAAGCCAAATTAAACTTATATAAAGTTTTATAGGGTCTTATCGTCCCACTAAATAATTTGAGCCTTTTCACTCAAAAGTTAAATTCAAATTACGTAAAGGAGACAGCTCATCCCTCGTCCAACCTTTCATTCAAGCCTTCAATTAAAAGACTACTGACTATGCTACCTTCGCACGGTCAAATTACCGCGGCCCTTTAAATCAATCAGTGGGCAGGCTAGACTTTATAACTTATACATGATTGGAAACGATCAGATCTATAATGTTATTGTTACCGCCCACGCTTTCGTAATAATTTTCTTTATAGTAATACCTATTATAATTGGAGGCTTCGGTAATTGATTAGTTCCTCTGATATTAGGAGCGCCAGATATAGCATTCCCACGAATAAATAACATAAGATTTTGACTTCTACCCCCATCACTTACCTTATTATTATCAAGAGGAATAGTAGAAAGAGGAGTAGGCACAGGATGAACTGTCTACCCCCCACTAGCTGCAGGAACTGCCCACGCAGGAGCCTCAGTAGATTTAGGAATCTTCTCCTTACACTTAGCAGGGGTATCTTCAATTTTAGGAGCCGTTAATTTTATTACTACCGTAATTAAC
>TWR-24  
TACTCTTGTCGATAAGAACTCTCAAAGAAAATCACGCTGTTATCCCTAAAGTAACTTATACTTTTAATCCACAAAGAAGGATCACACACTAATTATAATTATTAAATTAAACAGACAGTTACACATTATATCTACATCTCCCCAACGAAATATAAACCTAATAAAGCTACTTTTCACTCAAATTGTAAGCCAAATTAAACTTATATAAAGTTTTATAGGGTCTTATCGTCCCACTAAATAATTTGAGCCTTTTCACTCAAAAGTTAAATTCAAATTACGTAAAGGAGACAGCTCATCCCTCGTCCAACCTTTCATTCAAGCCTTCAATTAAAAGACTACTGACTATGCTACCTTCGCACGGTCAAATTACCGCGGCCCTTTAAATCAATCAGTGGGCAGGCTAGACTTTATAACTTATACATGATTGGAAACGATCAGATCTATAATGTTATTGTTACCGCCCACGCTTTCGTAATAATTTTCTTTATAGTAATACCTATTATAATTGGAGGCTTCGGTAATTGATTAGTTCCTCTGATATTAGGAGCGCCAGATATAGCATTCCCACGAATAAATAACATAAGATTTTGACTTCTACCCCCATCACTTACCTTATTATTATCAAGAGGAATAGTAGAAAGAGGAGTAGGCACAGGATGAACTGTCTACCCCCCACTAGCTGCAGGAACTGCCCACGCAGGAGCCTCAGTAGATTTAGGAATCTTCTCCTTACACTTAGCAGGGGTATCTTCAATTTTAGGAGCCGTTAATTTTATTACTACCGTAATTAAC
>CCL-01  
TACTCTTGTCGATAAGAACTCTCAAAGAAAATCACGCTGTTATCCCTAAAGTAACTTATACTTTTAATCCACAAAGAAGGATCACACACTAATTATAATTATTAAATTAAATAGACAGTTACACATTATATCTACATCTCCCCAACGAAATATAAGCCTAATAAAGCTACTTTTCACTCAAATTGTAAGCCAAATTAAACTTATATAAAGTTTTATAGGGTCTTATCGTCCCACTAAATAATTTGAGCCTTTTCACTCAAAAGTTAAATTCAAATTACATAAAGGAGACAGCTCATCCCTCGTCCAACCTTTCATTCAAGCCTTCAATTAAAAGACTACTGACTATGCTACCTTCGCACGGTCAAATTACCGCGGCCCTTTAAATCAATCAGTGGGCAGGCTAGACTTTATAACTTATACATGATTGGAAATGATCAGATCTATAATGTTATTGTTACCGCCCACGCTTTCGTAATAATTTTCTTTATAGTAATACCTATTATAATTGGAGGCTTCGGTAATTGATTGGTTCCTCTAATATTAGGAGCGCCAGACATAGCATTCCCACGAATAAATAACATAAGATTTTGACTTCTACCTCCATCACTTACCTTGTTACTATCAAGAGGAATAGTAGAAAGAGGAGTAGGCACAGGATGAACTGTCTACCCCCCACTAGCTGCAGGAACTGCCCACGCAGGAGCCTCAGTAGACTTAGGAATCTTCTCCTTACACTTAGCAGGGGTATCTTCAATCTTAGGAGCCGTTAATTTTATTACTACCGTAATTAAC
>CCL-02 
TACTCTTGTCGATAAGAACTCTCAAAGAAAATCACGCTGTTATCCCTAAAGTAACTTATACTTTTAATCCACAAAGAAGGATCACACACTAATTATAATTATTAAATTAAATAGACAGTTACACATTATATCTACATCTCCCCAACGAAATATAAGCCTAATAAAGCTACTTTTCACTCAAATTGTAAGCCAAATTAAACTTATATAAAGTTTTATAGGGTCTTATCGTCCCACTAAATAATTTGAGCCTTTTCACTCAAAAGTTAAATTCAAATTACATAAAGGAGACAGCTCATCCCTCGTCCAACCTTTCATTCAAGCCTTCAATTAAAAGACTACTGACTATGCTACCTTCGCACGGTCAAATTACCGCGGCCCTTTAAATCAATCAGTGGGCAGGCTAGACTTTATAACTTATACATGATTGGAAATGATCAGATCTATAATGTTATTGTTACCGCCCACGCTTTCGTAATAATTTTCTTTATAGTAATACCTATTATAATTGGAGGCTTCGGTAATTGATTGGTTCCTCTAATATTAGGAGCGCCAGACATAGCATTCCCACGAATAAATAACATAAGATTTTGACTTCTACCTCCATCACTTACCTTGTTACTATCAAGAGGAATAGTAGAAAGAGGAGTAGGCACAGGATGAACTGTCTACCCCCCACTAGCTGCAGGAACTGCCCACGCAGGAGCCTCAGTAGACTTAGGAATCTTCTCCTTACACTTAGCAGGGGTATCTTCAATCTTAGGAGCCGTTAATTTTATTACTACCGTAATTAAC
>CCL-03  
TACTCTTGTCGATAAGAACTCTCAAAGAAAATCACGCTGTTATCCCTAAAGTAACTTATACTTTTAATCCACAAAGAAGGATCACACACTAATTATAATTATTAAATTAAATAGACAGTTACACATTATATCTACATCTCCCCAACGAAATATAAGCCTAATAAAGCTACTTTTCACTCAAATTGTAAGCCAAATTAAACTTATATAAAGTTTTATAGGGTCTTATCGTCCCACTAGATAATTTGAGCCTTTTCACTCAAAAGTTAAATTCAAATTACATAAAGGAGACAGCTCATCCCTCGTCCAACCTTTCATTCAAGCCTTCAATTAAAAGACTACTGACTATGCTACCTTCGCACGGTCAAATTACCGCGGCCCTTTAAATCAATCAGTGGGCAGGCTAGACTTTATAACTTATACATGATTGGAAATGATCAGATCTATAATGTTATTGTTACCGCCCACGCTTTCGTAATAATTTTCTTTATAGTAATACCTATTATAATTGGAGGCTTCGGTAATTGATTGGTTCCTCTAATATTAGGAGCGCCAGACATAGCATTCCCACGAATAAATAACATAAGATTTTGACTTCTACCTCCATCACTTACCTTGTTACTATCAAGAGGAATAGTAGAAAGAGGAGTAGGCACAGGATGAACTGTCTACCCCCCACTAGCTGCAGGAACTGCCCACGCAGGAGCCTCAGTAGACTTAGGAATCTTCTCCTTACACTTAGCAGGGGTATCTTCAATCTTAGGAGCCGTTAATTTTATTACTACCGTAATTAAC
>CCL-04 
TACTCTTGTCGATAAGAACTCTCAAAGAAAATCACGCTGTTATCCCTAAAGTAACTTATACTTTTAATCCACAAAGAAGGATCACACACTAATTATAATTATTAAATTAAATAGACAGTTACACATTATATCTACATCTCCCCAACGAAATATAAGCCTAATAAAGCTACTTTTCACTCAAATTGTAAGCCAAATTAAACTTATATAAAGTTTTATAGGGTCTTATCGTCCCACTAAATAATTTGAGCCTTTTCACTCAAAAGTTAAATTCAAATTACATAAAGGAGACAGCTCATCCCTCGTCCAACCTTTCATTCAAGCCTTCAATTAAAAGACTACTGACTATGCTACCTTCGCACGGTCAAATTACCGCGGCCCTTTAAATCAATCAGTGGGCAGGCTAGACTTTATAACTTATACATGATTGGAAATGATCAGATCTATAATGTTATTGTTACCGCCCACGCTTTCGTAATAATTTTCTTTATAGTAATACCTATTATAATTGGAGGCTTCGGTAATTGATTGGTTCCTCTAATATTAGGAGCGCCAGACATAGCATTCCCACGAATAAATAACATAAGATTTTGACTTCTACCTCCATCACTTACCTTGTTACTATCAAGAGGAATAGTAGAAAGAGGAGTAGGCACAGGATGAACTGTCTACCCCCCACTAGCTGCAGGAACTGCCCACGCAGGAGCCTCAGTAGACTTAGGAATCTTCTCCTTACACTTAGCAGGGGTATCTTCAATCTTAGGAGCCGTTAATTTTATTACTACCGTAATTAAC
>CCL-05  
TACTCTTGTCGATAAGAACTCTCAAAGAAAATCACGCTGTTATCCCTAAAGTAACTTATACTTTTAATCCACAAAGAAGGATCACACACTAATTATAATTATTAAATTAAATAGACAGTTACACATTATATCTACATCTCCCCAACGAAATATAAGCCTAATAAAGCTACTTTTCACTCAAATTGTAAGCCAAATTAAACTTATATAAAGTTTTATAGGGTCTTATCGTCCCACTAAATAATTTGAGCCTTTTCACTCAAAAGTTAAATTCAAATTACATAAAGGAGACAGCTCATCCCTCGTCCAACCTTTCATTCAAGCCTTCAATTAAAAGACTACTGACTATGCTACCTTCGCACGGTCAAATTACCGCGGCCCTTTAAATCAATCAGTGGGCAGGCTAGACTTTATAACTTATACATGATTGGAAATGATCAGATCTATAATGTTATTGTTACCGCCCACGCTTTCGTAATAATTTTCTTTATAGTAATACCTATTATAATTGGAGGCTTCGGTAATTGATTGGTTCCTCTAATATTAGGAGCGCCAGACATAGCATTCCCACGAATAAATAACATAAGATTTTGACTTCTACCTCCATCACTTACCTTGTTACTATCAAGAGGAATAGTAGAAAGAGGAGTAGGCACAGGATGAACTGTCTACCCCCCACTAGCTGCAGGAACTGCCCACGCAGGAGCCTCAGTAGACTTAGGAATCTTCTCCTTACACTTAGCAGGGGTATCTTCAATCTTAGGAGCCGTTAATTTTATTACTACCGTAATTAAC
>CCL-06 
TACTCTTGTCGATAAGAACTCTCAAAGAAAATCACGCTGTTATCCCTAAAGTAACTTATACTTTTAATCCACAAAGAAGGATCACACAATAATTATAATTATTAAATTAAACAGACAGTTACACATTATATCTACATCTCCCCAACGAAATATAAACCTAATAAAGCTACTTTTCACTCAAATTGTAAGCCAAATTAAACTTATATAAAGTTTTATAGGGTCTTATCGTCCCACTAAATAATTTGAGCCTTTTCACTCAAAAGTTAAATTCAAATTACGTAAAGGAGACAGCTCATCCCTCGTCCAACCTTTCATTCAAGCCTTCAATTAAAAGACTACTGACTATGCTACCTTCGCACGGTCAAATTACCGCGGCCCTTTAAATCAATCAGTGGGCAGGCTAGACTTTATAACTTATACATGATTGGAAATGATCAGATCTATAATGTTATTGTTACCGCCCACGCTTTCGTAATAATTTTCTTTATAGTAATACCTATTATAATTGGAGGCTTCGGTAATTGATTGGTTCCTCTAATATTAGGAGCGCCAGACATAGCATTCCCACGAATAAATAACATAAGATTTTGACTTCTACCTCCATCACTTACCTTGTTACTATCAAGAGGAATAGTAGAAAGAGGAGTAGGCACAGGATGAACTGTCTACCCCCCACTAGCTGCAGGAACTGCCCACGCAGGAGCCTCAGTAGACTTAGGAATCTTCTCCTTACACTTAGCAGGGGTATCTTCAATCTTAGGAGCCGTTAATTTTATTACTACCGTAATTAAC
>CCL-07 
TACTCTTGTCGGTAAGAACTCTCAGGGAAAATCACGGTGTTGGGGCTAAAGTAACTTATACTTTTAATCCACAAAGAAGGATCACACACTAATTATAATTATTGGGTTAAGGAGACAGTTACACATTATATCTACATCTCCCCAACGAAATATAAGCCTAATAAAGCTACTTTTCACTCAAATTGGAAGCCAAATTAAACTTATATAAAGTTTTATAGGGTCTTATCGTCCCACTAGATAATTTGAGCCTTTTCACTCAAAAGTTAAATTCAAATTACATAAAGGAGACGGCTCGTCCCTCGTCCAACCTTTCATTCAAGCCTTCAATTAAAAGACTACTGACTATGCTACCTTCGCACGGTCAAATTACCGCGGCCCTTTAAATCAATCAGTGGGCAGGCTAGACTTTATAACTTATACATGATTGGAAATGATCTTATCTATAATGTTATTGGTACCGCCCACGCTTTCGTAATAATTTTCTTTATAGTAATACCTATTATAATTGGAGGCTTCGGTAATTGATTGGTTCCTCTAATATTAGGAGCGCCAGATATAGCATTCCCACGAATAAATAACATAAGATTTTGACTTCTACCTCCATCACTTACCTTGTTACTATCAAGAGGAATAGTAGAAAGAGGAGTAGGCACAGGATGAACTGTCTACCCCCCACTAGCTGCAGGAACTGCCCACGCAGGAGCCTCAGTAGACTTAGGAATCTTCTCCTTACACTTAGCAGGGGTATCTTCAATCCTAGGAGCCGTTAATTTTATTACTACCGTAATTAAC
>CCL-08 
TACTCTTGTCGATAAGAACTCTCAAAGAAAATCACGCTGTTATCCCTAAAGTAACTTATACTTTTAATCCACAAAGAAGGATCACACACGAATTATAATTATTAAATTAAATAGACAGTTACACATTATATCTACATCTCCCCAACGAAATATAAGCCTAATAAAGCTACTTTTCACTCAAATTGGAAGCCAAATTAAACTTATATAAAGTTTTATAGGGTCTTATCGTCCCACTAAATAATTTGAGCCTTTTCACTCAAAAGTTAAATTCAAATTACATAAGGGAGAGGGCTCATCCCTCGTCCAACCTTTCATTCGAGCCTTCAATTAAAAGACTACTGACTATGCTACCTTCGCACGGGCAAATTACCGCGGCCCTTTAAATCAATCAGTGGGCAGGCTAGACTTTATAACTTATACATGATTGGAAATGATCAGATCTATAATGTTATTGTTACCGCCAACGCTTTCGTAATAATTTTCTTTATAGTAATACCTATTATAATTGGAGGCTTCGGTAATTGATTGGTTCCTCTAATATTAGGAGCGCCAGACATAGCATTCCCACGAATAAATAACATAAGATTTTGACTTCTACCTCCATCACTTACCTTGTTACTATCAAGAGGAATAGTAGAAAGAGGAGTAGGCACAGGATGAACTGTCTACCCCCCACTAGCTGCAGGAACTGCCCACGCAGGAGCCTCAGTAGACTTAGGAATCTTCTCCTTACACTTAGCAGGGGTATCTTCAATCTTAGGAGCCGTTAATTTTATTACTACCGTAATTAAC
>CCL-09 
TACTCTTGTCGATAAGAACTCTCAAAGAAAATCACGCTGTTATCCCTAAAGTAACTTATACTTTTAATCCACAAAGAAGGATCACACACTAATTATAATTATTAAATTAAATAGACAGTTACACATTATATCTACATCTCCCCAACGAAATATAAGCCTAATAAAGCTACTTTTCACTCAAATTGTAAGCCAAATTAAACTTATATAAAGTTTTATAGGGTCTTATCGTCCCACTAGATAATTTGAGCCTTTTCACTCAAAAGTTAAATTCAAATTACATAAAGGAGACAGCTCATCCCTCGTCCAACCTTTCATTCAAGCCTTCAATTAAAAGACTACTGACTATGCTACCTTCGCACGGTCAAATTACCGCGGCCCTTTAAATCAATCAGTGGGCAGGCTAGACTTTATAACTTATACATGATTGGAAATGATCAGATCTATAATGTTATTGTTACCGCTAACGCTTTCGTAATAATTTTCTTTATAGTAATACCTATTATAATTGGAGGCTTCGGTAATTGATTGGTTCCTCTAATATTAGGAGCGCCAGATATAGCATTCCCACGAATAAATAACATAAGATTTTGACTTCTACCTCCATCACTTACCTTGTTACTATCAAGAGGAATAGTAGAAAGAGGAGTAGGCACAGGATGAACTGTCTACCCCCCACTAGCTGCAGGAACTGCCCACGCAGGAGCCTCAGTAGACTTAGGAATCTTCTCCTTACACTTAGCAGGGGTATCTTCAATCCTAGGAGCCGTTAATTTTATTACTACCGTAATTAAC
>CCL-10
TACTCTTGTCGATAAGAACTCTCAAAGAAAATCACGCTGTTATCCCTAAAGTAACTTATACTTTTAATCCACAAAGAAGGATCACACACTAATTATAATTATTAAATTAAATAGACAGTTACACATTATATCTACATCTCCCCAACGAAATATAAGCCTAATAAAGCTACTTTTCACTCAAATTGTAAGCCAAATTAAACTTATATAAAGTTTTATAGGGTCTTATCGTCCCACTAGATAATTTGAGCCTTTTCACTCAAAAGTTAAATTCAAATTACATAAAGGAGACAGCTCATCCCTCGTCCAACCTTTCATTCAAGCCTTCAATTAAAAGACTACTGACTATGCTACCTTCGCACGGTCAAATTACCGCGGCCCTTTAAATCAATCAGTGGGCAGGCTAGACTTTATAACTTATACATGATTGGAAATGATCAGATCTATAATGTTATTGTTACCGCCCACGCTTTCGTAATAATTTTCTTTATAGTAATACCTATTATAATTGGAGGCTTCGGTAATTGATTGGTTCCTCTAATATTAGGAGCGCCAGACATAGCATTCCCACGAATAAATAACATAAGATTTTGACTTCTACCTCCATCACTTACCTTGTTACTATCAAGAGGAATAGTAGAAAGAGGAGTAGGCACAGGATGAACTGTCTACCCCCCACTAGCTGCAGGAACTGCCCACGCAGGAGCCTCAGTAGACTTAGGAATCTTCTCCTTACACTTAGCAGGGGTATCTTCAATCTTAGGAGCCGTTAATTTTATTACTACCGTAATTAAC
>CCL-11 
TACTCTTGTCGATAAGAACTCTCAAAGAAAATCACGCTGTTATCCCTAAAGTAACTTATACTTTTAATCCACAAAGAAGGATCACACACTAATTATAATTATTAAATTAAATAGACAGTTACACATTATATCTACATCTCCCCAACGAAATATAAGCCTAATAAAGCTACTTTTCACTCAAATTGTAAGCCAAATTAAACTTATATAAAGTTTTATAGGGTCTTATCGTCCCACTAGATAATTTGAGCCTTTTCACTCAAAAGTTAAATTCAAATTACATAAAGGAGACAGCTCATCCCTCGTCCAACCTTTCATTCAAGCCTTCAATTAAAAGACTACTGACTATGCTACCTTCGCACGGTCAAATTACCGCGGCCCTTTAAATCAATCAGTGGGCAGGCTAGACTTTATAACTTATACATGATTGGAAATGATCAGATCTATAATGTTATTGTTACCGCCCACGCTTTCGTAATAATTTTCTTTATAGTAATACCTATTATAATTGGAGGCTTCGGTAATTGATTGGTTCCTCTAATATTAGGAGCGCCAGATATAGCATTCCCACGAATAAATAACATAAGATTTTGACTTCTACCTCCATCACTTACCTTGTTACTATCAAGAGGAATAGTAGAAAGAGGAGTAGGCACAGGATGAACTGTCTACCCCCCACTAGCTGCAGGAACTGCCCACGCAGGAGCCTCAGTAGACTTAGGAATCTTCTCCTTACACTTAGCAGGGGTATCTTCAATCCTAGGAGCCGTTAATTTTATTACTACCGTAATTAAC
>CCL-12 
TACTCTTGTCGATAAGAACTCTCAAAGAAAATCACGCTGTTATCCCTAAAGTAACTTATACTTTTAATCCACAAAGAAGGATCACACACTAATTATAATTATTAAATTAAATAGACAGTTACACATTATATCTACATCTCCCCAACGAAATATAAGCCTAATAAAGCTACTTTTCACTCAAATTGTAAGCCAAATTAAACTTATATAAAGTTTTATAGGGTCTTATCGTCCCACTAAATAATTTGAGCCTTTTCACTCAAAAGTTAAATTCAAATTACATAAAGGAGACAGCTCATCCCTCGTCCAACCTTTCATTCAAGCCTTCAATTAAAAGACTACTGACTATGCTACCTTCGCACGGTCAAATTACCGCGGCCCTTTAAATCAATCAGTGGGCAGGCTAGACTTTATAACTTATACATGATTGGAAATGATCAGATCTATAATGTTATTGTTACCGCCCACGCTTTCGAAATAATTTTCTTTATAGTAATACCTATTATAATTGGAGGCTTCGGTAATTGATTGGTTCCTCTAATATTAGGAGCGCCAGATATAGCATTCCCACGAATAAATAACATAAGATTTTGACTTCTACCTCCATCACTTACCTTGTTACTATCAAGAGGAATAGTAGAAAGAGGAGTAGGCACAGGATGAACTGTCTACCCCCCACTAGCTGCAGGAACTGCCCACGCAGGAGCCTCAGTAGACTTAGGAATCTTCTCCTTACACTTAGCAGGGGTATCTTCAATCCTAGGAGCCGTTAATTTTATTACTACCGTAATTAAC
>CCL-13 
TACTCTTGTCGATAAAAACTCTCAAAGAAAATCACGCTGTTATCCCTAAAGTAACTTATACTTTTAATCCACAAAGAAGGATCACACACTAATTATAATTATTAAATTAAATAGACAGTTACACATTATATCTACATCTCCCCAACGAAATATAAGCCTAATAAAGCTACTTTTCACTCAAATTGTAAGCCAAATTAAACTTATATAAAGTTTTATAGGGTCTTATCGTCCCACTAAATAATTTGAGCCTTTTCACTCAAAAGTTAAATTCAAATTACATAAAGGAGACAGCTCATCCCTCGTCCAACCTTTCATTCAAGCCTTCAATTAAAAGACTACTGACTATGCTACCTTCGCACGGTCAAATTACCGCGGCCCTTTAAATCAATCAGTGGGCAGGCTAGACTTTATAACTTATACATGATTGGAAATGATCAGATCTATAATGTTATTGTTACCGCCCACGCTTTCGTAATAATTTTCTTTATAGTAATACCTATTATAATTGGAGGCTTCGGTAATTGATTGGTTCCTCTAATATTAGGAGCGCCAGACATAGCATTCCCACGAATAAATAACATAAGATTTTGACTTCTACCTCCATCACTTACCTTGTTACTATCAAGAGGAATAGTAGAAAGAGGAGTAGGCACAGGATGAACTGTCTACCCCCCACTAGCTGCAGGAACTGCCCACGCAGGAGCCTCAGTAGACTTAGGAATCTTCTCCTTACACTTAGCAGGGGTATCTTCAATCTTAGGAGCCGTTAATTTTATTACTACCGTAATTAAC
>CCL-14 
TACTCTTGTCGATAAGAACTCTCAAAGAAAATCACGCTGTTATCCCTAAAGTAACTTATACTTTTAATCCACAAAGAAGGATCACACACTAATTATAATTATTAAATTAAATAGACAGTTACACATTATATCTACATCTCCCCAACGAAATATAAGCCTAATAAAGCTACTTTTCACTCAAATTGTAAGCCAAATTAAACTTATATAAAGTTTTATAGGGTCTTATCGTCCCACTAGATAATTTGAGCCTTTTCACTCAAAAGTTAAATTCAAATTACATAAAGGAGACAGCTCATCCCTCGTCCAACCTTTCATTCAAGCCTTCAATTAAAAGACTACTGACTATGCTACCTTCGCACGGTCAAATTACCGCGGCCCTTTAAATCAATCAGTGGGCAGGCTAGACTTTATAACTTATACATGATTGCAAATGATCATATCTATAATGTTATTGGTACCGCCCACGCTTTCGTAATAATTTTCTTTATAGTAATACCTATTATAATTGGAGGCTTCGGTAATTGATTGGTTCCTCTAATATTAGGAGCGCCAGATATAGCATTCCCACGAATAAATAACATAAGATTTTGACTTCTACCTCCATCACTTACCTTGTTACTATCAAGAGGAATAGTAGAAAGAGGAGTAGGCACAGGATGAACTGTCTACCCCCCACTAGCTGCAGGAACTGCCCACGCAGGAGCCTCAGTAGACTTAGGAATCTTCTCCTTACACTTAGCAGGGGTATCTTCAATCCTAGGAGCCGTTAATTTTATTACTACCGTAATTAAC
>CCL-15 
TACTCTTGTCGATAAGAACTCTCAAAGAAAATCACGCTGTTATCCCTAAAGTAACTTATACTTTTAATCCACAAAGAAGGATCACACACTAATTATAATTATTAAATTAAATAGACAGTTACACATTATATCTACATCTCCCCAACGAAATATAAGCCTAATAAAGCTACTTTTCACTCAAATTGTAAGCCAAATTAAACTTATATAAAGTTTTATAGGGTCTTATCGTCCCACTAAATAATTTGAGCCTTTTCACTCAAAAGTTAAATTCAAATTACATAAAGGAGACAGCTCATCCCTCGTCCAACCTTTCATTCAAGCCTTCAATTAAAAGACTACTGACTATGCTACCTTCGCACGGTCAAATTACCGCGGCCCTTTAAATCAATCAGTGGGCAGGCTAGACTTTATAACTTATACATGATTGGAAATGATCAGATCTATAATGTTATTGTTACCGCCCACGCTTTCGTAATAATTTTCTTTATAGTAATACCTATTATAATTGGAGGCTTCGGTAATTGATTGGTTCCTCTAATATTAGGAGCGCCAGACATAGCATTCCCACGAATAAATAACATAAGATTTTGACTTCTACCTCCATCACTTACCTTGTTACTATCAAGAGGAATAGTAGAAAGAGGAGTAGGCACAGGATGAACTGTCTACCCCCCACTAGCTGCAGGAACTGCCCACGCAGGAGCCTCAGTAGACTTAGGAATCTTCTCCTTACACTTAGCAGGGGTATCTTCAATCTTAGGAGCCGTTAATTTTATTACTACCGTAATTAAC
>CCL-16 
TACTCTTGTCGATAAGAACTCTCAAAGAAAATCACGCTGTTATCCCTAAAGTAACTTATACTTTTAATCCACAAAGAAGGATCACACACTAATTATAATTATTAAATTAAATAGACAGTTACACATTATATCTACATCTCCCCAACGAAATATAAGCCTAATAAAGCTACTTTTCACTCAAATTGTAAGCCAAATTAAACTTATATAAAGTTTTATAGGGTCTTATCGTCCCACTAAATAATTTGAGCCTTTTCACTCAAAAGTTAAATTCAAATTACATAAAGGAGACAGCTCATCCCTCGTCCAACCTTTCATTCAAGCCTTCAATTAAAAGACTACTGACTATGCTACCTTCGCACGGTCAAATTACCGCGGCCCTTTAAATCAATCAGTGGGCAGGCTAGACTTTATAACTTATACATGATTGGAAATGATCAGATCTATAATGTTATTGTTACCGCCCACGCTTTCGTAATAATTTTCTTTATAGTAATACCTATTATAATTGGAGGCTTCGGTAATTGATTGGTTCCTCTAATATTAGGAGCGCCAGATATAGCATTCCCACGAATAAATAACATAAGATTTTGACTTCTACCTCCATCACTTACCTTGTTACTATCAAGAGGAATAGTAGAAAGAGGAGTAGGCACAGGATGAACTGTCTACCCCCCACTAGCTGCAGGAACTGCCCACGCAGGAGCCTCAGTAGACTTAGGAATCTTCTCCTTACACTTAGCAGGGGTATCTTCAATCCTAGGAGCCGTTAATTTTATTACTACCGTAATTAAC
>CCL-17 
TACTCTTGTCGATAAGAACTCTCAAAGAAAATCACGCTGTTATCCCTAAAGTAACTTATACTTTTAATCCACAAAGAAGGATCACACACTAATTATAATTATTAAATTAAATAGACAGTTACACATTATATCTACATCTCCCCAACGAAATATAAGCCTAATAAAGCTACTTTTCACTCAAATTGTAAGCCAAATTAAACTTATATAAAGTTTTATAGGGTCTTATCGTCCCACTAAATAATTTGAGCCTTTTCACTCAAAAGTTAAATTCAAATTACATAAAGGAGACAGCTCATCCCTCGTCCAACCTTTCATTCAAGCCTTCAATTAAAAGACTACTGACTATGCTACCTTCGCACGGTCAAATTACCGCGGCCCTTTAAATCAATCAGTGGGCAGGCTAGACTTTATAACTTATACATGATTGGAAATGATCAGATCTATAATGTTATTGTTACCGCCCACGCTTTCGTAATAATTTTCTTTATAGTAATACCTATTATAATTGGAGGCTTCGGTAATTGATTGGTTCCTCTAATATTAGGAGCGCCAGACATAGCATTCCCACGAATAAATAACATAAGATTTTGACTTCTACCTCCATCACTTACCTTGTTACTATCAAGAGGAATAGTAGAAAGAGGAGTAGGCACAGGATGAACTGTCTACCCCCCACTAGCTGCAGGAACTGCCCACGCAGGAGCCTCAGTAGACTTAGGAATCTTCTCCTTACACTTAGCAGGGGTATCTTCAATCTTAGGAGCCGTTAATTTTATTACTACCGTAATTAAC
>CCL-18 
TACTCTTGTCGATAAGAACTCTCAAAGAAAATCACGCTGTTATCCCTAAAGTAACTTATACTTTTAATCCACAAAGAAGGATCACACACTAATTATAATTATTAAATTAAATAGACAGTTACACATTATATCTACATCTCCCCAACGAAATATAAGCCTAATAAAGCTACTTTTCACTCAAATTGTAAGCCAAATTAAACTTATATAAAGTTTTATAGGGTCTTATCGTCCCACTAAATAATTTGAGCCTTTTCACTCAAAAGTTAAATTCAAATTACATAAAGGAGACAGCTCATCCCTCGTCCAACCTTTCATTCAAGCCTTCAATTAAAAGACTACTGACTATGCTACCTTCGCACGGTCAAATTACCGCGGCCCTTTAAATCAATCAGTGGGCAGGCTAGACTTTATAACTTATACATGATTGGAAATGATCAGATCTATAATGTTATTGTTACCGCCCACGCTTTCGTAATAATTTTCTTTATAGTAATACCTATTATAATTGGAGGCTTCGGTAATTGATTGGTTCCTCTAATATTAGGAGCGCCAGACATAGCATTCCCACGAATAAATAACATAAGATTTTGACTTCTACCTCCATCACTTACCTTGTTACTATCAAGAGGAATAGTAGAAAGAGGAGTAGGCACAGGATGAACTGTCTACCCCCCACTAGCTGCAGGAACTGCCCACGCAGGAGCCTCAGTAGACTTAGGAATCTTCTCCTTACACTTAGCAGGGGTATCTTCAATCTTAGGAGCCGTTAATTTTATTACTACCGTAATTAAC
>CCL-19 
TACTCTTGTCGATAAGAACTCTCAAAGAAAATCACGCTGTTATCCCTAAAGTAACTTATACTTTTAATCCACAAAGAAGGATCACACACTAATTATAATTATTAAATTAAATAGACAGTTACACATTATATCTACATCTCCCCAACGAAATATAAGCCTAATAAAGCTACTTTTCACTCAAATTGTAAGCCAAATTAAACTTATATAAAGTTTTATAGGGTCTTATCGTCCCACTAGATAATTTGAGCCTTTTCACTCAAAAGTTAAATTCAAATTACATAAAGGAGACAGCTCATCCCTCGTCCAACCTTTCATTCAAGCCTTCAATTAAAAGACTACTGACTATGCTACCTTCGCACGGTCAAATTACCGCGGCCCTTTAAATCAATCAGTGGGCAGGCTAGACTTTATAACTTATACATGATTGCAAATGATCATATCTATAATGTTATTGGTACCGCCCACGCTTTCGTAATAATTTTCTTTATAGTAATACCTATTATAATTGGAGGCTTCGGTAATTGATTGGTTCCTCTAATATTAGGAGCGCCAGATATAGCATTCCCACGAATAAATAACATAAGATTTTGACTTCTACCTCCATCACTTACCTTGTTACTATCAAGAGGAATAGTAGAAAGAGGAGTAGGCACAGGATGAACTGTCTACCCCCCACTAGCTGCAGGAACTGCCCACGCAGGAGCCTCAGTAGACTTAGGAATCTTCTCCTTACACTTAGCAGGGGTATCTTCAATCCTAGGAGCCGTTAATTTTATTACTACCGTAATTAAC
>CCL-20 
TACTCTTGTCGATAAGAACTCTCAAAGAAAATCACGCTGTTATCCCTAAAGTAACTTATACTTTTAATCCACAAAGAAGGATCACACACTAATTATAATTATTAAATTAAATAGACAGTTACACATTATATCTACATCTCCCCAACGAAATATAAGCCTAATAAAGCTACTTTTCACTCAAATTGTAAGCCAAATTAAACTTATATAAAGTTTTATAGGGTCTTATCGTCCCACTAAATAATTTGAGCCTTTTCACTCAAAAGTTAAATTCAAATTACATAAAGGAGACAGCTCATCCCTCGTCCAACCTTTCATTCAAGCCTTCAATTAAAAGACTACTGACTATGCTACCTTCGCACGGTCAAATTACCGCGGCCCTTTAAATCAATCAGTGGGCAGGCTAGACTTTATAACTTATACATGATTGGAAATGATCAGATCTATAATGTTATTGTTACCGCCCACGCTTTCGTAATAATTTTCTTTATAGTAATACCTATTATAATTGGAGGCTTCGGTAATTGATTGGTTCCTCTAATATTAGGAGCGCCAGATATAGCATTCCCACGAATAAATAACATAAGATTTTGACTTCTACCTCCATCACTTACCTTGTTACTATCAAGAGGAATAGTAGAAAGAGGAGTAGGCACAGGATGAACTGTCTACCCCCCACTAGCTGCAGGAACTGCCCACGCAGGAGCCTCAGTAGACTTAGGAATCTTCTCCTTACACTTAGCAGGGGTATCTTCAATCCTAGGAGCCGTTAATTTTATTACTACCGTAATTAAC
>CCL-21  
TACTCTTGTCGATAAGAACTCTCAAAGAAAATCACGCTGTTATCCCTAAAGTAACTTATACTTTTAATCCACAAAGAAGGATCACACACTAATTATAATTATTAAATTAAATAGACAGTTACACATTATATCTACATCTCCCCAACGAAATATAAGCCTAATAAAGCTACTTTTCACTCAAATTGTAAGCCAAATTAAACTTATATAAAGTTTTATAGGGTCTTATCGTCCCACTAGATAATTTGAGCCTTTTCACTCAAAAGTTAAATTCAAATTACATAAAGGAGACAGCTCATCCCTCGTCCAACCTTTCATTCAAGCCTTCAATTAAAAGACTACTGACTATGCTACCTTCGCACGGTCAAATTACCGCGGCCCTTTAAATCAATCAGTGGGCAGGCTAGACTTTATAACTTATACATGATTGGAAATGATCAGATCTATAATGTTATTGTTACCGCTAACGCTTTCGTAATAATTTTCTTTATAGTAATACCTATTATAATTGGAGGCTTCGGTAATTGATTGGTTCCTCTAATATTAGGAGCGCCAGATATAGCATTCCCACGAATAAATAACATAAGATTTTGACTTCTACCTCCATCACTTACCTTGTTACTATCAAGAGGAATAGTAGAAAGAGGAGTAGGCACAGGATGAACTGTCTACCCCCCACTAGCTGCAGGAACTGCCCACGCAGGAGCCTCAGTAGACTTAGGAATCTTCTCCTTACACTTAGCAGGGGTATCTTCAATCCTAGGAGCCGTTAATTTTATTACTACCGTAATTAAC
>CCL-22 
TACTCTTGTCGATAAGAACTCTCAAAGAAAATCACGCTGTTATCCCTAAAGTAACTTATACTTTTAATCCACAAAGAAGGATCACACACTAATTATAATTATTAAATTAAATAGACAGTTACACATTATATCTACATCTCCCCAACGAAATATAAGCCTAATAAAGCTACTTTTCACTCAAATTGTAAGCCAAATTAAACTTATATAAAGTTTTATAGGGTCTTATCGTCCCACTAGATAATTTGAGCCTTTTCACTCAAAAGTTAAATTCAAATTACATAAAGGAGACAGCTCATCCCTCGTCCAACCTTTCATTCAAGCCTTCAATTAAAAGACTACTGACTATGCTACCTTCGCACGGTCAAATTACCGCGGCCCTTTAAATCAATCAGTGGGCAGGCTAGACTTTATAACTTATACATGATTGGAAATGATCAGATCTATAATGTTATTGTTACCGCCCACGCTTTCGTAATAATTTTCTTTATAGTAATACCTATTATAATTGGAGGCTTCGGTAATTGATTGGTTCCTCTAATATTAGGAGCGCCAGACATAGCATTCCCACGAATAAATAACATAAGATTTTGACTTCTACCTCCATCACTTACCTTGTTACTATCAAGAGGAATAGTAGAAAGAGGAGTAGGCACAGGATGAACTGTCTACCCCCCACTAGCTGCAGGAACTGCCCACGCAGGAGCCTCAGTAGACTTAGGAATCTTCTCCTTACACTTAGCAGGGGTATCTTCAATCTTAGGAGCCGTTAATTTTATTACTACCGTAATTAAC
>LYL-01 
TACTCTTGTCGATAAGAACTCTCAAAGAAAATCACGCTGTTATCCCTAAAGTAACTTATACTTTTAATCCACAAAGAAGGATCACACACTAATTATAATTATTAAATTAAATAGACAGTTACACATTATATCTACATCTCCCCAACGAAATATAAGCCTAATAAAGCTACTTTTCACTCAAATTGTAAGCCAAATTAAACTTATATAAAGTTTTATAGGGTCTTATCGTCCCACTAAATAATTTGAGCCTTTTCACTCAAAAGTTAAATTCAAATTACATAAAGGAGACAGCTCATCCCTCGTCCAACCTTTCATTCAAGCCTTCAATTAAAAGACTACTGACTATGCTACCTTCGCACGGTCAAATTACCGCGGCCCTTTAAATCAATCAGTGGGCAGGCTAGACTTTATAACTTATACATGATTGGAAATGATCAGATCTATAATGTTATTGGTACCGCCAACGCTTTCGTAATAATTTTCTTTATAGTAATACCTATTATAATTGGAGGCTTCGGTAATTGATTGGTTCCTCTAATATTAGGAGCGCCAGACATAGCATTCCCACGAATAAATAACATAAGATTTTGACTTCTACCTCCATCACTTACCTTATTACTATCAAGAGGAATAGTAGAAAGAGGAGTAGGCACAGGATGAACTGTCTACCCCCCACTAGCTGCAGGAACTGCCCACGCAGGAGCCTCAGTAGACTTAGGAATCTTCTCCTTACACTTAGCAGGGGTATCTTCAATCTTAGGAGCCGTTAATTTTATTACTACCGTAATTAAC
>LYL-02 
TACTCTTGTCGATAAGAACTCTCAAAGAAAATCACGCTGTTATCCCTAAAGTAACTTATACTTTTAATCCACAAAGAAGGATCACACACTAATTATAATTATTAAATTAAATAGACAGTTATACATTATATCTACATCTCCCCAACGAAATATAAGCCTAATAAAGCTACTTTTCACTCAAATTGTAAGCCAAATCAAACTTATATAAAGTTTTATAGGGTCTTATCGTCCCACTAAATAATTTGAGCCTTTTCACTCAAAAGTTAAATTCAAATTACATAAAGGAGACAGCTCATCCCTCGTCCAACCTTTCATTCAAGCCTTCAATTAAAAGACTACTGACTATGCTACCTTCGCACGGTCAAATTACCGCGGCCCTTTAAATCAATCAGTGGGCAGGCTAGACTTTATAACTTATACATGATTGGAAATGATCAGATCTATAATGTTATTGTTACCGCCAACGCTTTCGTAATAATTTTCTTTATAGTAATACCTATTATAATTGGAGGCTTCGGTAATTGATTGGTTCCTCTAATATTAGGAGCGCCAGACATAGCATTCCCACGAATAAATAACATAAGATTTTGACTTCTACCTCCATCACTTACCTTGTTACTATCAAGAGGAATAGTAGAAAGAGGAGTAGGCACAGGATGAACTGTCTACCCCCCACTAGCTGCAGGAACTGCCCACGCAGGAGCCTCAGTAGACTTAGGAATCTTCTCCTTACACTTAGCAGGGGTATCTTCAATCTTAGGAGCCGTTAATTTTATTACTACCGTAATTAAC
>LYL-03 
TACTCTTGTCGATAAGAACTCTCAAAGAAAATCACGCTGTTATCCCTAAAGTAACTTATACTTTTAATCCACAAAGAAGGATCACACACTAATTATAATTATTAAATTAAATAGACAGTTATACATTATATCTACATCTCCCCAACGAAATATAAGCCTAATAAAGCTACTTTTCACTCAAATTGTAAGCCAAATCAAACTTATATAAAGTTTTATAGGGTCTTATCGTCCCACTAAATAATTTGAGCCTTTTCACTCAAAAGTTAAATTCAAATTACATAAAGGAGACAGCTCATCCCTCGTCCAACCTTTCATTCAAGCCTTCAATTAAAAGACTACTGACTATGCTACCTTCGCACGGTCAAATTACCGCGGCCCTTTAAATCAATCAGTGGGCAGGCTAGACTTTATAACTTATACATGATTGGAAATGATCAGATCTATAATGTTATTGTTACCGCCCACGCTTTCGTAATAATTTTCTTTATAGTAATACCTATTATAATTGGAGGCTTCGGTAATTGATTGGTTCCTCTAATATTAGGAGCGCCAGACATAGCATTCCCACGAATAAATAACATAAGATTTTGACTTCTACCTCCATCACTTACCTTGTTACTATCAAGAGGAATAGTAGAAAGAGGAGTAGGCACAGGATGAACTGTCTACCCCCCACTAGCTGCAGGAACTGCCCACGCAGGAGCCTCAGTAGACTTAGGAATCTTCTCCTTACACTTAGCAGGGGTATCTTCAATCTTAGGAGCCGTTAATTTTATTACTACCGTAATTAAC
>LYL-04 
TACTCTTGTCGATAAGAACTCTCAAAGAAAATCACGCTGTTATCCCTAAAGTAACTTATACTTTTAATCCACAAAGAAGGATCACACACTAATTATAATTATTAAATTAAATAGACAGTTACACATTATATCTACATCTCCCCAACGAAATATAAGCCTAATAAAGCTACTTTTCACTCAAATTGTAAGCCAAATTAAACTTATATAAAGTTTTATAGGGTCTTATCGTCCCACTAAATAATTTGAGCCTTTTCACTCAAAAGTTAAATTCAAATTACATAAAGGAGACAGCTCATCCCTCGTCCAACCTTTCATTCAAGCCTTCAATTAAAAGACTACTGACTATGCTACCTTCGCACGGTCAAATTACCGCGGCCCTTTAAATCAATCAGTGGGCAGGCTAGACTTTATAACTTATACATGATTGGAAATGATCAGATCTATAATGTTATTGTTACCGCCAACGCTTTCGTAATAATTTTCTTTATAGTAATACCTATTATAATTGGAGGCTTCGGTAATTGATTGGTTCCTCTAATATTAGGAGCGCCAGACATAGCATTCCCACGAATAAATAACATAAGATTTTGACTTCTACCTCCATCACTTACCTTGTTACTATCAAGAGGAATAGTAGAAAGAGGAGTAGGCACAGGATGAACTGTCTACCCCCCACTAGCTGCAGGAACTGCCCACGCAGGAGCCTCAGTAGACTTAGGAATCTTCTCCTTACACTTAGCAGGGGTATCTTCAATCTTAGGAGCCGTTAATTTTATTACTACCGTAATTAAC
>LYL-05 
TACTCTTGTCGATAAGAACTCTCAAAGAAAATCACGCTGTTATCCCTAAAGTAACTTATACTTTTAATCCACAAAGAAGGATCACACACTAATTATAATTATTAAATTAAATAGACAGTTACACATTATATCTACATCTCCCCAACGAAATATAAGCCTAATAAAGCTACTTTTCACTCAAATTGTAAGCCAAATTAAACTTATATAAAGTTTTATAGGGTCTTATCGTCCCACTAAATAATTTGAGCCTTTTCACTCAAAAGTTAAATTCAAATTACATAAAGGAGACAGCTCATCCCTCGTCCAACCTTTCATTCAAGCCTTCAATTAAAAGACTACTGACTATGCTACCTTCGCACGGTCAAATTACCGCGGCCCTTTAAATCAATCAGTGGGCAGGCTAGACTTTATAACTTATACATGATTGGAAATGATCAGATCTATAATGTTATTGTTACCGCCAACGCTTTCGTAATAATTTTCTTTATAGTAATACCTATTATAATTGGAGGCTTCGGTAATTGATTGGTTCCTCTAATATTAGGAGCGCCAGACATAGCATTCCCACGAATAAATAACATAAGATTTTGACTTCTACCTCCATCACTTACCTTGTTACTATCAAGAGGAATAGTAGAAAGAGGAGTAGGCACAGGATGAACTGTCTACCCCCCACTAGCTGCAGGAACTGCCCACGCAGGAGCCTCAGTAGACTTAGGAATCTTCTCCTTACACTTAGCAGGGGTATCTTCAATCTTAGGAGCCGTTAATTTTATTACTACCGTAATTAAC
>LYL-06 
TACTCTTGTCGATAAGAACTCTCAAAGAAAATCACGCTGTTATCCCTAAAGTAACTTATACTTTTAATCCACAAAGAAGGATCACACACTAATTATAATTATTAAATTAAATAGACAGTTACACATTATATCTACATCTCCCCAACGAAATATAAGCCTAATAAAGCTACTTTTCACTCAAATTGTAAGCCAAATTAAACTTATATAAAGTTTTATAGGGTCTTATCGTCCCACTAGATAATTTGAGCCTTTTCACTCAAAAGTTAAATTCAAATTACATAAAGGAGACAGCTCATCCCTCGTCCAACCTTTCATTCAAGCCTTCAATTAAAAGACTACTGACTATGCTACCTTCGCACGGTCAAATTACCGCGGCCCTTTAAATCAATCAGTGGGCAGGCTAGACTTTATAACTTATACATGATTGGAAATGATCAGATCTATAATGTTATTGTTACCGCCAACGCTTTCGTAATAATTTTCTTTATAGTAATACCTATTATAATTGGAGGCTTCGGTAATTGATTGGTTCCTCTAATATTAGGAGCGCCAGATATAGCATTCCCACGAATAAATAACATAAGATTTTGACTTCTACCTCCATCACTTACCTTGTTACTATCAAGAGGAATAGTAGAAAGAGGAGTAGGCACAGGATGAACTGTCTACCCCCCACTAGCTGCAGGAACTGCCCACGCAGGAGCCTCAGTAGACTTAGGAATCTTCTCCTTACACTTAGCAGGGGTATCTTCAATCCTAGGAGCCGTTAATTTTATTACTACCGTAATTAAC
>LYL-07 
TACTCTTGTCGATAAGAACTCTCAAAGAAAATCACGCTGTTATCCCTAAAGTAACTTATACTTTTAATCCACAAAGAAGGATCACACACTAATTATAATTATTAAATTAAACAGACAGTTACACATTATATCTACATCTCCCCAACGAAATATAAACCTAATAAAGCTACTTTTCACTCAAATTGTAAGCCAAATTAAACTTATATAAAGTTTTATAGGGTCTTATCGTCCCACTAAATAATTTGAGCCTTTTCACTCAAAAGTTAAATTCAAATTACGTAAAGGAGACAGCTCATCCCTCGTCCAACCTTTCATTCAAGCCTTCAATTAAAAGACTACTGACTATGCTACCTTCGCACGGTCAAATTACCGCGGCCCTTTAAATCAATCAGTGGGCAGGCTAGACTTTATAACTTATACATGATTGGAAATGATCAGATCTATAATGTTATTGTTACCGCCCACGCTTTCGTAATAATTTTCTTTATAGTAATACCTATTATAATTGGAGGCTTCGGTAATTGATTGGTTCCTCTAATATTAGGAGCGCCAGACATAGCATTCCCACGAATAAATAACATAAGATTTTGACTTCTACCTCCATCACTTACCTTGTTACTATCAAGAGGAATAGTAGAAAGAGGAGTAGGCACAGGATGAACTGTCTACCCCCCACTAGCTGCAGGAACTGCCCACGCAGGAGCCTCAGTAGACTTAGGAATCTTCTCCTTACACTTAGCAGGGGTATCTTCAATCTTAGGAGCCGTTAATTTTATTACTACCGTAATTAAC
>LYL-08 
TACTCTTGTCGATAAGAACTCTCAAAGAAAATCACGCTGTTATCCCTAAAGTAACTTATACTTTTAATCCACAAAGAAGGATCACACACTAATTATAATTATTAAATTAAATAGACAGTTACATATTATATCTACATCTCCCCAACGAAATATAAGCCTAATAAAGCTACTTTTCACTCAAATTGTAAGCCAAATTAAACTTATATAAAGTTTTATAGGGTCTTATCGTCCCACTAGATAATTTGAGCCTTTTCACTCAAAAGTTAAATTCAAATTACATAAAGGAGACAGCTCATCCCTCGTCCAACCTTTCATTCAAGCCTTCAATTAAAAGACTACTGACTATGCTACCTTCGCACGGTCAAATTACCGCGGCCCTTTAAATCAATCAGTGGGCAGGCTAGACTTTATAACTTATACATGATTGGAAATGATCAGATCTATAATGTTATTGTTACCGCCAACGCTTTCGTAATAATTTTCTTTATAGTAATACCTATTATAATTGGAGGCTTCGGTAATTGATTGGTTCCTCTAATATTAGGAGCGCCAGACATAGCATTCCCACGAATAAATAACATAAGATTTTGACTTCTACCTCCATCACTTACCTTGTTACTATCAAGAGGAATAGTAGAAAGAGGAGTAGGCACAGGATGAACTGTCTACCCCCCACTAGCTGCAGGAACTGCCCACGCAGGAGCCTCAGTAGACTTAGGAATCTTCTCCTTACACTTAGCAGGGGTATCTTCAATCTTAGGAGCCGTTAATTTTATTACTACCGTAATTAAC
>LYL-09 
TACTCTTGTCGATAAGAACTCTCAAAGAAAATCACGCTGTTATCCCTAAAGTAACTTATACTTTTAATCCACAAAGAAGGATCACACACTAATTATAATTATTAAATTAAATAGACAGTTACACATTATATCTACATCTCCCCAACGAAATATAAGCCTAATAAAGCTACTTTTCACTCAAATTGTAAGCCAAATTAAACTTATATAAAGTTTTATAGGGTCTTATCGTCCCACTAAATAATTTGAGCCTTTTCACTCAAAAGTTAAATTCAAATTACATAAAGGAGACAGCTCATCCCTCGTCCAACCTTTCATTCAAGCCTTCAATTAAAAGACTACTGACTATGCTACCTTCGCACGGTCAAATTACCGCGGCCCTTTAAATCAATCAGTGGGCAGGCTAGACTTTATAACTTATACATGATTGGAAATGATCAGATCTATAATGTTATTGTTACCGCCCACGCTTTCGTAATAATTTTCTTTATAGTAATACCTATTATAATTGGAGGCTTCGGTAATTGATTGGTTCCTCTAATATTAGGAGCGCCAGACATAGCATTCCCACGAATAAATAACATAAGATTTTGACTTCTACCTCCATCACTTACCTTATTACTATCAAGAGGAATAGTAGAAAGAGGAGTAGGCACAGGATGAACTGTCTACCCCCCACTAGCTGCAGGAACTGCCCACGCAGGAGCCTCAGTAGACTTAGGAATCTTCTCCTTACACTTAGCAGGGGTATCTTCAATCTTAGGAGCCGTTAATTTTATTACTACCGTAATTAAC
>LYL-10  
TACTCTTGTCGATAAGAACTCTCAAAGAAAATCACGCTGTTATCCCTAAAGTAACTTATACTTTTAATCCACAAAGAAGGATCACACACTAATTATAATTATTAAATTAAATAGACAGTTACACATTATATCTACATCTCCCCAACGAAATATAAGCCTAATAAAGCTACTTTTCACTCAAATTGTAAGCCAAATTAAACTTATATAAAGTTTTATAGGGTCTTATCGTCCCACTAAATAATTTGAGCCTTTTCACTCAAAAGTTAAATTCAAATTACATAAAGGAGACAGCTCATCCCTCGTCCAACCTTTCATTCAAGCCTTCAATTAAAAGACTACTGACTATGCTACCTTCGCACGGTCAAATTACCGCGGCCCTTTAAATCAATCAGTGGGCAGGCTAGACTTTATAACTTATACATGATTGGAAATGATCAGATCTATAATGTTATTGTTACCGCCAACGCTTTCGTAATAATTTTCTTTATAGTAATACCTATTATAATTGGAGGCTTCGGTAATTGATTGGTTCCTCTAATATTAGGAGCGCCAGACATAGCATTCCCACGAATAAATAACATAAGATTTTGACTTCTACCTCCATCACTTACCTTGTTACTATCAAGAGGAATAGTAGAAAGAGGAGTAGGCACAGGATGAACTGTCTACCCCCCACTAGCTGCAGGAACTGCCCACGCAGGAGCCTCAGTAGACTTAGGAATCTTCTCCTTACACTTAGCAGGGGTATCTTCAATCTTAGGAGCCGTTAATTTTATTACTACCGTAATTAAC
>LYL-11 
TACTCTTGTCGATAAGAACTCTCAAAGAAAATCACGCTGTTATCCCTAAAGTAACTTATACTTTTAATCCACAAAGAAGGATCACACACTAATTATAATTATTAAATTAAACAGACAGTTACACATTATATCTACATCTCCCCAACGAAATATAAGCCTAATAAAGCTACTTTTCACTCAAATTGTAAGCCAAATTAAACTTATATAAAGTTTTATAGGGTCTTATCGTCCCACTAAATAATTTGAGCCTTTTCACTCAAAAGTTAAATTCAAATTACATAAAGGAGACAGCTCATCCCTCGTCCAACCTTTCATTCAAGCCTTCAATTAAAAGACTACTGACTATGCTACCTTCGCACGGTCAAATTACCGCGGCCCTTTAAATCAATCAGTGGGCAGGCTAGACTTTATAACTTATACATGATTGGAAATGATCAGATCTATAATGTTATTGTTACCGCCAACGCTTTCGTAATAATTTTCTTTATAGTAATACCTATTATAATTGGAGGCTTCGGTAATTGATTGGTTCCTCTAATATTAGGAGCGCCAGACATAGCATTCCCACGAATAAATAACATAAGATTTTGACTTCTACCTCCATCACTTACCTTGTTACTATCAAGAGGAATAGTAGAAAGAGGAGTAGGCACAGGATGAACTGTCTACCCCCCACTAGCTGCAGGAACTGCCCACGCAGGAGCCTCAGTAGACTTAGGAATCTTCTCCTTACACTTAGCAGGGGTATCTTCAATCTTAGGAGCCGTTAATTTTATTACTACCGTAATTAAC
>LYL-12 
TACTCTTGTTTATTAAAACTCTCAAAGAAAATCACGCTGTTATCCCTAAAGTAACTTATACTTTTAATCCACAAAGAAGGATCACACACTAATTATAATTATTAAATTAAATAGACAGTTACATATTATATCTACATCTCCCCAACGAAATATAAGCCTAATAAAGCTACTTTTCACTCAAATTGTAAGCCAAATTAAACTTATATAAAGTTTTATAGGGTCTTATCGTCCCACTAGATAATTTGAGCCTTTTCACTCAAAAGTTAAATTCAAATTACATAAAGGAGACAGCTCATCCCTCGTCCAACCTTTCATTCAAGCCTTCAATTAAAAGACTACTGACTATGCTACCTTCGCACGGTCAAATTACCGCGGCCCTTTAAATCAATCAGTGGGCAGGCTAGACTTTATAACTTATACATGATTGGAAATGATCAGATCTATAAAGTTATTGTTACCGCCAACGCTTTCGTAATAATTTTCTTTATAGTAATACCTATTATAATTGGAGGCTTCGGTAATTGATTGGTTCCTCTAATATTAGGAGCGCCAGATATAGCATTCCCACGAATAAATAACATAAGATTTTGACTTCTACCTCCATCACTTACCTTGTTACTATCAAGAGGAATAGTAGAAAGAGGAGTAGGCACAGGATGAACTGTCTACCCCCCACTAGCTGCAGGAACTGCCCACGCAGGAGCCTCAGTAGACTTAGGAATCTTCTCCTTACACTTAGCAGGGGTATCTTCAATCCTAGGAGCCGTTAATTTTATTACTACCGTAATTAAC
>LYL-13  
TACTCTTGTCGATAAGAACTCTCAAAGAAAATCACGCTGTTATCCCTAAAGTAACTTATACTTTTAATCCACAAAGAAGGATCACACACTAATTATAATTATTAAATTAAACAGACAGTTACACATTATATCTACATCTCCCCAACGAAATATAAGCCTAATAAAGCTACTTTTCACTCAAATTGTAAGCCAAATTAAACTTATATAAAGTTTTATAGGGTCTTATCGTCCCACTAAATAATTTGAGCCTTTTCACTCAAAAGTTAAATTCAAATTACATAAAGGAGACAGCTCATCCCTCGTCCAACCTTTCATTCAAGCCTTCAATTAAAAGACTACTGACTATGCTACCTTCGCACGGTCAAATTACCGCGGCCCTTTAAATCAATCAGTGGGCAGGCTAGACTTTATAACTTATACATGATTGGAAATGATCAGATCTATAATGTTATTGTTACCGCCAACGCTTTCGTAATAATTTTCTTTATAGTAATACCTATTATAATTGGAGGCTTCGGTAATTGATTGGTTCCTCTAATATTAGGAGCGCCAGACATAGCATTCCCACGAATAAATAACATAAGATTTTGACTTCTACCTCCATCACTTACCTTATTACTATCAAGAGGAATAGTAGAAAGAGGAGTAGGCACAGGATGAACTGTCTACCCCCCACTAGCTGCAGGAACTGCCCACGCAGGAGCCTCAGTAGACTTAGGAATCTTCTCCTTACACTTAGCAGGGGTATCTTCAATCTTAGGAGCCGTTAATTTTATTACTACCGTAATTAAC
>LYL-14 
TACTCTTGTCGATAAGAACTCTCAAAGAAAATCACGCTGTTATCCCTAAAGTAACTTATACTTTTAATCCACAAAGAAGGATCACACACTAATTATAATTATTAAATTAAATAGACAGTTACACATTATATCTACATCTCCCCAACGAAATATAAGCCTAATAAAGCTACTTTTCACTCAAATTGTAAGCCAAATTAAACTTATATAAAGTTTTATAGGGTCTTATCGTCCCACTAGATAATTTGAGCCTTTTCACTCAAAAGTTAAATTCAAATTACATAAAGGAGACAGCTCATCCCTCGTCCAACCTTTCATTCAAGCCTTCAATTAAAAGACTACTGACTATGCTACCTTCGCACGGTCAAATTACCGCGGCCCTTTAAATCAATCAGTGGGCAGGCTAGACTTTATAACTTATACATGATTGGAAATGATCAGATCTATAATGTTATTGTTACCGCCAACGCTTTCGTAATAATTTTCTTTATAGTAATACCTATTATAATTGGAGGCTTCGGTAATTGATTGGTTCCTCTAATATTAGGAGCGCCAGATATAGCATTCCCACGAATAAATAACATAAGATTTTGACTTCTACCTCCATCACTTACCTTGTTACTATCAAGAGGAATAGTAGAAAGAGGAGTAGGCACAGGATGAACTGTCTACCCCCCACTAGCTGCAGGAACTGCCCACGCAGGAGCCTCAGTAGACTTAGGAATCTTCTCCTTACACTTAGCAGGGGTATCTTCAATCCTAGGAGCCGTTAATTTTATTACTACCGTAATTAAC
>LYL-15  
TACTCTTGTCGATAAGAACTCTCAAAGAAAATCACGCTGTTATCCCTAAAGTAACTTATACTTTTAATCCACAAAGAAGGATCACACACTAATTATAATTATTAAATTAAATAGACAGTTACACATTATATCTACATCTCCCCAACGAAATATAAGCCTAATAAAGCTACTTTTCACTCAAATTGTAAGCCAAATTAAACTTATATAAAGTTTTATAGGGTCTTATCGTCCCACTAAATAATTTGAGCCTTTTCACTCAAAAGTTAAATTCAAATTACATAAAGGAGACAGCTCATCCCTCGTCCAACCTTTCATTCAAGCCTTCAATTAAAAGACTACTGACTATGCTACCTTCGCACGGTCAAATTACCGCGGCCCTTTAAATCAATCAGTGGGCAGGCTAGACTTTATAACTTATACATGATTGGAAATGATCAGATCTATAATGTTATTGTTACCGCCCACGCTTTCGTAATAATTTTCTTTATAGTAATACCTATTATAATTGGAGGCTTCGGTAATTGATTGGTTCCTCTAATATTAGGAGCGCCAGACATAGCATTCCCACGAATAAATAACATAAGATTTTGACTTCTACCTCCATCACTTACCTTATTACTATCAAGAGGAATAGTAGAAAGAGGAGTAGGCACAGGATGAACTGTCTACCCCCCACTAGCTGCAGGAACTGCCCACGCAGGAGCCTCAGTAGACTTAGGAATCTTCTCCTTACACTTAGCAGGGGTATCTTCAATCTTAGGAGCCGTTAATTTTATTACTACCGTAATTAAC
>LYL-16  
TACTCTTGTCGATAAGAACTCTCAAAGAAAATCACGCTGTTATCCCTAAAGTAACTTATACTTTTAATCCACAAAGAAGGATCACACACTAATTATAATTATTAAATTAAACAGACAGTTACACATTATATCTACCTCTCCCCAACGAAATATAAACCTAATAAAGCTACTTTTCACTCAAATTGTAAGCCAAATTAAACTTATATAAAGTTTTATAGGGTCTTATCGTCCCACTAAATAATTTGAGCCTTTTCACTCAAAAGTTAAATTCAAATTACATAAAGGAGACAGCTCATCCCTCGTCCAACCTTTCATTCAAGCCTTCAATTAAAAGACTACTGACTATGCTACCTTCGCACGGTCAAATTACCGCGGCCCTTTAAATCAATCAGGGGGCAGGCTAGACTTTATAACTTATACATGATTGGAAATGATCAGATCTATAATGTTATTGTTACCGCCCACGCTTTCGTAATAATTTTCTTTATAGTAATACCTATTATAATTGGAGGCTTCGGTAATTGATTGGTTCCTCTAATATTAGGAGCGCCAGACATAGCATTCCCACGAATAAATAACATAAGATTTTGACTTCTACCTCCATCACTTACCTTGTTACTATCAAGAGGAATAGTAGAAAGAGGAGTAGGCACAGGATGAACTGTCTACCCCCCACTAGCTGCAGGAACTGCCCACGCAGGAGCCTCAGTAGACTTAGGAATCTTCTCCTTACACTTAGCAGGGGTATCTTCAATCTTAGGAGCCGTTAATTTTATTACTACCGTAATTAAC
>LYL-17 
TACTCTTGTCGATAAGAACTCTCAAAGAAAATCACGCTGTTATCCCTAAAGTAACTTATACTTTTAATCCACAAAGAAGGATCACACACTAATTATAATTATTAAATTAAATAGACAGTTACACATTATATCTACATCTCCCCAACGAAATATAAGCCTAATAAAGCTACTTTTCACTCAAATTGTAAGCCAAATTAAACTTATATAAAGTTTTATAGGGTCTTATCGTCCCACTAGATAATTTGAGCCTTTTCACTCAAAAGTTAAATTCAAATTACATAAAGGAGACAGCTCATCCCTCGTCCAACCTTTCATTCAAGCCTTCAATTAAAAGACTACTGACTATGCTACCTTCGCACGGTCAAATTACCGCGGCCCTTTAAATCAATCAGTGGGCAGGCTAGACTTTATAACTTATACATGATTGGAAATGATCAGATCTATAATGTTATTGTTACCGCCCACGCTTTCGTAATAATTTTCTTTATAGTAATACCTATTATAATTGGAGGCTTCGGTAATTGATTGGTTCCTCTAATATTAGGAGCGCCAGATATAGCATTCCCACGAATAAATAACATAAGATTTTGACTTCTACCTCCATCACTTACCTTGTTACTATCAAGAGGAATAGTAGAAAGAGGAGTAGGCACAGGATGAACTGTCTACCCCCCACTAGCTGCAGGAACTGCCCACGCAGGAGCCTCAGTAGACTTAGGAATCTTCTCCTTACACTTAGCAGGGGTATCTTCAATCCTAGGAGCCGTTAATTTTATTACTACCGTAATTAAC
>LYL-18  
TACTCTTGTCGATAAGAACTCTCAAAGAAAATCACGCTGTTATCCCTAAAGTAACTTATACTTTTAATCCACAAAGAAGGATCACACACTAATTATAATTATTAAATTAAATAGACAGTTACACATTATATCTACATCTCCCCAACGAAATATAAGCCTAATAAAGCTACTTTTCACTCAAATTGTAAGCCAAATTAAACTTATATAAAGTTTTATAGGGTCTTATCGTCCCACTAAATAATTTGAGCCTTTTCACTCAAAAGTTAAATTCAAATTACATAAAGGAGACAGCTCATCCCTCGTCCAACCTTTCATTCAAGCCTTCAATTAAAAGACTACTGACTATGCTACCTTCGCACGGTCAAATTACCGCGGCCCTTTAAATCAATCAGTGGGCAGGCTAGACTTTATAACTTATACATGATTGGAAATGATCAGATCTATAATGTTATTGTTACCGCCCACGCTTTCGTAATAATTTTCTTTATAGTAATACCTATTATAATTGGAGGCTTCGGTAATTGATTGGTTCCTCTAATATTAGGAGCGCCAGACATAGCATTCCCACGAATAAATAACATAAGATTTTGACTTCTACCTCCATCACTTACCTTATTACTATCAAGAGGAATAGTAGAAAGAGGAGTAGGCACAGGATGAACTGTCTACCCCCCACTAGCTGCAGGAACTGCCCACGCAGGAGCCTCAGTAGACTTAGGAATCTTCTCCTTACACTTAGCAGGGGTATCTTCAATCTTAGGAGCCGTTAATTTTATTACTACCGTAATTAAC
>LYL-19  
TACTCTTGTCGATAAGAACTCTCAAAGAAAATCACGCTGTTATCCCTAAAGTAACTTATACTTTTAATCCACAAAGAAGGATCACACACTAATTATAATTATTAAATTAAATAGACAGTTACACATTATATCTACATCTCCCCAACGAAATATAAGCCTAATAAAGCTACTTTTCACTCAAATTGTAAGCCAAATTAAACTTATATAAAGTTTTATAGGGTCTTATCGTCCCACTAAATAATTTGAGCCTTTTCACTCAAAAGTTAAATTCAAATTACATAAAGGAGACAGCTCATCCCTCGTCCAACCTTTCATTCAAGCCTTCAATTAAAAGACTACTGACTATGCTACCTTCGCACGGTCAAATTACCGCGGCCCTTTAAATCAATCAGTGGGCAGGCTAGACTTTATAACTTATACATGATTGGAAATGATCAGATCTATAATGTTATTGTTACCGCCAACGCTTTCGTAATAATTTTCTTTATAGTAATACCTATTATAATTGGAGGCTTCGGTAATTGATTGGTTCCTCTAATATTAGGAGCGCCAGACATAGCATTCCCACGAATAAATAACATAAGATTTTGACTTCTACCTCCATCACTTACCTTATTACTATCAAGAGGAATAGTAGAAAGAGGAGTAGGCACAGGATGAACTGTCTACCCCCCACTAGCTGCAGGAACTGCCCACGCAGGAGCCTCAGTAGACTTAGGAATCTTCTCCTTACACTTAGCAGGGGTATCTTCAATCTTAGGAGCCGTTAATTTTATTACTACCGTAATTAAC
>KPE-01  
TACTCTTGTCGATAAGAACTCTCAAAGAAAATCACGCTGTTATCCCTAAAGTAACTTATACTTTTAATCCACAAAGAAGGATCACACACTAATTATAATTATTAAATTAAACAGACAGTTACACATTATATCTACATCTCCCCAACGAAATATAAGCCTAATAAAGCTACTTTTCACTCAAATTGTAAGCCAAATTAAACTTATATAAAGTTTTATAGGGTCTTATCGTCCCACTAAATAATTTGAGCCTTTTCACTCAAAAGTTAAATTCAAATTACATAAAGGAGACAGCTCATCCCTCGTCCAACCTTTCATTCAAGCCTTCAATTAAAAGACTACTGACTATGCTACCTTCGCACGGTCAAATTACCGCGGCCCTTTAAATCAATCAGTGGGCAGGCTAGACTTTATAACTTATACATGATTGGAAACGATCAGATCTACAATGTCATTGTTACCGCCCACGCTTTCGTAATAATTTTCTTTATAGTAATACCTATTATAATTGGAGGCTTCGGTAATTGATTGGTTCCTCTAATATTAGGAGCGCCAGACATAGCATTCCCACGAATAAATAACATAAGATTTTGACTTCTACCCCCATCACTTACCTTGTTACTATCAAGAGGAATAGTAGAAAGAGGAGTAGGCACAGGATGAACTGTCTACCCCCCACTAGCTGCAGGAACTGCCCACGCAGGAGCCTCAGTAGACTTAGGAATCTTCTCCTTACACTTAGCAGGGGTATCTTCAATCTTAGGAGCCGTTAATTTTATTACTACCGTAATTAAC
>KPE-02  
TACTCTTGTCGATAAGAACTCTCAAAGAAAATCACGCTGTTATCCCTAAAGTAACTTATACTTTTAATCCACAAAGAAGGATCACACACTAATTATAATTATTAAATTAAACAGACAGTTACACATTATATCTACATCTCCCCAACGAAATATAAACCTAATAAAGCTACTTTTCACTCAAATTGTAAGCCAAATTAAACTTATATAAAGTTTTATAGGGTCTTATCGTCCCACTAAATAATTTGAGCCTTTTCACTCAAAAGTTAAATTCAAATTACGTAAAGGAGACAGCTCATCCCTCGTCCAACCTTTCATTCAAGCCTTCAATTAAAAGACTACTGACTATGCTACCTTCGCACGGTCAAATTACCGCGGCCCTTTAAATCAATCAGTGGGCAGGCTAGACTTTATAACTTATACATGATTGGAAACGATCAGATCTACAATGTCATTGTTACCGCCCACGCTTTCGTAATAATTTTCTTTATAGTAATACCTATTATAATTGGAGGCTTCGGTAATTGATTGGTTCCTCTAATATTAGGAGCGCCAGACATAGCATTCCCACGAATAAATAACATAAGATTTTGACTTCTACCCCCATCACTTACCTTGTTACTATCAAGAGGAATAGTAGAAAGAGGAGTAGGCACAGGATGAACTGTCTACCCCCCACTAGCTGCAGGAACTGCCCACGCAGGAGCCTCAGTAGACTTAGGAATCTTCTCCTTACACTTAGCAGGGGTATCTTCAATCTTAGGAGCCGTTAATTTTATTACTACCGTAATTAAC
>KPE-03  
TACTCTTGTCGATAAGAACTCTCAAAGAAAATCACGCTGTTATCCCTAAAGTAACTTATACTTTTAATCCACAAAGAAGGATCACACACTAATTATAATTATTAAATTAAATAGACAGTTACACATTATATCTACATCTCCCCAACGAAATATAAGCCTAATAAAGCTACTTTTCACTCAAATTGTAAGCCAAATTAAACTTATATAAAGTTTTATAGGGTCTTATCGTCCCACTAGATAATTTGAGCCTTTTCACTCAAAAGTTAAATTCAAATTACATAAAGGAGACAGCTCATCCCTCGTCCAACCTTTCATTCAAGCCTTCAATTAAAAGACTACTGACTATGCTACCTTCGCACGGTCAAATTACCGCGGCCCTTTAAATCAATCAGTGGGCAGGCTAGACTTTATAACTTATACATGATTGGAAATGATCAGATCTATAATGTTATTGTTACCGCCCACGCTTTCGTAATAATTTTCTTTATAGTAATACCTATTATAATTGGAGGCTTCGGTAATTGATTGGTTCCTCTAATATTAGGAGCGCCAGATATAGCATTCCCACGAATAAATAACATAAGATTTTGACTTCTACCTCCATCACTTACCTTGTTACTATCAAGAGGAATAGTAGAAAGAGGAGTAGGCACAGGATGAACTGTCTACCCCCCACTAGCTGCAGGAACTGCCCACGCAGGAGCCTCAGTAGACTTAGGAATCTTCTCCTTACACTTAGCAGGGGTATCTTCAATCCTAGGAGCCGTTAATTTTATTACTACCGTAATTAAC
>KPE-04  
TACTCTTGTCGATAAGAACTCTCAAAGAAAATCACGCTGTTATCCCTAAAGTAACTTATACTTTTAATCCACAAAGAAGGATCACACACTAATTATAATTATTAAATTAAATAGACAGTTACACATTATATCTACATCTCCCCAACGAAATATAAGCCTAATAAAGCTACTTTTCACTCAAATTGTAAGCCAAATTAAACTTATATAAAGTTTTATAGGGTCTTATCGTCCCACTAGATAATTTGAGCCTTTTCACTCAAAAGTTAAATTCAAATTACATAAAGGAGACAGCTCATCCCTCGTCCAACCTTTCATTCAAGCCTTCAATTAAAAGACTACTGACTATGCTACCTTCGCACGGTCAAATTACCGCGGCCCTTTAAATCAATCAGTGGGCAGGCTAGACTTTATAACTTATACATGATTGGAAATGATCAGATCTATAATGTTATTGTTACCGCCCACGCTTTCGTAATAATTTTCTTTATAGTAATACCTATTATAATTGGAGGCTTCGGTAATTGATTGGTTCCTCTAATATTAGGAGCGCCAGATATAGCATTCCCACGAATAAATAACATAAGATTTTGACTTCTACCTCCATCACTTACCTTGTTACTATCAAGAGGAATAGTAGAAAGAGGAGTAGGCACAGGATGAACTGTCTACCCCCCACTAGCTGCAGGAACTGCCCACGCAGGAGCCTCAGTAGACTTAGGAATCTTCTCCTTACACTTAGCAGGGGTATCTTCAATCCTAGGAGCCGTTAATTTTATTACTACCGTAATTAAC
>KPE-05 
TACTCTTGTCGATAAGAACTCTCAAAGAAAATCACGCTGTTATCCCTAAAGTAACTTATACTTTTAATCCACAAAGAAGGATCACACACTAATTATAATTATTAAATTAAACAGACAGTTACACATTATATCTACATCTCCCCAACGAAATATAAGCCTAATAAAGCTACTTTTCACTCAAATTGTAAGCCAAATTAAACTTATATAAAGTTTTATAGGGTCTTATCGTCCCACTAAATAATTTGAGCCTTTTCACTCAAAAGTTAAATTCAAATTACATAAAGGAGACAGCTCATCCCTCGTCCAACCTTTCATTCAAGCCTTCAATTAAAAGACTACTGACTATGCTACCTTCGCACGGTCAAATTACCGCGGCCCTTTAAATCAATCAGTGGGCAGGCTAGACTTTATAACTTATACATGATTGGAAACGATCAGATCTACAATGTCATTGTTACCGCCCACGCTTTCGTAATAATTTTCTTTATAGTAATACCTATTATAATTGGAGGCTTCGGTAATTGATTGGTTCCTCTAATATTAGGAGCGCCAGACATAGCATTCCCACGAATAAATAACATAAGATTTTGACTTCTACCCCCATCACTTACCTTGTTACTATCAAGAGGAATAGTAGAAAGAGGAGTAGGCACAGGATGAACTGTCTACCCCCCACTAGCTGCAGGAACTGCCCACGCAGGAGCCTCAGTAGACTTAGGAATCTTCTCCTTACACTTAGCAGGGGTATCTTCAATCTTAGGAGCCGTTAATTTTATTACTACCGTAATTAAC
>KPE-06  
TACTCTTGTCGATAAGAACTCTCAAAGAAAATCACGCTGTTATCCCTAAAGTAACTTATACTTTTAATCCACAAAGAAGGATCACACACTAATTATAATTATTAAATTAAACAGACAGTTACACATTATATCTACATCTCCCCAACGAAATATAAACCTAATAAAGCTACTTTTCACTCAAATTGTAAGCCAAATTAAACTTATATAAAGTTTTATAGGGTCTTATCGTCCCACTAAATAATTTGAGCCTTTTCACTCAAAAGTTAAATTCAAATTACGTAAAGGAGACAGCTCATCCCTCGTCCAACCTTTCATTCAAGCCTTCAATTAAAAGACTACTGACTATGCTACCTTCGCACGGTCAAATTACCGCGGCCCTTTAAATCAATCAGTGGGCAGGCTAGACTTTATAACTTATACATGATTGGAAACGATCAGATCTATAATGTTATTGTTACCGCCCACGCTTTCGTAATAATTTTCTTTATAGTAATACCTATTATAATTGGAGGCTTCGGTAATTGATTAGTTCCTCTGATATTAGGAGCGCCAGATATAGCATTCCCACGAATAAATAACATAAGATTTTGACTTCTACCCCCATCACTTACCTTATTATTATCAAGAGGAATAGTAGAAAGAGGAGTAGGCACAGGATGAACTGTCTACCCCCCACTAGCTGCAGGAACTGCCCACGCAGGAGCCTCAGTAGATTTAGGAATCTTCTCCTTACACTTAGCAGGGGTATCTTCAATTTTAGGAGCCGTTAATTTTATTACTACCGTAATTAAC
>KPE-07 
TACTCTTGTCGATAAGAACTCTCAAAGAAAATCACGCTGTTATCCCTAAAGTAACTTATACTTTTAATCCACAAAGAAGGATCACACACTAATTATAATTATTAAATTAAACAGACAGTTACACATTATATCTACATCTCCCCAACGAAATATAAACCTAATAAAGCTACTTTTCACTCAAATTGTAAGCCAAATTAAACTTATATAAAGTTTTATAGGGTCTTATCGTCCCACTAAATAATTTGAGCCTTTTCACTCAAAAGTTAAATTCAAATTACGTAAAGGAGACAGCTCATCCCTCGTCCAACCTTTCATTCAAGCCTTCAATTAAAAGACTACTGACTATGCTACCTTCGCACGGTCAAATTACCGCGGCCCTTTAAATCAATCAGTGGGCAGGCTAGACTTTATAACTTATACATGATTGGAAACGATCAGATCTATAATGTTATTGTTACCGCCCACGCTTTCGTAATAATTTTCTTTATAGTAATACCTATTATAATTGGAGGCTTCGGTAATTGATTAGTTCCTCTGATATTAGGAGCGCCAGATATAGCATTCCCACGAATAAATAACATAAGATTTTGACTTCTACCCCCATCACTTACCTTATTATTATCAAGAGGAATAGTAGAAAGAGGAGTAGGCACAGGATGAACTGTCTACCCCCCACTAGCTGCAGGAACTGCCCACGCAGGAGCCTCAGTAGATTTAGGAATCTTCTCCTTACACTTAGCAGGGGTATCTTCAATTTTAGGAGCCGTTAATTTTATTACTACCGTAATTAAC
>KPE-08  
TACTCTTGTCGATAAGAACTCTCAAAGAAAATCACGCTGTTATCCCTAAAGTAACTTATACTTTTAATCCACAAAGAAGGATCACACACTAATTATAATTATTAAATTAAACAGACAGTTACACATTATATCTACATCTCCCCAACGAAATATAAACCTAATAAAGCTACTTTTCACTCAAATTGTAAGCCAAATTAAACTTATATAAAGTTTTATAGGGTCTTATCGTCCCACTAAATAATTTGAGCCTTTTCACTCAAAAGTTAAATTCAAATTACGTAAAGGAGACAGCTCATCCCTCGTCCAACCTTTCATTCAAGCCTTCAATTAAAAGACTACTGACTATGCTACCTTCGCACGGTCAAATTACCGCGGCCCTTTAAATCAATCAGTGGGCAGGCTAGACTTTATAACTTATACATGATTGGAAACGATCAGATCTACAATGTCATTGTTACCGCCCACGCTTTCGTAATAATTTTCTTTATAGTAATACCTATTATAATTGGAGGCTTCGGTAATTGATTGGTTCCTCTAATATTAGGAGCGCCAGACATAGCATTCCCACGAATAAATAACATAAGATTTTGACTTCTACCCCCATCACTTACCTTGTTACTATCAAGAGGAATAGTAGAAAGAGGAGTAGGCACAGGATGAACTGTCTACCCCCCACTAGCTGCAGGAACTGCCCACGCAGGAGCCTCAGTAGACTTAGGAATCTTCTCCTTACACTTAGCAGGGGTATCTTCAATCTTAGGAGCCGTTAATTTTATTACTACCGTAATTAAC
>KPE-09  
TACTCTTGTCGATAAGAACTCTCAAAGAAAATCACGCTGTTATCCCTAAAGTAACTTATACTTTTAATCCACAAAGAAGGATCACACACTAATTATAATTATTAAATTAAACAGACAGTTACACATTATATCTACATCTCCCCAACGAAATATAAGCCTAATAAAGCTACTTTTCACTCAAATTGTAAGCCAAATTAAACTTATATAAAGTTTTATAGGGTCTTATCGTCCCACTAAATAATTTGAGCCTTTTCACTCAAAAGTTAAATTCAAATTACATAAAGGAGACAGCTCATCCCTCGTCCAACCTTTCATTCAAGCCTTCAATTAAAAGACTACTGACTATGCTACCTTCGCACGGTCAAATTACCGCGGCCCTTTAAATCAATCAGTGGGCAGGCTAGACTTTATAACTTATACATGATTGGAAACGATCAGATCTACAATGTCATTGTTACCGCCCACGCTTTCGTAATAATTTTCTTTATAGTAATACCTATTATAATTGGAGGCTTCGGTAATTGATTGGTTCCTCTAATATTAGGAGCGCCAGACATAGCATTCCCACGAATAAATAACATAAGATTTTGACTTCTACCCCCATCACTTACCTTGTTACTATCAAGAGGAATAGTAGAAAGAGGAGTAGGCACAGGATGAACTGTCTACCCCCCACTAGCTGCAGGAACTGCCCACGCAGGAGCCTCAGTAGACTTAGGAATCTTCTCCTTACACTTAGCAGGGGTATCTTCAATCTTAGGAGCCGTTAATTTTATTACTACCGTAATTAAC
>KPE-10  
TACTCTTGTTTATAAAAACTCTCAAAGAAAATCACGCTGTTATCCCTAAAGTAACTTATACTTTTAATCCACAAAGAAGGATCACACACTAATTATAATTATTAAATTAAATAGACAGTTACACATTATATCTACATCTCCCCAACGAAATATAAGCCTAATAAAGCTACTTTTCACTCAAATTGTAAGCCAAATTAAACTTATATAAAGTTTTATAGGGTCTTATCGTCCCACTAGATAATTTGAGCCTTTTCACTCAAAAGTTAAATTCAAATTACATAAAGGAGACAGCTCATCCCTCGTCCAACCTTTCATTCAAGCCTTCAATTAAAAGACTACTGACTATGCTACCTTCGCACGGTCAAATTACCGCGGCCCTTTAAATCAATCAGTGGGCAGGCTAGACTTTATAACTTATACATGATTGGAAATGATCAGATCTATAATGTTATTGTTACCGCCCACGCTTTCGTAATAATTTTCTTTATAGTAATACCTATTATAATTGGAGGCTTCGGTAATTGATTGGTTCCTCTAATATTAGGAGCGCCAGATATAGCATTCCCACGAATAAATAACATAAGATTTTGACTTCTACCTCCATCACTTACCTTGTTACTATCAAGAGGAATAGTAGAAAGAGGAGTAGGCACAGGATGAACTGTCTACCCCCCACTAGCTGCAGGAACTGCCCACGCAGGAGCCTCAGTAGACTTAGGAATCTTCTCCTTACACTTAGCAGGGGTATCTTCAATCCTAGGAGCCGTTAATTTTATTACTACCGTAATTAAC
>KPE-11 
TACTCTTGTCGATAAGAACTCTCAAAGAAAATCACGCTGTTATCCCTAAAGTAACTTATACTTTTAATCCACAAAGAAGGATCACACACTAATTATAATTATTAAATTAAATAGACAGTTACACATTATATCTACATCTCCCCAACGAAATATAAGCCTAATAAAGCTACTTTTCACTCAAATTGTAAGCCAAATTAAACTTATATAAAGTTTTATAGGGTCTTATCGTCCCACTAGATAATTTGAGCCTTTTCACTCAAAAGTTAAATTCAAATTACATAAAGGAGACAGCTCATCCCTCGTCCAACCTTTCATTCAAGCCTTCAATTAAAAGACTACTGACTATGCTACCTTCGCACGGTCAAATTACCGCGGCCCTTTAAATCAATCAGTGGGCAGGCTAGACTTTATAACTTATACATGATTGGAAATGATCAGATCTATAATGTTATTGTTACCGCCCACGCTTTCGTAATAATTTTCTTTATAGTAATACCTATTATAATTGGAGGCTTCGGTAATTGATTGGTTCCTCTAATATTAGGAGCGCCAGATATAGCATTCCCACGAATAAATAACATAAGATTTTGACTTCTACCTCCATCACTTACCTTGTTACTATCAAGAGGAATAGTAGAAAGAGGAGTAGGCACAGGATGAACTGTCTACCCCCCACTAGCTGCAGGAACTGCCCACGCAGGAGCCTCAGTAGACTTAGGAATCTTCTCCTTACACTTAGCAGGGGTATCTTCAATCCTAGGAGCCGTTAATTTTATTACTACCGTAATTAAC
>KPE-12 
TACTCTTGTCGATAAGAACTCTCAAAGAAAATCACGCTGTTATCCCTAAAGTAACTTATACTTTTAATCCACAAAGAAGGATCACACACTAATTATAATTATTAAATTAAACAGACAGTTACACATTATATCTACATCTCCCCAACGAAATATAAACCTAATAAAGCTACTTTTCACTCAAATTGTAAGCCAAATTAAACTTATATAAAGTTTTATAGGGTCTTATCGTCCCACTAAATAATTTGAGCCTTTTCACTCAAAAGTTAAATTCAAATTACGTAAAGGAGACAGCTCATCCCTCGTCCAACCTTTCATTCAAGCCTTCAATTAAAAGACTACTGACTATGCTACCTTCGCACGGTCAAATTACCGCGGCCCTTTAAATCAATCAGTGGGCAGGCTAGACTTTATAACTTATACATGATTGGAAACGATCAGATCTATAATGTTATTGTTACCGCCCACGCTTTCGTAATAATTTTCTTTATAGTAATACCTATTATAATTGGAGGCTTCGGTAATTGATTAGTTCCTCTGATATTAGGAGCGCCAGATATAGCATTCCCACGAATAAATAACATAAGATTTTGACTTCTACCCCCATCACTTACCTTATTATTATCAAGAGGAATAGTAGAAAGAGGAGTAGGCACAGGATGAACTGTCTACCCCCCACTAGCTGCAGGAACTGCCCACGCAGGAGCCTCAGTAGATTTAGGAATCTTCTCCTTACACTTAGCAGGGGTATCTTCAATTTTAGGAGCCGTTAATTTTATTACTACCGTAATTAAC
>KPE-13 
TACTCTTGTCGATAAGAACTCTCAAAGAAAATCACGCTGTTATCCCTAAAGTAACTTATACTTTTAATCCACAAAGAAGGATCACACACTAATTATAATTATTAAATTAAACAGACAGTTACACATTATATCTACATCTCCCCAACGAAATATAAGCCTAATAAAGCTACTTTTCACTCAAATTGTAAGCCAAATTAAACTTATATAAAGTTTTATAGGGTCTTATCGTCCCACTAAATAATTTGAGCCTTTTCACTCAAAAGTTAAATTCAAATTACATAAAGGAGACAGCTCATCCCTCGTCCAACCTTTCATTCAAGCCTTCAATTAAAAGACTACTGACTATGCTACCTTCGCACGGTCAAATTACCGCGGCCCTTTAAATCAATCAGTGGGCAGGCTAGACTTTATAACTTATACATGATTGGAAACGATCAGATCTACAATGTCATTGTTACCGCCCACGCTTTCGTAATAATTTTCTTTATAGTAATACCTATTATAATTGGAGGCTTCGGTAATTGATTGGTTCCTCTAATATTAGGAGCGCCAGACATAGCATTCCCACGAATAAATAACATAAGATTTTGACTTCTACCCCCATCACTTACCTTGTTACTATCAAGAGGAATAGTAGAAAGAGGAGTAGGCACAGGATGAACTGTCTACCCCCCACTAGCTGCAGGAACTGCCCACGCAGGAGCCTCAGTAGACTTAGGAATCTTCTCCTTACACTTAGCAGGGGTATCTTCAATCTTAGGAGCCGTTAATTTTATTACTACCGTAATTAAC
>KPE-14 
TACTCTTGTCGATAAGAACTCTCAAAGAAAATCACGCTGTTATCCCTAAAGTAACTTATACTTTTAATCCACAAAGAAGGATCACACACTAATTATAATTATTAAATTAAACAGACAGTTACACATTATATCTACATCTCCCCAACGAAATATAAGCCTAATAAAGCTACTTTTCACTCAAATTGTAAGCCAAATTAAACTTATATAAAGTTTTATAGGGTCTTATCGTCCCACTAAATAATTTGAGCCTTTTCACTCAAAAGTTAAATTCAAATTACATAAAGGAGACAGCTCATCCCTCGTCCAACCTTTCATTCAAGCCTTCAATTAAAAGACTACTGACTATGCTACCTTCGCACGGTCAAATTACCGCGGCCCTTTAAATCAATCAGTGGGCAGGCTAGACTTTATAACTTATACATGATTGGAAACGATCAGATCTACAATGTCATTGTTACCGCCCACGCTTTCGTAATAATTTTCTTTATAGTAATACCTATTATAATTGGAGGCTTCGGTAATTGATTGGTTCCTCTAATATTAGGAGCGCCAGACATAGCATTCCCACGAATAAATAACATAAGATTTTGACTTCTACCCCCATCACTTACCTTGTTACTATCAAGAGGAATAGTAGAAAGAGGAGTAGGCACAGGATGAACTGTCTACCCCCCACTAGCTGCAGGAACTGCCCACGCAGGAGCCTCAGTAGACTTAGGAATCTTCTCCTTACACTTAGCAGGGGTATCTTCAATCTTAGGAGCCGTTAATTTTATTACTACCGTAATTAAC
>KPE-15 
TACTCTTGTCGATAAGAACTCTCAAAGAAAATCACGCTGTTATCCCTAAAGTAACTTATACTTTTAATCCACAAAGAAGGATCACACACTAATTATAATTATTAAATTAAACAGACAGTTACACATTATATCTACATCTCCCCAACGAAATATAAACCTAATAAAGCTACTTTTCACTCAAATTGTAAGCCAAATTAAACTTATATAAAGTTTTATAGGGTCTTATCGTCCCACTAAATAATTTGAGCCTTTTCACTCAAAAGTTAAATTCAAATTACGTAAAGGAGACAGCTCATCCCTCGTCCAACCTTTCATTCAAGCCTTCAATTAAAAGACTACTGACTATGCTACCTTCGCACGGTCAAATTACCGCGGCCCTTTAAATCAATCAGTGGGCAGGCTAGACTTTATAACTTATACATGATTGGAAACGATCAGATCTACAATGTCATTGTTACCGCCCACGCTTTCGTAATAATTTTCTTTATAGTAATACCTATTATAATTGGAGGCTTCGGTAATTGATTGGTTCCTCTAATATTAGGAGCGCCAGACATAGCATTCCCACGAATAAATAACATAAGATTTTGACTTCTACCCCCATCACTTACCTTGTTACTATCAAGAGGAATAGTAGAAAGAGGAGTAGGCACAGGATGAACTGTCTACCCCCCACTAGCTGCAGGAACTGCCCACGCAGGAGCCTCAGTAGACTTAGGAATCTTCTCCTTACACTTAGCAGGGGTATCTTCAATCTTAGGAGCCGTTAATTTTATTACTACCGTAATTAAC
>KPE-16  
TACTCTTGTCGATAAGAACTCTCAAAGAAAATCACGCTGTTATCCCTAAAGTAACTTATACTTTTAATCCACAAAGAAGGATCACACACTAATTATAATTATTAAATTAAATAGACAGTTACACATTATATCTACATCTCCCCAACGAAATATAAGCCTAATAAAGCTACTTTTCACTCAAATTGTAAGCCAAATTAAACTTATATAAAGTTTTATAGGGTCTTATCGTCCCACTAGATAATTTGAGCCTTTTCACTCAAAAGTTAAATTCAAATTACATAAAGGAGACAGCTCATCCCTCGTCCAACCTTTCATTCAAGCCTTCAATTAAAAGACTACTGACTATGCTACCTTCGCACGGTCAAATTACCGCGGCCCTTTAAATCAATCAGTGGGCAGGCTAGACTTTATAACTTATACATGATTGGAAATGATCAGATCTATAATGTTATTGTTACCGCCCACGCTTTCGTAATAATTTTCTTTATAGTAATACCTATTATAATTGGAGGCTTCGGTAATTGATTGGTTCCTCTAATATTAGGAGCGCCAGATATAGCATTCCCACGAATAAATAACATAAGATTTTGACTTCTACCTCCATCACTTACCTTGTTACTATCAAGAGGAATAGTAGAAAGAGGAGTAGGCACAGGATGAACTGTCTACCCCCCACTAGCTGCAGGAACTGCCCACGCAGGAGCCTCAGTAGACTTAGGAATCTTCTCCTTACACTTAGCAGGGGTATCTTCAATCCTAGGAGCCGTTAATTTTATTACTACCGTAATTAAC
>KPE-17 
TACTCTTGTCGATAAGAACTCTCAAAGAAAATCACGCTGTTATCCCTAAAGTAACTTATACTTTTAATCCACAAAGAAGGATCACACACTAATTATAATTATTAAATTAAACAGACAGTTACACATTATATCTACATCTCCCCAACGAAATATAAGCCTAATAAAGCTACTTTTCACTCAAATTGTAAGCCAAATTAAACTTATATAAAGTTTTATAGGGTCTTATCGTCCCACTAAATAATTTGAGCCTTTTCACTCAAAAGTTAAATTCAAATTACATAAAGGAGACAGCTCATCCCTCGTCCAACCTTTCATTCAAGCCTTCAATTAAAAGACTACTGACTATGCTACCTTCGCACGGTCAAATTACCGCGGCCCTTTAAATCAATCAGTGGGCAGGCTAGACTTTATAACTTATACATGATTGGAAACGATCAGATCTACAATGTCATTGTTACCGCCCACGCTTTCGTAATAATTTTCTTTATAGTAATACCTATTATAATTGGAGGCTTCGGTAATTGATTGGTTCCTCTAATATTAGGAGCGCCAGACATAGCATTCCCACGAATAAATAACATAAGATTTTGACTTCTACCCCCATCACTTACCTTGTTACTATCAAGAGGAATAGTAGAAAGAGGAGTAGGCACAGGATGAACTGTCTACCCCCCACTAGCTGCAGGAACTGCCCACGCAGGAGCCTCAGTAGACTTAGGAATCTTCTCCTTACACTTAGCAGGGGTATCTTCAATCTTAGGAGCCGTTAATTTTATTACTACCGTAATTAAC
>TSE-01 
TACTCTTGTCGATAAGAACTCTCAAAGAAAATCACGCTGTTATCCCTAAAGTAACTTATACTTTTAATCCACAAAGAAGGATCACACACTAATTATAATTATTAAATTAAACAGACAGTTACACATTATATCTACATCTCCCCAACGAAATATAAACCTAATAAAGCTACTTTTCACTCAAATTGTAAGCCAAATTAAACTTATATAAAGTTTTATAGGGTCTTATCGTCCCACTAAATAATTTGAGCCTTTTCACTCAAAAGTTAAATTCAAATTACGTAAAGGAGACAGCTCATCCCTCGTCCAACCTTTCATTCAAGCCTTCAATTAAAAGACTACTGACTATGCTACCTTCGCACGGTCAAATTACCGCGGCCCTTTAAATCAATCAGTGGGCAGGCTAGACTTTATAACTTATACATGATTGGAAACGATCAGATCTATAATGTTATTGTTACCGCCCACGCTTTCGTAATAATTTTCTTTATAGTAATACCTATTATAATTGGAGGCTTCGGTAATTGATTAGTTCCTCTGATATTAGGAGCGCCAGATATAGCATTCCCACGAATAAATAACATAAGATTTTGACTTCTACCCCCATCACTTACCTTATTATTATCAAGAGGAATAGTAGAAAGAGGAGTAGGCACAGGATGAACTGTCTACCCCCCACTAGCTGCAGGAACTGCCCACGCAGGAGCCTCAGTAGATTTAGGAATCTTCTCCTTACACTTAGCAGGGGTATCTTCAATTTTAGGAGCCGTTAATTTTATTACTACCGTAATTAAC
>TSE-02  
TACTCTTGTCGATAAGAACTCTCAAAGAAAATCACGCTGTTATCCCTAAAGTAACTTATACTTTTAATCCACAAAGAAGGATCACACACTAATTATAATTATTAAATTAAACAGACAGTTACACATTATATCTACATCTCCCCAACGAAATATAAACCTAATAAAGCTACTTTTCACTCAAATTGTAAGCCAAATTAAACTTATATAAAGTTTTATAGGGTCTTATCGTCCCACTAAATAATTTGAGCCTTTTCACTCAAAAGTTAAATTCAAATTACGTAAAGGAGACAGCTCATCCCTCGTCCAACCTTTCATTCAAGCCTTCAATTAAAAGACTACTGACTATGCTACCTTCGCACGGTCAAATTACCGCGGCCCTTTAAATCAATCAGTGGGCAGGCTAGACTTTATAACTTATACATGATTGGAAACGATCAGATCTATAATGTTATTGTTACCGCCCACGCTTTCGTAATAATTTTCTTTATAGTAATACCTATTATAATTGGAGGCTTCGGTAATTGATTAGTTCCTCTGATATTAGGAGCGCCAGATATAGCATTCCCACGAATAAATAACATAAGATTTTGACTTCTACCCCCATCACTTACCTTATTATTATCAAGAGGAATAGTAGAAAGAGGAGTAGGCACAGGATGAACTGTCTACCCCCCACTAGCTGCAGGAACTGCCCACGCAGGAGCCTCAGTAGATTTAGGAATCTTCTCCTTACACTTAGCAGGGGTATCTTCAATTTTAGGAGCCGTTAATTTTATTACTACCGTAATTAAC
>TSE-03 
TACTCTTGTCGATAAGAACTCTCAAAGAAAATCACGCTGTTATCCCTAAAGTAACTTATACTTTTAATCCACAAAGAAGGATCACACACTAATTATAATTATTAAATTAAATAGACAGTTACACATTATATCTACATCTCCCCAACGAAATATAAGCCTAATAAAGCTACTTTTCACTCAAATTGTAAGCCAAATTAAACTTATATAAAGTTTTATAGGGTCTTATCGTCCCACTAAATAATTTGAGCCTTTTCACTCAAAAGTTAAATTCAAATTACATAAAGGAGACAGCTCATCCCTCGTCCAACCTTTCATTCAAGCCTTCAATTAAAAGACTACTGACTATGCTACCTTCGCACGGTCAAATTACCGCGGCCCTTTAAATCAATCAGTGGGCAGGCTAGACTTTATAACTTATACATGATTGGAAACGATCAGATCTATAATGTTATTGTTACCGCCCACGCTTTCGTAATAATTTTCTTTATAGTAATACCTATTATAATTGGAGGCTTCGGTAATTGATTAGTTCCTCTGATATTAGGAGCGCCAGATATAGCATTCCCACGAATAAATAACATAAGATTTTGACTTCTACCCCCATCACTTACCTTATTATTATCAAGAGGAATAGTAGAAAGAGGAGTAGGCACAGGATGAACTGTCTACCCCCCACTAGCTGCAGGAACTGCCCACGCAGGAGCCTCAGTAGATTTAGGAATCTTCTCCTTACACTTAGCAGGGGTATCTTCAATTTTAGGAGCCGTTAATTTTATTACTACCGTAATTAAC
>TSE-04  
TACTCTTGTCGATAAGAACTCTCAAAGAAAATCACGCTGTTATCCCTAAAGTAACTTATACTTTTAATCCACAAAGAAGGATCACACACTAATTATAATTATTAAATTAAACAGACAGTTACACATTATATCTACATCTCCCCAACGAAATATAAACCTAATAAAGCTACTTTTCACTCAAATTGTAAGCCAAATTAAACTTATATAAAGTTTTATAGGGTCTTATCGTCCCACTAAATAATTTGAGCCTTTTCACTCAAAAGTTAAATTCAAATTACGTAAAGGAGACAGCTCATCCCTCGTCCAACCTTTCATTCAAGCCTTCAATTAAAAGACTACTGACTATGCTACCTTCGCACGGTCAAATTACCGCGGCCCTTTAAATCAATCAGTGGGCAGGCTAGACTTTATAACTTATACATGATTGGAAACGATCAGATCTATAATGTTATTGTTACCGCCCACGCTTTCGTAATAATTTTCTTTATAGTAATACCTATTATAATTGGAGGCTTCGGTAATTGATTAGTTCCTCTGATATTAGGAGCGCCAGATATAGCATTCCCACGAATAAATAACATAAGATTTTGACTTCTACCCCCATCACTTACCTTATTATTATCAAGAGGAATAGTAGAAAGAGGAGTAGGCACAGGATGAACTGTCTACCCCCCACTAGCTGCAGGAACTGCCCACGCAGGAGCCTCAGTAGATTTAGGAATCTTCTCCTTACACTTAGCAGGGGTATCTTCAATTTTAGGAGCCGTTAATTTTATTACTACCGTAATTAAC
>TSE-05 
TACTCTTGTCGATAAGAACTCTCAAAGAAAATCACGCTGTTATCCCTAAAGTAACTTATACTTTTAATCCACAAAGAAGGATCACACACTAATTATAATTATTAAATTAAATAGACAGTTACACATTATATCTACATCTCCCCAACGAAATATAAGCCTAATAAAGCTACTTTTCACTCAAATTGTAAGCCAAATTAAACTTATATAAAGTTTTATAGGGTCTTATCGTCCCACTAAATAATTTGAGCCTTTTCACTCAAAAGTTAAATTCAAATTACATAAAGGAGACAGCTCATCCCTCGTCCAACCTTTCATTCAAGCCTTCAATTAAAAGACTACTGACTATGCTACCTTCGCACGGTCAAATTACCGCGGCCCTTTAAATCAATCAGTGGGCAGGCTAGACTTTATAACTTATACATGATTGGAAATGATCAGATCTATAATGTTATTGTTACCGCCCACGCTTTCGTAATAATTTTCTTTATAGTAATACCTATTATAATTGGAGGCTTCGGTAATTGATTGGTTCCTCTAATATTAGGAGCGCCAGACATAGCATTCCCACGAATAAATAACATAAGATTTTGACTTCTACCTCCATCACTTACCTTGTTACTATCAAGAGGAATAGTAGAAAGAGGAGTAGGCACAGGATGAACTGTCTACCCCCCACTAGCTGCAGGAACTGCCCACGCAGGAGCCTCAGTAGACTTAGGAATCTTCTCCTTACACTTAGCAGGGGTATCTTCAATCTTAGGAGCCGTTAATTTTATTACTACCGTAATTAAC
>TSE-06 
TACTCTTGTTGTGAAGAACTCTCAAAGAAAATCACGCTGTTATCCCTAAGGTAACTTATACTTTTAATCCACAAAGAAGGATCACACACTAATTATAATTATTAAATTAAATAGACAGTTACATATTATATCTACATCTCCCCAACGAAATATAAGCCTAATAAAGCTACTTTTCACTCAAATTGTAAGCCAAATTAAACTTATATAAAGTTTTATAGGGTCTTATCGTCCCACTAGATAATTTGAGCCTTTTCACTCAAAAGTTAAATTCAAATTACATAAAGGAGACAGCTCATCCCTCGTCCAACCTTTCATTCAAGCCTTCAATTAAAAGACTACTGACTATGCTACCTTCGCACGGGCAAGTTACCGCGGCCCTTTAAATCAATCAGTGGGCAGGCTAGACTTTATAACTTATACATGATTGGAAACGATCAGATCTATAATGTTATTGTTACCGCCCACGCTTTCGTAATAATTTTCTTTATAGTAATACCTATTATAATTGGAGGCTTCGGTAATTGATTAGTTCCTCTGATATTAGGAGCGCCAGATATAGCATTCCCACGAATAAATAACATAAGATTTTGACTTCTACCCCCATCACTTACCTTATTATTATCAAGAGGAATAGTAGAAAGAGGAGTAGGCACAGGATGAACTGTCTACCCCCCACTAGCTGCAGGAACTGCCCACGCAGGAGCCTCAGTAGATTTAGGAATCTTCTCCTTACACTTAGCAGGGGTATCTTCAATTTTAGGAGCCGTTAATTTTATTACTACCGTAATTAAC
>TSE-07 
TACTCTTGTCGATAAGAACTCTCAAAGAAAATCACGCTGTTATCCCTAAAGTAACTTATACTTTTAATCCACAAAGAAGGATCACACACTAATTATAATTATTAAATTAAACAGACAGTTACACATTATATCTACATCTCCCCAACGAAATATAAACCTAATAAAGCTACTTTTCACTCAAATTGTAAGCCAAATTAAACTTATATAAAGTTTTATAGGGTCTTATCGTCCCACTAAATAATTTGAGCCTTTTCACTCAAAAGTTAAATTCAAATTACGTAAAGGAGACAGCTCATCCCTCGTCCAACCTTTCATTCAAGCCTTCAATTAAAAGACTACTGACTATGCTACCTTCGCACGGTCAAATTACCGCGGCCCTTTAAATCAATCAGTGGGCAGGCTAGACTTTATAACTTATACATGATTGGAAACGATCAGATCTATAATGTTATTGTTACCGCCCACGCTTTCGTAATAATTTTCTTTATAGTAATACCTATTATAATTGGAGGCTTCGGTAATTGATTAGTTCCTCTGATATTAGGAGCGCCAGATATAGCATTCCCACGAATAAATAACATAAGATTTTGACTTCTACCCCCATCACTTACCTTATTATTATCAAGAGGAATAGTAGAAAGAGGAGTAGGCACAGGATGAACTGTCTACCCCCCACTAGCTGCAGGAACTGCCCACGCAGGAGCCTCAGTAGATTTAGGAATCTTCTCCTTACACTTAGCAGGGGTATCTTCAATTTTAGGAGCCGTTAATTTTATTACTACCGTAATTAAC
>TSE-08 
TACTCTTGTCGATAAGAACTCTCAAAGAAAATCACGCTGTTATCCCTAAAGTAACTTATACTTTTAATCCACAAAGAAGGATCACACACTAATTATAATTATTAAATTAAACAGACAGTTACACATTATATCTACATCTCCCCAACGAAATATAAACCTAATAAAGCTACTTTTCACTCAAATTGTAAGCCAAATTAAACTTATATAAAGTTTTATAGGGTCTTATCGTCCCACTAAATAATTTGAGCCTTTTCACTCAAAAGTTAAATTCAAATTACGTAAAGGAGACAGCTCATCCCTCGTCCAACCTTTCATTCAAGCCTTCAATTAAAAGACTACTGACTATGCTACCTTCGCACGGTCAAATTACCGCGGCCCTTTAAATCAATCAGTGGGCAGGCTAGACTTTATAACTTATACATGATTGGAAACGATCAGATCTATAATGTTATTGTTACCGCCCACGCTTTCGTAATAATTTTCTTTATAGTAATACCTATTATAATTGGAGGCTTCGGTAATTGATTAGTTCCTCTGATATTAGGAGCGCCAGATATAGCATTCCCACGAATAAATAACATAAGATTTTGACTTCTACCCCCATCACTTACCTTATTATTATCAAGAGGAATAGTAGAAAGAGGAGTAGGCACAGGATGAACTGTCTACCCCCCACTAGCTGCAGGAACTGCCCACGCAGGAGCCTCAGTAGATTTAGGAATCTTCTCCTTACACTTAGCAGGGGTATCTTCAATTTTAGGAGCCGTTAATTTTATTACTACCGTAATTAAC
>TSE-09  
TACTCTTGTCGATAAGAACTCTCAAAGAAAATCACGCTGTTATCCCTAAAGTAACTTATACTTTTAATCCACAAAGAAGGATCACACACTAATTATAATTATTAAATTAAACAGACAGTTACACATTATATCTACATCTCCCCAACGAAATATAAACCTAATAAAGCTACTTTTCACTCAAATTGTAAGCCAAATTAAACTTATATAAAGTTTTATAGGGTCTTATCGTCCCACTAAATAATTTGAGCCTTTTCACTCAAAAGTTAAATTCAAATTACGTAAAGGAGACAGCTCATCCCTCGTCCAACCTTTCATTCAAGCCTTCAATTAAAAGACTACTGACTATGCTACCTTCGCACGGTCAAATTACCGCGGCCCTTTAAATCAATCAGTGGGCAGGCTAGACTTTATAACTTATACATGATTGGAAACGATCAGATCTATAATGTTATTGTTACCGCCCACGCTTTCGTAATAATTTTCTTTATAGTAATACCTATTATAATTGGAGGCTTCGGTAATTGATTAGTTCCTCTGATATTAGGAGCGCCAGATATAGCATTCCCACGAATAAATAACATAAGATTTTGACTTCTACCCCCATCACTTACCTTATTATTATCAAGAGGAATAGTAGAAAGAGGAGTAGGCACAGGATGAACTGTCTACCCCCCACTAGCTGCAGGAACTGCCCACGCAGGAGCCTCAGTAGATTTAGGAATCTTCTCCTTACACTTAGCAGGGGTATCTTCAATTTTAGGAGCCGTTAATTTTATTACTACCGTAATTAAC
>TSE-10  
TACTCTTGTCGATAAGAACTCTCAAAGAAAATCACGCTGTTATCCCTAAAGTAACTTATACTTTTAATCCACAAAGAAGGATCACACACTAATTATAATTATTAAATTAAACAGACAGTTACACATTATATCTACATCTCCCCAACGAAATATAAACCTAATAAAGCTACTTTTCACTCAAATTGTAAGCCAAATTAAACTTATATAAAGTTTTATAGGGTCTTATCGTCCCACTAAATAATTTGAGCCTTTTCACTCAAAAGTTAAATTCAAATTACGTAAAGGAGACAGCTCATCCCTCGTCCAACCTTTCATTCAAGCCTTCAATTAAAAGACTACTGACTATGCTACCTTCGCACGGTCAAATTACCGCGGCCCTTTAAATCAATCAGTGGGCAGGCTAGACTTTATAACTTATACATGATTGGAAACGATCAGATCTATAATGTTATTGTTACCGCCCACGCTTTCGTAATAATTTTCTTTATAGTAATACCTATTATAATTGGAGGCTTCGGTAATTGATTAGTTCCTCTGATATTAGGAGCGCCAGATATAGCATTCCCACGAATAAATAACATAAGATTTTGACTTCTACCCCCATCACTTACCTTATTATTATCAAGAGGAATAGTAGAAAGAGGAGTAGGCACAGGATGAACTGTCTACCCCCCACTAGCTGCAGGAACTGCCCACGCAGGAGCCTCAGTAGATTTAGGAATCTTCTCCTTACACTTAGCAGGGGTATCTTCAATTTTAGGAGCCGTTAATTTTATTACTACCGTAATTAAC
>TSE-11  
TACTCTTGTCGATAAGAACTCTCAAAGAAAATCACGCTGTTATCCCTAAAGTAACTTATACTTTTAATCCACAAAGAAGGATCACACACTAATTATAATTATTAAATTAAACAGACAGTTACACATTATATCTACATCTCCCCAACGAAATATAAACCTAATAAAGCTACTTTTCACTCAAATTGTAAGCCAAATTAAACTTATATAAAGTTTTATAGGGTCTTATCGTCCCACTAAATAATTTGAGCCTTTTCACTCAAAAGTTAAATTCAAATTACGTAAAGGAGACAGCTCATCCCTCGTCCAACCTTTCATTCAAGCCTTCAATTAAAAGACTACTGACTATGCTACCTTCGCACGGTCAAATTACCGCGGCCCTTTAAATCAATCAGTGGGCAGGCTAGACTTTATAACTTATACATGATTGGAAACGATCAGATCTATAATGTTATTGTTACCGCCCACGCTTTCGTAATAATTTTCTTTATAGTAATACCTATTATAATTGGAGGCTTCGGTAATTGATTAGTTCCTCTGATATTAGGAGCGCCAGATATAGCATTCCCACGAATAAATAACATAAGATTTTGACTTCTACCCCCATCACTTACCTTATTATTATCAAGAGGAATAGTAGAAAGAGGAGTAGGCACAGGATGAACTGTCTACCCCCCACTAGCTGCAGGAACTGCCCACGCAGGAGCCTCAGTAGATTTAGGAATCTTCTCCTTACACTTAGCAGGGGTATCTTCAATTTTAGGAGCCGTTAATTTTATTACTACCGTAATTAAC
>TSE-12  
TACTCTTGTCGATAAGAACTCTCAAAGAAAATCACGCTGTTATCCCTAAAGTAACTTATACTTTTAATCCACAAAGAAGGATCACACACTAATTATAATTATTAAATTAAACAGACAGTTACACATTATATCTACATCTCCCCAACGAAATATAAACCTAATAAAGCTACTTTTCACTCAAATTGTAAGCCAAATTAAACTTATATAAAGTTTTATAGGGTCTTATCGTCCCACTAAATAATTTGAGCCTTTTCACTCAAAAGTTAAATTCAAATTACGTAAAGGAGACAGCTCATCCCTCGTCCAACCTTTCATTCAAGCCTTCAATTAAAAGACTACTGACTATGCTACCTTCGCACGGTCAAATTACCGCGGCCCTTTAAATCAATCAGTGGGCAGGCTAGACTTTATAACTTATACATGATTGGAAATGATCAGATCTATAATGTTATTGTTACCGCCCACGCTTTCGTAATAATTTTCTTTATAGTAATACCTATTATAATTGGAGGCTTCGGTAATTGATTGGTTCCTCTAATATTAGGAGCGCCAGACATAGCATTCCCACGAATAAATAACATAAGATTTTGACTTCTACCTCCATCACTTACCTTGTTACTATCAAGAGGAATAGTAGAAAGAGGAGTAGGCACAGGATGAACTGTCTACCCCCCACTAGCTGCAGGAACTGCCCACGCAGGAGCCTCAGTAGACTTAGGAATCTTCTCCTTACACTTAGCAGGGGTATCTTCAATCTTAGGAGCCGTTAATTTTATTACTACCGTAATTAAC
>TSE-13  
TACTCTTGTCGATAAGAACTCTCAAAGAAAATCACGCTGTTATCCCTAAAGTAACTTATACTTTTAATCCACAAAGAAGGATCACACACTAATTATAATTATTAAATTAAATAGACAGTTACACATTATATCTACATCTCCCCAACGAAATATAAGCCTAATAAAGCTACTTTTCACTCAAATTGTAAGCCAAATTAAACTTATATAAAGTTTTATAGGGTCTTATCGTCCCACTAAATAATTTGAGCCTTTTCACTCAAAAGTTAAATTCAAATTACATAAAGGAGACAGCTCATCCCTCGTCCAACCTTTCATTCAAGCCTTCAATTAAAAGACTACTGACTATGCTACCTTCGCACGGTCAAATTACCGCGGCCCTTTAAATCAATCAGTGGGCAGGCTAGACTTTATAACTTATACATGATTGGAAACGATCAGATCTATAATGTTATTGTTACCGCCCACGCTTTCGTAATAATTTTCTTTATAGTAATACCTATTATAATTGGAGGCTTCGGTAATTGATTAGTTCCTCTGATATTAGGAGCGCCAGATATAGCATTCCCACGAATAAATAACATAAGATTTTGACTTCTACCCCCATCACTTACCTTATTATTATCAAGAGGAATAGTAGAAAGAGGAGTAGGCACAGGATGAACTGTCTACCCCCCACTAGCTGCAGGAACTGCCCACGCAGGAGCCTCAGTAGATTTAGGAATCTTCTCCTTACACTTAGCAGGGGTATCTTCAATTTTAGGAGCCGTTAATTTTATTACTACCGTAATTAAC
>TSE-14  
TACTCTTGTCGATAAGAACTCTCAAAGAAAATCACGCTGTTATCCCTAAAGTAACTTATACTTTTAATCCACAAAGAAGGATCACACACTAATTATAATTATTAAATTAAACAGACAGTTACACATTATATCTACATCTCCCCAACGAAATATAAACCTAATAAAGCTACTTTTCACTCAAATTGTAAGCCAAATTAAACTTATATAAAGTTTTATAGGGTCTTATCGTCCCACTAAATAATTTGAGCCTTTTCACTCAAAAGTTAAATTCAAATTACGTAAAGGAGACAGCTCATCCCTCGTCCAACCTTTCATTCAAGCCTTCAATTAAAAGACTACTGACTATGCTACCTTCGCACGGTCAAATTACCGCGGCCCTTTAAATCAATCAGTGGGCAGGCTAGACTTTATAACTTATACATGATTGGAAACGATCAGATCTATAATGTTATTGTTACCGCCCACGCTTTCGTAATAATTTTCTTTATAGTAATACCTATTATAATTGGAGGCTTCGGTAATTGATTAGTTCCTCTGATATTAGGAGCGCCAGATATAGCATTCCCACGAATAAATAACATAAGATTTTGACTTCTACCCCCATCACTTACCTTATTATTATCAAGAGGAATAGTAGAAAGAGGAGTAGGCACAGGATGAACTGTCTACCCCCCACTAGCTGCAGGAACTGCCCACGCAGGAGCCTCAGTAGATTTAGGAATCTTCTCCTTACACTTAGCAGGGGTATCTTCAATTTTAGGAGCCGTTAATTTTATTACTACCGTAATTAAC
>TSE-15  
TACTCTTGTCGATAAGAACTCTCAAAGAAAATCACGCTGTTATCCCTAAAGTAACTTATACTTTTAATCCACAAAGAAGGATCACACACTAATTATAATTATTAAATTAAACAGACAGTTACACATTATATCTACATCTCCCCAACGAAATATAAACCTAATAAAGCTACTTTTCACTCAAATTGTAAGCCAAATTAAACTTATATAAAGTTTTATAGGGTCTTATCGTCCCACTAAATAATTTGAGCCTTTTCACTCAAAAGTTAAATTCAAATTACGTAAAGGAGACAGCTCATCCCTCGTCCAACCTTTCATTCAAGCCTTCAATTAAAAGACTACTGACTATGCTACCTTCGCACGGTCAAATTACCGCGGCCCTTTAAATCAATCAGTGGGCAGGCTAGACTTTATAACTTATACATGATTGGAAACGATCAGATCTATAATGTTATTGTTACCGCCCACGCTTTCGTAATAATTTTCTTTATAGTAATACCTATTATAATTGGAGGCTTCGGTAATTGATTAGTTCCTCTGATATTAGGAGCGCCAGATATAGCATTCCCACGAATAAATAACATAAGATTTTGACTTCTACCCCCATCACTTACCTTATTATTATCAAGAGGAATAGTAGAAAGAGGAGTAGGCACAGGATGAACTGTCTACCCCCCACTAGCTGCAGGAACTGCCCACGCAGGAGCCTCAGTAGATTTAGGAATCTTCTCCTTACACTTAGCAGGGGTATCTTCAATTTTAGGAGCCGTTAATTTTATTACTACCGTAATTAAC
>TSE-16  
TACTCTTGTCGATAAGAACTCTCAAAGAAAATCACGCTGTTATCCCTAAAGTAACTTATACTTTTAATCCACAAAGAAGGATCACACACTAATTATAATTATTAAATTAAACAGACAGTTACACATTATATCTACATCTCCCCAACGAAATATAAACCTAATAAAGCTACTTTTCACTCAAATTGTAAGCCAAATTAAACTTATATAAAGTTTTATAGGGTCTTATCGTCCCACTAAATAATTTGAGCCTTTTCACTCAAAAGTTAAATTCAAATTACGTAAAGGAGACAGCTCATCCCTCGTCCAACCTTTCATTCAAGCCTTCAATTAAAAGACTACTGACTATGCTACCTTCGCACGGTCAAATTACCGCGGCCCTTTAAATCAATCAGTGGGCAGGCTAGACTTTATAACTTATACATGATTGGAAACGATCAGATCTATAATGTTATTGTTACCGCCCACGCTTTCGTAATAATTTTCTTTATAGTAATACCTATTATAATTGGAGGCTTCGGTAATTGATTAGTTCCTCTGATATTAGGAGCGCCAGATATAGCATTCCCACGAATAAATAACATAAGATTTTGACTTCTACCCCCATCACTTACCTTATTATTATCAAGAGGAATAGTAGAAAGAGGAGTAGGCACAGGATGAACTGTCTACCCCCCACTAGCTGCAGGAACTGCCCACGCAGGAGCCTCAGTAGATTTAGGAATCTTCTCCTTACACTTAGCAGGGGTATCTTCAATTTTAGGAGCCGTTAATTTTATTACTACCGTAATTAAC
>TSE-17  
TACTCTTGTCGATAAGAACTCTCAAAGAAAATCACGCTGTTATCCCTAAAGTAACTTATACTTTTAATCCACAAAGAAGGATCACACACTAATTATAATTATTAAATTAAATAGACAGTTACACATTATATCTACATCTCCCCAACGAAATATAAGCCTAATAAAGCTACTTTTCACTCAAATTGTAAGCCAAATTAAACTTATATAAAGTTTTATAGGGTCTTATCGTCCCACTAAATAATTTGAGCCTTTTCACTCAAAAGTTAAATTCAAATTACATAAAGGAGACAGCTCATCCCTCGTCCAACCTTTCATTCAAGCCTTCAATTAAAAGACTACTGACTATGCTACCTTCGCACGGTCAAATTACCGCGGCCCTTTAAATCAATCAGTGGGCAGGCTAGACTTTATAACTTATACATGATTGGAAACGATCAGATCTATAATGTTATTGTTACCGCCCACGCTTTCGTAATAATTTTCTTTATAGTAATACCTATTATAATTGGAGGCTTCGGTAATTGATTAGTTCCTCTGATATTAGGAGCGCCAGATATAGCATTCCCACGAATAAATAACATAAGATTTTGACTTCTACCCCCATCACTTACCTTATTATTATCAAGAGGAATAGTAGAAAGAGGAGTAGGCACAGGATGAACTGTCTACCCCCCACTAGCTGCAGGAACTGCCCACGCAGGAGCCTCAGTAGATTTAGGAATCTTCTCCTTACACTTAGCAGGGGTATCTTCAATTTTAGGAGCCGTTAATTTTATTACTACCGTAATTAAC
>TSE-18  
TACTCTTGTCGATAAGAACTCTCAAAGAAAATCACGCTGTTATCCCTAAAGTAACTTATACTTTTAATCCACAAAGAAGGATCACACACTAATTATAATTATTAAATTAAATAGACAGTTACACATTATATCTACATCTCCCCAACGAAATATAAGCCTAATAAAGCTACTTTTCACTCAAATTGTAAGCCAAATTAAACTTATATAAAGTTTTATAGGGTCTTATCGTCCCACTAGATAATTTGAGCCTTTTCACTCAAAAGTTAAATTCAAATTACATAAAGGAGACAGCTCATCCCTCGTCCAACCTTTCATTCAAGCCTTCAATTAAAAGACTACTGACTATGCTACCTTCGCACGGTCAAATTACCGCGGCCCTTTAAATCAATCAGTGGGCAGGCTAGACTTTATAACTTATACATGATTGGAAACGATCAGATCTATAATGTTATTGTTACCGCCCACGCTTTCGTAATAATTTTCTTTATAGTAATACCTATTATAATTGGAGGCTTCGGTAATTGATTAGTTCCTCTGATATTAGGAGCGCCAGATATAGCATTCCCACGAATAAATAACATAAGATTTTGACTTCTACCCCCATCACTTACCTTATTATTATCAAGAGGAATAGTAGAAAGAGGAGTAGGCACAGGATGAACTGTCTACCCCCCACTAGCTGCAGGAACTGCCCACGCAGGAGCCTCAGTAGATTTAGGAATCTTCTCCTTACACTTAGCAGGGGTATCTTCAATTTTAGGAGCCGTTAATTTTATTACTACCGTAATTAAC
>TSE-19  
TACTCTTGTCGATAAGAACTCTCAAAGAAAATCACGCTGTTATCCCTAAAGTAACTTATACTTTTAATCCACAAAGAAGGATCACACACTAATTATAATTATTAAATTAAATAGACAGTTACACATTATATCTACATCTCCCCAACGAAATATAAGCCTAATAAAGCTACTTTTCACTCAAATTGTAAGCCAAATTAAACTTATATAAAGTTTTATAGGGTCTTATCGTCCCACTAAATAATTTGAGCCTTTTCACTCAAAAGTTAAATTCAAATTACATAAAGGAGACAGCTCATCCCTCGTCCAACCTTTCATTCAAGCCTTCAATTAAAAGACTACTGACTATGCTACCTTCGCACGGTCAAATTACCGCGGCCCTTTAAATCAATCAGTGGGCAGGCTAGACTTTATAACTTATACATGATTGGAAACGATCAGATCTATAATGTTATTGTTACCGCCCACGCTTTCGTAATAATTTTCTTTATAGTAATACCTATTATAATTGGAGGCTTCGGTAATTGATTAGTTCCTCTGATATTAGGAGCGCCAGATATAGCATTCCCACGAATAAATAACATAAGATTTTGACTTCTACCCCCATCACTTACCTTATTATTATCAAGAGGAATAGTAGAAAGAGGAGTAGGCACAGGATGAACTGTCTACCCCCCACTAGCTGCAGGAACTGCCCACGCAGGAGCCTCAGTAGATTTAGGAATCTTCTCCTTACACTTAGCAGGGGTATCTTCAATTTTAGGAGCCGTTAATTTTATTACTACCGTAATTAAC
>TSE-20  
TACTCTTGTCGATAAGAACTCTCAAAGAAAATCACGCTGTTATCCCTAAAGTAACTTATACTTTTAATCCACAAAGAAGGATCACACACTAATTATAATTATTAAATTAAATAGACAGTTACACATTATATCTACATCTCCCCAACGAAATATAAGCCTAATAAAGCTACTTTTCACTCAAATTGTAAGCCAAATTAAACTTATATAAAGTTTTATAGGGTCTTATCGTCCCACTAAATAATTTGAGCCTTTTCACTCAAAAGTTAAATTCAAATTACATAAAGGAGACAGCTCATCCCTCGTCCAACCTTTCATTCAAGCCTTCAATTAAAAGACTACTGACTATGCTACCTTCGCACGGTCAAATTACCGCGGCCCTTTAAATCAATCAGTGGGCAGGCTAGACTTTATAACTTATACATGATTGGAAACGATCAGATCTATAATGTTATTGTTACCGCCCACGCTTTCGTAATAATTTTCTTTATAGTAATACCTATTATAATTGGAGGCTTCGGTAATTGATTAGTTCCTCTGATATTAGGAGCGCCAGATATAGCATTCCCACGAATAAATAACATAAGATTTTGACTTCTACCCCCATCACTTACCTTATTATTATCAAGAGGAATAGTAGAAAGAGGAGTAGGCACAGGATGAACTGTCTACCCCCCACTAGCTGCAGGAACTGCCCACGCAGGAGCCTCAGTAGATTTAGGAATCTTCTCCTTACACTTAGCAGGGGTATCTTCAATTTTAGGAGCCGTTAATTTTATTACTACCGTAATTAAC
>TSE-21  
TACTCTTGTCGATAAGAACTCTCAAAGAAAATCACGCTGTTATCCCTAAAGTAACTTATACTTTTAATCCACAAAGAAGGATCACACACTAATTATAATTATTAAATTAAACAGACAGTTACACATTATATCTACATCTCCCCAACGAAATATAAACCTAATAAAGCTACTTTTCACTCAAATTGTAAGCCAAATTAAACTTATATAAAGTTTTATAGGGTCTTATCGTCCCACTAAATAATTTGAGCCTTTTCACTCAAAAGTTAAATTCAAATTACGTAAAGGAGACAGCTCATCCCTCGTCCAACCTTTCATTCAAGCCTTCAATTAAAAGACTACTGACTATGCTACCTTCGCACGGTCAAATTACCGCGGCCCTTTAAATCAATCAGTGGGCAGGCTAGACTTTATAACTTATACATGATTGGAAACGATCAGATCTATAATGTTATTGTTACCGCCCACGCTTTCGTAATAATTTTCTTTATAGTAATACCTATTATAATTGGAGGCTTCGGTAATTGATTAGTTCCTCTGATATTAGGAGCGCCAGATATAGCATTCCCACGAATAAATAACATAAGATTTTGACTTCTACCCCCATCACTTACCTTATTATTATCAAGAGGAATAGTAGAAAGAGGAGTAGGCACAGGATGAACTGTCTACCCCCCACTAGCTGCAGGAACTGCCCACGCAGGAGCCTCAGTAGATTTAGGAATCTTCTCCTTACACTTAGCAGGGGTATCTTCAATTTTAGGAGCCGTTAATTTTATTACTACCGTAATTAAC
>TSE-22  
TACTCTTGTCGATAAGAACTCTCAAAGAAAATCACGCTGTTATCCCTAAAGTAACTTATACTTTTAATCCACAAAGAAGGATCACACACTAATTATAATTATTAAATTAAATAGACAGTTACACATTATATCTACATCTCCCCAACGAAATATAAGCCTAATAAAGCTACTTTTCACTCAAATTGTAAGCCAAATTAAACTTATATAAAGTTTTATAGGGTCTTATCGTCCCACTAAATAATTTGAGCCTTTTCACTCAAAAGTTAAATTCAAATTACATAAAGGAGACAGCTCATCCCTCGTCCAACCTTTCATTCAAGCCTTCAATTAAAAGACTACTGACTATGCTACCTTCGCACGGTCAAATTACCGCGGCCCTTTAAATCAATCAGTGGGCAGGCTAGACTTTATAACTTATACATGATTGGAAACGATCAAATCTATAATGTTATTGTTACCGCCCACGCTTTCGTAATAATTTTCTTTATAGTAATACCTATTATAATTGGAGGCTTCGGTAATTGATTAGTTCCTCTGATATTAGGAGCGCCAGATATAGCATTCCCACGAATAAATAACATAAGATTTTGACTTCTACCCCCATCACTTACCTTATTATTATCAAGAGGAATAGTAGAAAGAGGAGTAGGCACAGGATGAACTGTCTACCCCCCACTAGCTGCAGGAACTGCCCACGCAGGAGCCTCAGTAGATTTAGGAATCTTCTCCTTACACTTAGCAGGGGTATCTTCAATTTTAGGAGCCGTTAATTTTATTACTACCGTAATTAAC
>JGE-01
TACTCTTGTCGATAAGAACTCTCAAAGAAAATCACGCTGTTATCCCTAAAGTAACTTATACTTTTAATCCACAAAGAAGGATCACACACTAATTATAATTATTAAATTAAATAGACAGTTACACATTATATCTACATCTCCCCAACGAAATATAAGCCTAATAAAGCTACTTTTCACTCAAATTGTAAGCCAAATTAAACTTATATAAAGTTTTATAGGGTCTTATCGTCCCACTAGATAATTTGAGCCTTTTCACTCAAAAGTTAAATTCAAATTACATAAAGGAGACAGCTCATCCCTCGTCCAACCTTTCATTCAAGCCTTCAATTAAAAGACTACTGACTATGCTACCTTCGCACGGTCAAATTACCGCGGCCCTTTAAATCAATCAGTGGGCAGGCTAGACTTTATAACTTATACATGATTGGAAATGATCAGATCTATAATGTTATTGTTACCGCCCACGCTTTCGTAATAATTTTCTTTATAGTAATACCTATTATAATTGGAGGCTTCGGTAATTGATTGGTTCCTCTAATATTAGGAGCGCCAGATATAGCATTCCCACGAATAAATAACATAAGATTTTGACTTCTACCTCCATCACTTACCTTGTTACTATCAAGAGGAATAGTAGAAAGAGGAGTAGGCACAGGATGAACTGTCTACCCCCCACTAGCTGCAGGAACTGCCCACGCAGGAGCCTCAGTAGACTTAGGAATCTTCTCCTTACACTTAGCAGGGGTATCTTCAATCCTAGGAGCCGTTAATTTTATTACTACCGTAATTAAC
>JGE-02  
TACTCTTGTCGATAAGAACTCTCAAAGAAAATCACGCTGTTATCCCTAAAGTAACTTATACTTTTAATCCACAAAGAAGGATCACACACTAATTATAATTATTAAATTAAATAGACAGTTACACATTATATCTACATCTCCCCAACGAAATATAAGCCTAATAAAGCTACTTTTCACTCAAATTGTAAGCCAAATTAAACTTATATAAAGTTTTATAGGGTCTTATCGTCCCACTAGATAATTTGAGCCTTTTCACTCAAAAGTTAAATTCAAATTACATAAAGGAGACAGCTCATCCCTCGTCCAACCTTTCATTCAAGCCTTCAATTAAAAGACTACTGACTATGCTACCTTCGCACGGTCAAATTACCGCGGCCCTTTAAATCAATCAGTGGGCAGGCTAGACTTTATAACTTATACATGATTGGAAATGATCAGATCTATAATGTTATTGTTACCGCCCACGCTTTCGTAATAATTTTCTTTATAGTAATACCTATTATAATTGGAGGCTTCGGTAATTGATTGGTTCCTCTAATATTAGGAGCGCCAGATATAGCATTCCCACGAATAAATAACATAAGATTTTGACTTCTACCTCCATCACTTACCTTGTTACTATCAAGAGGAATAGTAGAAAGAGGAGTAGGCACAGGATGAACTGTCTACCCCCCACTAGCTGCAGGAACTGCCCACGCAGGAGCCTCAGTAGACTTAGGAATCTTCTCCTTACACTTAGCAGGGGTATCTTCAATCCTAGGAGCCGTTAATTTTATTACTACCGTAATTAAC
>JGE-03  
TACTCTTGTCGATAAGAACTCTCAAAGAAAATCACGCTGTTATCCCTAAAGTAACTTATACTTTTAATCCACAAAGAAGGATCACACACTAATTATAATTATTAAATTAAACAGACAGTTACACATTATATCTACATCTCCCCAACGAAATATAAGCCTAATAAAGCTACTTTTCACTCAAATTGTAAGCCAAATTAAACTTATATAAAGTTTTATAGGGTCTTATCGTCCCACTAAATAATTTGAGCCTTTTCACTCAAAAGTTAAATTCAAATTACATAAAGGAGACAGCTCATCCCTCGTCCAACCTTTCATTCAAGCCTTCAATTAAAAGACTACTGACTATGCTACCTTCGCACGGTCAAATTACCGCGGCCCTTTAAATCAATCAGTGGGCAGGCTAGACTTTATAACTTATACATGATTGGAAACGATCAGATCTACAATGTCATTGTTACCGCCCACGCTTTCGTAATAATTTTCTTTATAGTAATACCTATTATAATTGGAGGCTTCGGTAATTGATTGGTTCCTCTAATATTAGGAGCGCCAGACATAGCATTCCCACGAATAAATAACATAAGATTTTGACTTCTACCCCCATCACTTACCTTGTTACTATCAAGAGGAATAGTAGAAAGAGGAGTAGGCACAGGATGAACTGTCTACCCCCCACTAGCTGCAGGAACTGCCCACGCAGGAGCCTCAGTAGACTTAGGAATCTTCTCCTTACACTTAGCAGGGGTATCTTCAATCTTAGGAGCCGTTAATTTTATTACTACCGTAATTAAC
>JGE-04  
TACTCTTGTCGATAAGAACTCTCAAAGAAAATCACGCTGTTATCCCTAAAGTAACTTATACTTTTAATCCACAAAGAAGGATCACACACTAATTATAATTATTAAATTAAATAGACAGTTACACATTATATCTACATCTCCCCAACGAAATATAAGCCTAATAAAGCTACTTTTCACTCAAATTGTAAGCCAAATTAAACTTATATAAAGTTTTATAGGGTCTTATCGTCCCACTAGATAATTTGAGCCTTTTCACTCAAAAGTTAAATTCAAATTACATAAAGGAGACAGCTCATCCCTCGTCCAACCTTTCATTCAAGCCTTCAATTAAAAGACTACTGACTATGCTACCTTCGCACGGTCAAATTACCGCGGCCCTTTAAATCAATCAGTGGGCAGGCTAGACTTTATAACTTATACATGATTGGAAATGATCAGATCTATAATGTTATTGTTACCGCCCACGCTTTCGTAATAATTTTCTTTATAGTAATACCTATTATAATTGGAGGCTTCGGTAATTGATTGGTTCCTCTAATATTAGGAGCGCCAGATATAGCATTCCCACGAATAAATAACATAAGATTTTGACTTCTACCTCCATCACTTACCTTGTTACTATCAAGAGGAATAGTAGAAAGAGGAGTAGGCACAGGATGAACTGTCTACCCCCCACTAGCTGCAGGAACTGCCCACGCAGGAGCCTCAGTAGACTTAGGAATCTTCTCCTTACACTTAGCAGGGGTATCTTCAATCCTAGGAGCCGTTAATTTTATTACTACCGTAATTAAC
>JGE-05  
TACTCTTGTCGATAAGAACTCTCAAAGAAAATCACGCTGTTATCCCTAAAGTAACTTATACTTTTAATCCACAAAGAAGGATCACACACTAATTATAATTATTAAATTAAATAGACAGTTATACATTATATCTACATCTCCCCAACGAAATATAAGCCTAATAAAGCTACTTTTCACTCAAATTGTAAGCCAAATCAAACTTATATAAAGTTTTATAGGGTCTTATCGTCCCACTAAATAATTTGAGCCTTTTCACTCAAAAGTTAAATTCAAATTACATAAAGGAGACAGCTCATCCCTCGTCCAACCTTTCATTCAAGCCTTCAATTAAAAGACTACTGACTATGCTACCTTCGCACGGTCAAATTACCGCGGCCCTTTAAATCAATCAGTGGGCAGGCTAGACTTTATAACTTATACATGATTGGAAATGATCAGATCTATAATGTTATTGTTACCGCCCACGCTTTCGTAATAATTTTCTTTATAGTAATACCTATTATAATTGGAGGCTTCGGTAATTGATTGGTTCCTCTAATATTAGGAGCGCCAGACATAGCATTCCCACGAATAAATAACATAAGATTTTGACTTCTACCTCCATCACTTACCTTGTTACTATCAAGAGGAATAGTAGAAAGAGGAGTAGGCACAGGATGAACTGTCTACCCCCCACTAGCTGCAGGAACTGCCCACGCAGGAGCCTCAGTAGACTTAGGAATCTTCTCCTTACACTTAGCAGGGGTATCTTCAATCTTAGGAGCCGTTAATTTTATTACTACCGTAATTAAC
>JGE-06  
TACTCTTGTCGATAAGAACTCTCAAAGAAAATCACGCTGTTATCCCTAAAGTAACTTATACTTTTAATCCACAAAGAAGGATCACACACTAATTATAATTATTAAATTAAACAGACAGTTACACATTATATCTACATCTCCCCAACGAAATATAAGCCTAATAAAGCTACTTTTCACTCAAATTGTAAGCCAAATTAAACTTATATAAAGTTTTATAGGGTCTTATCGTCCCACTAAATAATTTGAGCCTTTTCACTCAAAAGTTAAATTCAAATTACATAAAGGAGACAGCTCATCCCTCGTCCAACCTTTCATTCAAGCCTTCAATTAAAAGACTACTGACTATGCTACCTTCGCACGGTCAAATTACCGCGGCCCTTTAAATCAATCAGTGGGCAGGCTAGACTTTATAACTTATACATGATTGGAAACGATCAGATCTACAATGTCATTGTTACCGCCCACGCTTTCGTAATAATTTTCTTTATAGTAATACCTATTATAATTGGAGGCTTCGGTAATTGATTGGTTCCTCTAATATTAGGAGCGCCAGACATAGCATTCCCACGAATAAATAACATAAGATTTTGACTTCTACCCCCATCACTTACCTTGTTACTATCAAGAGGAATAGTAGAAAGAGGAGTAGGCACAGGATGAACTGTCTACCCCCCACTAGCTGCAGGAACTGCCCACGCAGGAGCCTCAGTAGACTTAGGAATCTTCTCCTTACACTTAGCAGGGGTATCTTCAATCTTAGGAGCCGTTAATTTTATTACTACCGTAATTAAC
>JGE-07  
TACTCTTGTCGATAAGAACTCTCAAAGAAAATCACGCTGTTATCCCTAAAGTAACTTATACTTTTAATCCACAAAGAAGGATCACACACTAATTATAATTATTAAATTAAATAGACAGTTACACATTATATCTACATCTCCCCAACGAAATATAAGCCTAATAAAGCTACTTTTCACTCAAATTGTAAGCCAAATTAAACTTATATAAAGTTTTATAGGGTCTTATCGTCCCACTAGATAATTTGAGCCTTTTCACTCAAAAGTTAAATTCAAATTACATAAAGGAGACAGCTCATCCCTCGTCCAACCTTTCATTCAAGCCTTCAATTAAAAGACTACTGACTATGCTACCTTCGCACGGTCAAATTACCGCGGCCCTTTAAATCAATCAGTGGGCAGGCTAGACTTTATAACTTATACATGATTGGAAATGATCAGATCTATAATGTTATTGTTACCGCCCACGCTTTCGTAATAATTTTCTTTATAGTAATACCTATTATAATTGGAGGCTTCGGTAATTGATTGGTTCCTCTAATATTAGGAGCGCCAGATATAGCATTCCCACGAATAAATAACATAAGATTTTGACTTCTACCTCCATCACTTACCTTGTTACTATCAAGAGGAATAGTAGAAAGAGGAGTAGGCACAGGATGAACTGTCTACCCCCCACTAGCTGCAGGAACTGCCCACGCAGGAGCCTCAGTAGACTTAGGAATCTTCTCCTTACACTTAGCAGGGGTATCTTCAATCCTAGGAGCCGTTAATTTTATTACTACCGTAATTAAC
>JGE-08  
TACTCTTGTCGATAAGAACTCTCAAAGAAAATCACGCTGTTATCCCTAAAGTAACTTATACTTTTAATCCACAAAGAAGGATCACACACTAATTATAATTATTAAATTAAACAGACAGTTACACATTATATCTACATCTCCCCAACGAAATATAAACCTAATAAAGCTACTTTTCACTCAAATTGTAAGCCAAATTAAACTTATATAAAGTTTTATAGGGTCTTATCGTCCCACTAAATAATTTGAGCCTTTTCACTCAAAAGTTAAATTCAAATTACGTAAAGGAGACAGCTCATCCCTCGTCCAACCTTTCATTCAAGCCTTCAATTAAAAGACTACTGACTATGCTACCTTCGCACGGTCAAATTACCGCGGCCCTTTAAATCAATCAGTGGGCAGGCTAGACTTTATAACTTATACATGATTGGAAACGATCAGATCTATAATGTTATTGTTACCGCCCACGCTTTCGTAATAATTTTCTTTATAGTAATACCTATTATAATTGGAGGCTTCGGTAATTGATTAGTTCCTCTGATATTAGGAGCGCCAGATATAGCATTCCCACGAATAAATAACATAAGATTTTGACTTCTACCCCCATCACTTACCTTATTATTATCAAGAGGAATAGTAGAAAGAGGAGTAGGCACAGGATGAACTGTCTACCCCCCACTAGCTGCAGGAACTGCCCACGCAGGAGCCTCAGTAGATTTAGGAATCTTCTCCTTACACTTAGCAGGGGTATCTTCAATTTTAGGAGCCGTTAATTTTATTACTACCGTAATTAAC
>JGE-09  
TACTCTTGTCGATAAGAACTCTCAAAGAAAATCACGCTGTTATCCCTAAAGTAACTTATACTTTTAATCCACAAAGAAGGATCACACACTAATTATAATTATTAAATTAAACAGACAGTTACACATTATATCTACATCTCCCCAACGAAATATAAACCTAATAAAGCTACTTTTCACTCAAATTGTAAGCCAAATTAAACTTATATAAAGTTTTATAGGGTCTTATCGTCCCACTAAATAATTTGAGCCTTTTCACTCAAAAGTTAAATTCAAATTACGTAAAGGAGACAGCTCATCCCTCGTCCAACCTTTCATTCAAGCCTTCAATTAAAAGACTACTGACTATGCTACCTTCGCACGGTCAAATTACCGCGGCCCTTTAAATCAATCAGTGGGCAGGCTAGACTTTATAACTTATACATGATTGGAAACGATCAGATCTATAATGTTATTGTTACCGCCCACGCTTTCGTAATAATTTTCTTTATAGTAATACCTATTATAATTGGAGGCTTCGGTAATTGATTAGTTCCTCTGATATTAGGAGCGCCAGATATAGCATTCCCACGAATAAATAACATAAGATTTTGACTTCTACCCCCATCACTTACCTTATTATTATCAAGAGGAATAGTAGAAAGAGGAGTAGGCACAGGATGAACTGTCTACCCCCCACTAGCTGCAGGAACTGCCCACGCAGGAGCCTCAGTAGATTTAGGAATCTTCTCCTTACACTTAGCAGGGGTATCTTCAATTTTAGGAGCCGTTAATTTTATTACTACCGTAATTAAC
>JGE-10  
TACTCTTGTCGATAAGAACTCTCAAAGAAAATCACGCTGTTATCCCTAAAGTAACTTATACTTTTAATCCACAAAGAAGGATCACACACTAATTATAATTATTAAATTAAACAGACAGTTACACATTATATCTACATCTCCCCAACGAAATATAAGCCTAATAAAGCTACTTTTCACTCAAATTGTAAGCCAAATTAAACTTATATAAAGTTTTATAGGGTCTTATCGTCCCACTAAATAATTTGAGCCTTTTCACTCAAAAGTTAAATTCAAATTACATAAAGGAGACAGCTCATCCCTCGTCCAACCTTTCATTCAAGCCTTCAATTAAAAGACTACTGACTATGCTACCTTCGCACGGTCAAATTACCGCGGCCCTTTAAATCAATCAGTGGGCAGGCTAGACTTTATAACTTATACATGATTGGAAACGATCAGATCTACAATGTCATTGTTACCGCCCACGCTTTCGTAATAATTTTCTTTATAGTAATACCTATTATAATTGGAGGCTTCGGTAATTGATTGGTTCCTCTAATATTAGGAGCGCCAGACATAGCATTCCCACGAATAAATAACATAAGATTTTGACTTCTACCCCCATCACTTACCTTGTTACTATCAAGAGGAATAGTAGAAAGAGGAGTAGGCACAGGATGAACTGTCTACCCCCCACTAGCTACAGGAACTGCCCACGCAGGAGCCTCAGTAGACTTAGGAATCTTCTCCTTACACTTAGCAGGGGTATCTTCAATCTTAGGAGCCGTTAATTTTATTACTACCGTAATTAAC
>JGE-11  
TACTCTTGTCGATAAGAACTCTCAAAGAAAATCACGCTGTTATCCCTAAAGTAACTTATACTTTTAATCCACAAAGAAGGATCACACACTAATTATAATTATTAAATTAAACAGACAGTTACACATTATATCTACATCTCCCCAACGAAATATAAGCCTAATAAAGCTACTTTTCACTCAAATTGTAAGCCAAATTAAACTTATATAAAGTTTTATAGGGTCTTATCGTCCCACTAAATAATTTGAGCCTTTTCACTCAAAAGTTAAATTCAAATTACATAAAGGAGACAGCTCATCCCTCGTCCAACCTTTCATTCAAGCCTTCAATTAAAAGACTACTGACTATGCTACCTTCGCACGGTCAAATTACCGCGGCCCTTTAAATCAATCAGTGGGCAGGCTAGACTTTATAACTTATACATGATTGGAAACGATCAGATCTACAATGTCATTGTTACCGCCCACGCTTTCGTAATAATTTTCTTTATAGTAATACCTATTATAATTGGAGGCTTCGGTAATTGATTGGTTCCTCTAATATTAGGAGCGCCAGACATAGCATTCCCACGAATAAATAACATAAGATTTTGACTTCTACCCCCATCACTTACCTTGTTACTATCAAGAGGAATAGTAGAAAGAGGAGTAGGCACAGGATGAACTGTCTACCCCCCACTAGCTGCAGGAACTGCCCACGCAGGAGCCTCAGTAGACTTAGGAATCTTCTCCTTACACTTAGCAGGGGTATCTTCAATCTTAGGAGCCGTTAATTTTATTACTACCGTAATTAAC
>JGE-12  
TACTCTTGTCGATAAGAACTCTCAAAGAAAATCACGCTGTTATCCCTAAAGTAACTTATACTTTTAATCCACAAAGAAGGATCACACACTAATTATAATTATTAAATTAAACAGACAGTTACACATTATATCTACATCTCCCCAACGAAATATAAACCTAATAAAGCTACTTTTCACTCAAATTGTAAGCCAAATTAAACTTATATAAAGTTTTATAGGGTCTTATCGTCCCACTAAATAATTTGAGCCTTTTCACTCAAAAGTTAAATTCAAATTACGTAAAGGAGACAGCTCATCCCTCGTCCAACCTTTCATTCAAGCCTTCAATTAAAAGACTACTGACTATGCTACCTTCGCACGGTCAAATTACCGCGGCCCTTTAAATCAATCAGTGGGCAGGCTAGACTTTATAACTTATACATGATTGGAAACGATCAGATCTATAATGTTATTGTTACCGCCCACGCTTTCGTAATAATTTTCTTTATAGTAATACCTATTATAATTGGAGGCTTCGGTAATTGATTAGTTCCTCTGATATTAGGAGCGCCAGATATAGCATTCCCACGAATAAATAACATAAGATTTTGACTTCTACCCCCATCACTTACCTTATTATTATCAAGAGGAATAGTAGAAAGAGGAGTAGGCACAGGATGAACTGTCTACCCCCCACTAGCTGCAGGAACTGCCCACGCAGGAGCCTCAGTAGATTTAGGAATCTTCTCCTTACACTTAGCAGGGGTATCTTCAATTTTAGGAGCCGTTAATTTTATTACTACCGTAATTAAC
>JGE-13  
TACTCTTGTCGATAAGAACTCTCAAAGAAAATCACGCTGTTATCCCTAAAGTAACTTATACTTTTAATCCACAAAGAAGGATCACACACTAATTATAATTATTAAATTAAACAGACAGTTACACATTATATCTACATCTCCCCAACGAAATATAAACCTAATAAAGCTACTTTTCACTCAAATTGTAAGCCAAATTAAACTTATATAAAGTTTTATAGGGTCTTATCGTCCCACTAAATAATTTGAGCCTTTTCACTCAAAAGTTAAATTCAAATTACGTAAAGGAGACAGCTCATCCCTCGTCCAACCTTTCATTCAAGCCTTCAATTAAAAGACTACTGACTATGCTACCTTCGCACGGTCAAATTACCGCGGCCCTTTAAATCAATCAGTGGGCAGGCTAGACTTTATAACTTATACATGATTGGAAACGATCAGATCTATAATGTTATTGTTACCGCCCACGCTTTCGTAATAATTTTCTTTATAGTAATACCTATTATAATTGGAGGCTTCGGTAATTGATTAGTTCCTCTGATATTAGGAGCGCCAGATATAGCATTCCCACGAATAAATAACATAAGATTTTGACTTCTACCCCCATCACTTACCTTATTATTATCAAGAGGAATAGTAGAAAGAGGAGTAGGCACAGGATGAACTGTCTACCCCCCACTAGCTGCAGGAACTGCCCACGCAGGAGCCTCAGTAGATTTAGGAATCTTCTCCTTACACTTAGCAGGGGTATCTTCAATTTTAGGAGCCGTTAATTTTATTACTACCGTAATTAAC
>JGE-14  
TACTCTTGTCGATAAGAACTCTCAAAGAAAATCACGCTGTTATCCCTAAAGTAACTTATACTTTTAATCCACAAAGAAGGATCACACACTAATTATAATTATTAAATTAAATAGACAGTTACACATTATATCTACATCTCCCCAACGAAATATAAGCCTAATAAAGCTACTTTTCACTCAAATTGTAAGCCAAATTAAACTTATATAAAGTTTTATAGGGTCTTATCGTCCCACTAAATAATTTGAGCCTTTTCACTCAAAAGTTAAATTCAAATTACATAAAGGAGACAGCTCATCCCTCGTCCAACCTTTCATTCAAGCCTTCAATTAAAAGACTACTGACTATGCTACCTTCGCACGGTCAAATTACCGCGGCCCTTTAAATCAATCAGTGGGCAGGCTAGACTTTATAACTTATACATGATTGGAAATGATCAGATCTATAATGTTATTGTTACCGCCCACGCTTTCGTAATAATTTTCTTTATAGTAATACCTATTATAATTGGAGGCTTCGGTAATTGATTGGTTCCTCTAATATTAGGAGCGCCAGATATAGCATTCCCACGAATAAATAACATAAGATTTTGACTTCTACCTCCATCACTTACCTTGTTACTATCAAGAGGAATAGTAGAAAGAGGAGTAGGCACAGGATGAACTGTCTACCCCCCACTAGCTGCAGGAACTGCCCACGCAGGAGCCTCAGTAGACTTAGGAATCTTCTCCTTACACTTAGCAGGGGTATCTTCAATCCTAGGAGCCGTTAATTTTATTACTACCGTAATTAAC
>JGE-15  
TACTCTTGTCGATAAGAACTCTCAAAGAAAATCACGCTGTTATCCCTAAAGTAACTTATACTTTTAATCCACAAAGAAGGATCACACACTAATTATAATTATTAAATTAAACAGACAGTTACACATTATATCTACATCTCCCCAACGAAATATAAACCTAATAAAGCTACTTTTCACTCAAATTGTAAGCCAAATTAAACTTATATAAAGTTTTATAGGGTCTTATCGTCCCACTAAATAATTTGAGCCTTTTCACTCAAAAGTTAAATTCAAATTACGTAAAGGAGACAGCTCATCCCTCGTCCAACCTTTCATTCAAGCCTTCAATTAAAAGACTACTGACTATGCTACCTTCGCACGGTCAAATTACCGCGGCCCTTTAAATCAATCAGTGGGCAGGCTAGACTTTATAACTTATACATGATTGGAAACGATCAGATCTATAATGTTATTGTTACCGCCCACGCTTTCGTAATAATTTTCTTTATAGTAATACCTATTATAATTGGAGGCTTCGGTAATTGATTAGTTCCTCTGATATTAGGAGCGCCAGATATAGCATTCCCACGAATAAATAACATAAGATTTTGACTTCTACCCCCATCACTTACCTTATTATTATCAAGAGGAATAGTAGAAAGAGGAGTAGGCACAGGATGAACTGTCTACCCCCCACTAGCTGCAGGAACTGCCCACGCAGGAGCCTCAGTAGATTTAGGAATCTTCTCCTTACACTTAGCAGGGGTATCTTCAATTTTAGGAGCCGTTAATTTTATTACTACCGTAATTAAC
>JGE-16  
TACTCTTGTCGATAAGAACTCTCAAAGAAAATCACGCTGTTATCCCTAAAGTAACTTATACTTTTAATCCACAAAGAAGGATCACACACTAATTATAATTATTAAATTAAATAGACAGTTACACATTATATCTACATCTCCCCAACGAAATATAAGCCTAATAAAGCTACTTTTCACTCAAATTGTAAGCCAAATTAAACTTATATAAAGTTTTATAGGGTCTTATCGTCCCACTAAATAATTTGAGCCTTTTCACTCAAAAGTTAAATTCAAATTACATAAAGGAGACAGCTCATCCCTCGTCCAACCTTTCATTCAAGCCTTCAATTAAAAGACTACTGACTATGCTACCTTCGCACGGTCAAATTACCGCGGCCCTTTAAATCAATCAGTGGGCAGGCTAGACTTTATAACTTATACATGATTGGAAATGATCAGATCTATAATGTTATTGTTACCGCCCACGCTTTCGTAATAATTTTCTTTATAGTAATACCTATTATAATTGGAGGCTTCGGTAATTGATTGGTTCCTCTAATATTAGGAGCGCCAGACATAGCATTCCCACGAATAAATAACATAAGATTTTGACTTCTACCTCCATCACTTACCTTGTTACTATCAAGAGGAATAGTAGAAAGAGGAGTAGGCACAGGATGAACTGTCTACCCCCCACTAGCTGCAGGAACTGCCCACGCAGGAGCCTCAGTAGACTTAGGAATCTTCTCCTTACACTTAGCAGGGGTATCTTCAATCTTAGGAGCCGTTAATTTTATTACTACCGTAATTAAC
>JGE-17  
TACTCTTGTCGATAAGAACTCTCAAAGAAAATCACGCTGTTATCCCTAAAGTAACTTATACTTTTAATCCACAAAGAAGGATCACACACTAATTATAATTATTAAATTAAACAGACAGTTACACATTATATCTACATCTCCCCAACGAAATATAAGCCTAATAAAGCTACTTTTCACTCAAATTGTAAGCCAAATTAAACTTATATAAAGTTTTATAGGGTCTTATCGTCCCACTAAATAATTTGAGCCTTTTCACTCAAAAGTTAAATTCAAATTACATAAAGGAGACAGCTCATCCCTCGTCCAACCTTTCATTCAAGCCTTCAATTAAAAGACTACTGACTATGCTACCTTCGCACGGTCAAATTACCGCGGCCCTTTAAATCAATCAGTGGGCAGGCTAGACTTTATAACTTATACATGATTGGAAACGATCAGATCTACAATGTCATTGTTACCGCCCACGCTTTCGTAATAATTTTCTTTATAGTAATACCTATTATAATTGGAGGCTTCGGTAATTGATTGGTTCCTCTAATATTAGGAGCGCCAGACATAGCATTCCCACGAATAAATAACATAAGATTTTGACTTCTACCCCCATCACTTACCTTGTTACTATCAAGAGGAATAGTAGAAAGAGGAGTAGGCACAGGATGAACTGTCTACCCCCCACTAGCTGCAGGAACTGCCCACGCAGGAGCCTCAGTAGACTTAGGAATCTTCTCCTTACACTTAGCAGGGGTATCTTCAATCTTAGGAGCCGTTAATTTTATTACTACCGTAATTAAC
>JGE-18  
TACTCTTGTCGATAAGAACTCTCAAAGAAAATCACGCTGTTATCCCTAAAGTAACTTATACTTTTAATCCACAAAGAAGGATCACACACTAATTATAATTATTAAATTAAACAGACAGTTACACATTATATCTACATCTCCCCAACGAAATATAAGCCTAATAAAGCTACTTTTCACTCAAATTGTAAGCCAAATTAAACTTATATAAAGTTTTATAGGGTCTTATCGTCCCACTAAATAATTTGAGCCTTTTCACTCAAAAGTTAAATTCAAATTACATAAAGGAGACAGCTCATCCCTCGTCCAACCTTTCATTCAAGCCTTCAATTAAAAGACTACTGACTATGCTACCTTCGCACGGTCAAATTACCGCGGCCCTTTAAATCAATCAGTGGGCAGGCTAGACTTTATAACTTATACATGATTGGAAACGATCAGATCTACAATGTCATTGTTACCGCCCACGCTTTCGTAATAATTTTCTTTATAGTAATACCTATTATAATTGGAGGCTTCGGTAATTGATTGGTTCCTCTAATATTAGGAGCGCCAGACATAGCATTCCCACGAATAAATAACATAAGATTTTGACTTCTACCCCCATCACTTACCTTGTTACTATCAAGAGGAATAGTAGAAAGAGGAGTAGGCACAGGATGAACTGTCTACCCCCCACTAGCTGCAGGAACTGCCCACGCAGGAGCCTCAGTAGACTTAGGAATCTTCTCCTTACACTTAGCAGGGGTATCTTCAATCTTAGGAGCCGTTAATTTTATTACTACCGTAATTAAC
>JGE-19  
TACTCTTGTCGATAAGAACTCTCAAAGAAAATCACGCTGTTATCCCTAAAGTAACTTATACTTTTAATCCACAAAGAAGGATCACACACTAATTATAATTATTAAATTAAATAGACAGTTACACATTATATCTACATCTCCCCAACGAAATATAAGCCTAATAAAGCTACTTTTCACTCAAATTGTAAGCCAAATTAAACTTATATAAAGTTTTATAGGGTCTTATCGTCCCACTAGATAATTTGAGCCTTTTCACTCAAAAGTTAAATTCAAATTACATAAAGGAGACAGCTCATCCCTCGTCCAACCTTTCATTCAAGCCTTCAATTAAAAGACTACTGACTATGCTACCTTCGCACGGTCAAATTACCGCGGCCCTTTAAATCAATCAGTGGGCAGGCTAGACTTTATAACTTATACATGATTGGAAATGATCAGATCTATAATGTTATTGTTACCGCCCACGCTTTCGTAATAATTTTCTTTATAGTAATACCTATTATAATTGGAGGCTTCGGTAATTGATTGGTTCCTCTAATATTAGGAGCGCCAGATATAGCATTCCCACGAATAAATAACATAAGATTTTGACTTCTACCTCCATCACTTACCTTGTTACTATCAAGAGGAATAGTAGAAAGAGGAGTAGGCACAGGATGAACTGTCTACCCCCCACTAGCTGCAGGAACTGCCCACGCAGGAGCCTCAGTAGACTTAGGAATCTTCTCCTTACACTTAGCAGGGGTATCTTCAATCCTAGGAGCCGTTAATTTTATTACTACCGTAATTAAC
>JGE-20  
TACTCTTGTCGATAAGAACTCTCAAAGAAAATCACGCTGTTATCCCTAAAGTAACTTATACTTTTAATCCACAAAGAAGGATCACACACTAATTATAATTATTAAATTAAACAGACAGTTACACATTATATCTACATCTCCCCAACGAAATATAAGCCTAATAAAGCTACTTTTCACTCAAATTGTAAGCCAAATTAAACTTATATAAAGTTTTATAGGGTCTTATCGTCCCACTAAATAATTTGAGCCTTTTCACTCAAAAGTTAAATTCAAATTACATAAAGGAGACAGCTCATCCCTCGTCCAACCTTTCATTCAAGCCTTCAATTAAAAGACTACTGACTATGCTACCTTCGCACGGTCAAATTACCGCGGCCCTTTAAATCAATCAGTGGGCAGGCTAGACTTTATAACTTATACATGATTGGAAACGATCAGATCTACAATGTCATTGTTACCGCCCACGCTTTCGTAATAATTTTCTTTATAGTAATACCTATTATAATTGGAGGCTTCGGTAATTGATTGGTTCCTCTAATATTAGGAGCGCCAGACATAGCATTCCCACGAATAAATAACATAAGATTTTGACTTCTACCCCCATCACTTACCTTGTTACTATCAAGAGGAATAGTAGAAAGAGGAGTAGGCACAGGATGAACTGTCTACCCCCCACTAGCTGCAGGAACTGCCCACGCAGGAGCCTCAGTAGACTTAGGAATCTTCTCCTTACACTTAGCAGGGGTATCTTCAATCTTAGGAGCCGTTAATTTTATTACTACCGTAATTAAC
>Ma-01
TACTCTTGTCGATAAGAACTCTCAAAGAAAATCACGCTGTTATCCCTAAAGTAACTTATACTTTTAATCCACAAAGAAGGATCACACACTAATTATAATTATTAAATTAAATAGACAGTTACATATTATATCTACATCTCCCCAACGAAATATAAACCCAACAAAACTACTTTTCACTTAAATCACAAGTTAAATTACATCTATATAAAGTTTTATAGGGTCTTATCGTCCCCCTATGAAATTTGAGCCTTTTCACTCAAAAGTTAAGTTCAAACCACATAAAGGAGACAGCTTATCCCTCGTCCAACCTTTCATTCAAGCCTTCAATTAAAAGACTACTGACTATGCTACCTTCGCACGGTCAAATTACCGCGGCCCTTTAAAGTAATCAGTGGGCAGGCTAGACTTTATAATTAATTCATGATTGGAAACGATCAGATCTATAATGTTATTGTTACCGCCCACGCTTTCGTAATAATTTTCTTTATAGTAATACCTATTATGATTGGAGGCTTCGGTAATTGACTGGTACCCCTAATACTAGGAGCACCAGATATAGCATTCCCACGAATAAATAACATAAGATTTTGACTTCTACCCCCATCACTTACCTTACTACTGTCAAGAGGAATAGTAGAAAGAGGAGTGGGCACAGGATGAACTGTCTACCCCCCACTAGCTGCAGGAACTGCCCACGCAGGAGCCTCAGTAGACTTAGGGATTTTCTCCTTACACTTAGCAGGTGTATCTTCAATCTTAGGAGCCGTTAATTTTATTACTACCGTAATTAAT
>Ma-02
TACTCTTGTCGATAAGAACTCTCAAAGAAAATCACGCTGTTATCCCTAAAGTAACTTATACTTTTAATCCACAAAGAAGGATCACACACTAATTATAATTATTAAATTAAATAGACAGTTACATATTATATCTACATCTCCCCAACGAAATATAAACCCAACAAAACTACTTTTCACTTAAATCACAAGTTAAATTAAATCTATATAAAGTTTTATAGGGTCTTATCGTCCCTCTATCAAATTTGAGCCTTTTCACTCAAAAGTTAAGTTCAAACCACGTAAAGGAGACAGCTTATCCCTCGTCCAACCTTTCATTCAAGCCTTCAATTAAAAGACTACTGACTATGCTACCTTCGCACGGTCAAATTACCGCGGCCCTTTAAAGTAATCAGTGGGCAGGCTAGACTTTATAATTAATTCATGATTGGAAACGATCAGATCTATAATGTTATTGTTACCGCCCACGCTTTCGTAATAATTTTCTTTATAGTAATACCTATTATGATTGGAGGCTTCGGTAATTGACTGGTACCCCTAATATTAGGAGCACCAGATATAGCATTCCCACGAATAAATAACATAAGATTTTGACTTCTACCCCCATCACTTACCTTACTACTGTCAAGAGGAATAGTAGAAAGAGGAGTGGGCACAGGATGAACTGTCTACCCCCCACTAGCTGCAGGAACTGCCCACGCAGGAGCCTCAGTAGACTTAGGGATCTTCTCCTTACACTTAGCAGGTGTATCTTCAATTTTAGGAGCCGTTAATTTTATTACTACCGTAATTAAC
