# Supplementary material for: Population Structure and Historical Demography of the Oriental River Prawn (Macrobrachium nipponense) in Taiwan
Source: PLoS One. 2015 Dec 30;10(12):e0145927. doi: 10.1371/journal.pone.0145927 (PMC4696665; doi:10.1371/journal.pone.0145927)
Supplement: S2 Dataset — (FASTA) [file pone.0145927.s002.fasta]

>SMR-01  
TACTCTTGTCGATAAGAACTCTCAAAGAAAATCACGCTGTTATCCCTAAAGTAACTTATACTTTTAATCCACAAAGAAGGATCACACACTAATTATAATTATTAAATTAAACAGACAGTTACACATTATATCTACATCTCCCCAACGAAATATAAACCTAATAAAGCTACTTTTCACTCAAATTGTAAGCCAAATTAAACTTATATAAAGTTTTATAGGGTCTTATCGTCCCACTAAATAATTTGAGCCTTTTCACTCAAAAGTTAAATTCAAATTACGTAAAGGAGACAGCTCATCCCTCGTCCAACCTTTCATTCAAGCCTTCAATTAAAAGACTACTGACTATGCTACCTTCGCACGGTCAAATTACCGCGGCCCTTTAAATCAATCAGTGGGCAGGCTAGACTTTATAACTTATACA
>SMR-02  
TACTCTTGTCGATAAGAACTCTCAAAGAAAATCACGCTGTTATCCCTAAAGTAACTTATACTTTTAATCCACAAAGAAGGATCACACACTAATTATAATTATTAAATTAAACAGACAGTTACACATTATATCTACATCTCCCCAACGAAATATAAACCTAATAAAGCTACTTTTCACTCAAATTGTAAGCCAAATTAAACTTATATAAAGTTTTATAGGGTCTTATCGTCCCACTAAATAATTTGAGCCTTTTCACTCAAAAGTTAAATTCAAATTACGTAAAGGAGACAGCTCATCCCTCGTCCAACCTTTCATTCAAGCCTTCAATTAAAAGACTACTGACTATGCTACCTTCGCACGGTCAAATTACCGCGGCCCTTTAAATCAATCAGTGGGCAGGCTAGACTTTATAACTTATACA
>SMR-03  
TACTCTTGTCGATAAGAACTCTCAAAGAAAATCACGCTGTTATCCCTAAAGTAACTTATACTTTTAATCCACAAAGAAGGATCACACACTAATTATAATTATTAAATTAAACAGACAGTTACACATTATATCTACATCTCCCCAACGAAATATAAACCTAATAAAGCTACTTTTCACTCAAATTGTAAGCCAAATTAAACTTATATAAAGTTTTATAGGGTCTTATCGTCCCACTAAATAATTTGAGCCTTTTCACTCAAAAGTTAAATTCAAATTACGTAAAGGAGACAGCTCATCCCTCGTCCAACCTTTCATTCAAGCCTTCAATTAAAAGACTACTGACTATGCTACCTTCGCACGGTCAAATTACCGCGGCCCTTTAAATCAATCAGTGGGCAGGCTAGACTTTATAACTTATACA
>SMR-04
TACTCTTGTCGATAAGAACTCTCAAAGAAAATCACGCTGTTATCCCTAAAGTAACTTATACTTTTAATCCACAAAGAAGGATCACACACTAATTATAATTATTAAATTAAACAGACAGTTACACATTATATCTACATCTCCCCAACGAAATATAAACCTAATAAAGCTACTTTTCACTCAAATTGTAAGCCAAATTAAACTTATATAAAGTTTTATAGGGTCTTATCGTCCCACTAAATAATTTGAGCCTTTTCACTCAAAAGTTAAATTCAAATTACGTAAAGGAGACAGCTCATCCCTCGTCCAACCTTTCATTCAAGCCTTCAATTAAAAGACTACTGACTATGCTACCTTCGCACGGTCAAATTACCGCGGCCCTTTAAATCAATCAGTGGGCAGGCTAGACTTTATAACTTATACA
>SMR-05  
TACTCTTGTCGATAAGAACTCTCAAAGAAAATCACGCTGTTATCCCTAAAGTAACTTATACTTTTAATCCACAAAGAAGGATCACACACTAATTATAATTATTAAATTAAACAGACAGTTACACATTATATCTACATCTCCCCAACGAAATATAAACCTAATAAAGCTACTTTTCACTCAAATTGTAAGCCAAATTAAACTTATATAAAGTTTTATAGGGTCTTATCGTCCCACTAAATAATTTGAGCCTTTTCACTCAAAAGTTAAATTCAAATTACGTAAAGGAGACAGCTCATCCCTCGTCCAACCTTTCATTCAAGCCTTCAATTAAAAGACTACTGACTATGCTACCTTCGCACGGTCAAATTACCGCGGCCCTTTAAATCAATCAGTGGGCAGGCTAGACTTTATAACTTATACA
>SMR-06  
TACTCTTGTCGATAAGAACTCTCAAAGAAAATCACGCTGTTATCCCTAAAGTAACTTATACTTTTAATCCACAAAGAAGGATCACACACTAATTATAATTATTAAATTAAACAGACAGTTACACATTATATCTACATCTCCCCAACGAAATATAAACCTAATAAAGCTACTTTTCACTCAAATTGTAAGCCAAATTAAACTTATATAAAGTTTTATAGGGTCTTATCGTCCCACTAAATAATTTGAGCCTTTTCACTCAAAAGTTAAATTCAAATTACGTAAAGGAGACAGCTCATCCCTCGTCCAACCTTTCATTCAAGCCTTCAATTAAAAGACTACTGACTATGCTACCTTCGCACGGTCAAATTACCGCGGCCCTTTAAATCAATCAGTGGGCAGGCTAGACTTTATAACTTATACA
>SMR-07  
TACTCTTGTCGATAAGAACTCTCAAAGAAAATCACGCTGTTATCCCTAAAGTAACTTATACTTTTAATCCACAAAGAAGGATCACACACTAATTATAATTATTAAATTAAACAGACAGTTACACATTATATCTACATCTCCCCAACGAAATATAAACCTAATAAAGCTACTTTTCACTCAAATTGTAAGCCAAATTAAACTTATATAAAGTTTTATAGGGTCTTATCGTCCCACTAAATAATTTGAGCCTTTTCACTCAAAAGTTAAATTCAAATTACGTAAAGGAGACAGCTCATCCCTCGTCCAACCTTTCATTCAAGCCTTCAATTAAAAGACTACTGACTATGCTACCTTCGCACGGTCAAATTACCGCGGCCCTTTAAATCAATCAGTGGGCAGGCTAGACTTTATAACTTATACA
>SMR-08  
TACTCTTGTCGATAAGAACTCTCAAAGAAAATCACGCTGTTATCCCTAAAGTAACTTATACTTTTAATCCACAAAGAAGGATCACACACTAATTATAATTATTAAATTAAACAGACAGTTACACATTATATCTACATCTCCCCAACGAAATATAAACCTAATAAAGCTACTTTTCACTCAAATTGTAAGCCAAATTAAACTTATATAAAGTTTTATAGGGTCTTATCGTCCCACTAAATAATTTGAGCCTTTTCACTCAAAAGTTAAATTCAAATTACGTAAAGGAGACAGCTCATCCCTCGTCCAACCTTTCATTCAAGCCTTCAATTAAAAGACTACTGACTATGCTACCTTCGCACGGTCAAATTACCGCGGCCCTTTAAATCAATCAGTGGGCAGGCTAGACTTTATAACTTATACA
>SMR-09  
TACTCTTGTCGATAAGAACTCTCAAAGAAAATCACGCTGTTATCCCTAAAGTAACTTATACTTTTAATCCACAAAGAAGGATCACACACTAATTATAATTATTAAATTAAACAGACAGTTACACATTATATCTACATCTCCCCAACGAAATATAAACCTAATAAAGCTACTTTTCACTCAAATTGTAAGCCAAATTAAACTTATATAAAGTTTTATAGGGTCTTATCGTCCCACTAAATAATTTGAGCCTTTTCACTCAAAAGTTAAATTCAAATTACGTAAAGGAGACAGCTCATCCCTCGTCCAACCTTTCATTCAAGCCTTCAATTAAAAGACTACTGACTATGCTACCTTCGCACGGTCAAATTACCGCGGCCCTTTAAATCAATCAGTGGGCAGGCTAGACTTTATAACTTATACA
>SMR-10  
TACTCTTGTCGATAAGAACTCTCAAAGAAAATCACGCTGTTATCCCTAAAGTAACTTATACTTTTAATCCACAAAGAAGGATCACACACTAATTATAATTATTAAATTAAACAGACAGTTACACATTATATCTACATCTCCCCAACGAAATATAAACCTAATAAAGCTACTTTTCACTCAAATTGTAAGCCAAATTAAACTTATATAAAGTTTTATAGGGTCTTATCGTCCCACTAAATAATTTGAGCCTTTTCACTCAAAAGTTAAATTCAAATTACGTAAAGGAGACAGCTCATCCCTCGTCCAACCTTTCATTCAAGCCTTCAATTAAAAGACTACTGACTATGCTACCTTCGCACGGTCAAATTACCGCGGCCCTTTAAATCAATCAGTGGGCAGGCTAGACTTTATAACTTATACA
>SMR-11  
TACTCTTGTCGATAAGAACTCTCAAAGAAAATCACGCTGTTATCCCTAAAGTAACTTATACTTTTAATCCACAAAGAAGGATCACACACTAATTATAATTATTAAATTAAACAGACAGTTACACATTATATCTACATCTCCCCAACGAAATATAAACCTAATAAAGCTACTTTTCACTCAAATTGTAAGCCAAATTAAACTTATATAAAGTTTTATAGGGTCTTATCGTCCCACTAAATAATTTGAGCCTTTTCACTCAAAAGTTAAATTCAAATTACGTAAAGGAGACAGCTCATCCCTCGTCCAACCTTTCATTCAAGCCTTCAATTAAAAGACTACTGACTATGCTACCTTCGCACGGTCAAATTACCGCGGCCCTTTAAATCAATCAGTGGGCAGGCTAGACTTTATAACTTATACA
>SMR-12  
TACTCTTGTCGATAAGAACTCTCAAAGAAAATCACGCTGTTATCCCTAAAGTAACTTATACTTTTAATCCACAAAGAAGGATCACACACTAATTATAATTATTAAATTAAACAGACAGTTACACATTATATCTACATCTCCCCAACGAAATATAAACCTAATAAAGCTACTTTTCACTCAAATTGTAAGCCAAATTAAACTTATATAAAGTTTTATAGGGTCTTATCGTCCCACTAAATAATTTGAGCCTTTTCACTCAAAAGTTAAATTCAAATTACGTAAAGGAGACAGCTCATCCCTCGTCCAACCTTTCATTCAAGCCTTCAATTAAAAGACTACTGACTATGCTACCTTCGCACGGTCAAATTACCGCGGCCCTTTAAATCAATCAGTGGGCAGGCTAGACTTTATAACTTATACA
>SMR-13  
TACTCTTGTCGATAAGAACTCTCAAAGAAAATCACGCTGTTATCCCTAAAGTAACTTATACTTTTAATCCACAAAGAAGGATCACACACTAATTATAATTATTAAATTAAACAGACAGTTACACATTATATCTACATCTCCCCAACGAAATATAAACCTAATAAAGCTACTTTTCACTCAAATTGTAAGCCAAATTAAACTTATATAAAGTTTTATAGGGTCTTATCGTCCCACTAAATAATTTGAGCCTTTTCACTCAAAAGTTAAATTCAAATTACGTAAAGGAGACAGCTCATCCCTCGTCCAACCTTTCATTCAAGCCTTCAATTAAAAGACTACTGACTATGCTACCTTCGCACGGTCAAATTACCGCGGCCCTTTAAATCAATCAGTGGGCAGGCTAGACTTTATAACTTATACA
>SMR-14  
TACTCTTGTCGATAAGAACTCTCAAAGAAAATCACGCTGTTATCCCTAAAGTAACTTATACTTTTAATCCACAAAGAAGGATCACACACTAATTATAATTATTAAATTAAACAGACAGTTACACATTATATCTACATCTCCCCAACGAAATATAAACCTAATAAAGCTACTTTTCACTCAAATTGTAAGCCAAATTAAACTTATATAAAGTTTTATAGGGTCTTATCGTCCCACTAAATAATTTGAGCCTTTTCACTCAAAAGTTAAATTCAAATTACGTAAAGGAGACAGCTCATCCCTCGTCCAACCTTTCATTCAAGCCTTCAATTAAAAGACTACTGACTATGCTACCTTCGCACGGTCAAATTACCGCGGCCCTTTAAATCAATCAGTGGGCAGGCTAGACTTTATAACTTATACA
>SMR-15  
TACTCTTGTCGATAAGAACTCTCAAAGAAAATCACGCTGTTATCCCTAAAGTAACTTATACTTTTAATCCACAAAGAAGGATCACACACTAATTATAATTATTAAATTAAACAGACAGTTACACATTATATCTACATCTCCCCAACGAAATATAAACCTAATAAAGCTACTTTTCACTCAAATTGTAAGCCAAATTAAACTTATATAAAGTTTTATAGGGTCTTATCGTCCCACTAAATAATTTGAGCCTTTTCACTCAAAAGTTAAATTCAAATTACGTAAAGGAGACAGCTCATCCCTCGTCCAACCTTTCATTCAAGCCTTCAATTAAAAGACTACTGACTATGCTACCTTCGCACGGTCAAATTACCGCGGCCCTTTAAATCAATCAGTGGGCAGGCTAGACTTTATAACTTATACA
>SMR-16  
TACTCTTGTCGATAAGAACTCTCAAAGAAAATCACGCTGTTATCCCTAAAGTAACTTATACTTTTAATCCACAAAGAAGGATCACACACTAATTATAATTATTAAATTAAACAGACAGTTACACATTATATCTACATCTCCCCAACGAAATATAAACCTAATAAAGCTACTTTTCACTCAAATTGTAAGCCAAATTAAACTTATATAAAGTTTTATAGGGTCTTATCGTCCCACTAAATAATTTGAGCCTTTTCACTCAAAAGTTAAATTCAAATTACGTAAAGGAGACAGCTCATCCCTCGTCCAACCTTTCATTCAAGCCTTCAATTAAAAGACTACTGACTATGCTACCTTCGCACGGTCAAATTACCGCGGCCAATTAAATCAATCAGTAGGCTGGCTAGACTTTATAACTTATACA
>SMR-17  
TACTCTTGTCGATAAGAACTCTCAAAGAAAATCACGCTGTTATCCCTAAAGTAACTTATACTTTTAATCCACAAAGAAGGATCACACACTAATTATAATTATTAAATTAAACAGACAGTTACACATTATATCTACATCTCCCCAACGAAATATAAACCTAATAAAGCTACTTTTCACTCAAATTGTAAGCCAAATTAAACTTATATAAAGTTTTATAGGGTCTTATCGTCCCACTAAATAATTTGAGCCTTTTCACTCAAAAGTTAAATTCAAATTACGTAAAGGAGACAGCTCATCCCTCGTCCAACCTTTCATTCAAGCCTTCAATTAAAAGACTACTGACTATGCTACCTTCGCACGGTCAAATTACCGCGGCCAATTAAATCAATCTGTACGCTGGCTAGACTTTATAACTTATACA
>SMR-18  
TACTCTTGTCGATAAGAACTCTCAAAGAAAATCACGCTGTTATCCCTAAAGTAACTTATACTTTTAATCCACAAAGAAGGATCACACACTAATTATAATTATTAAATTAAACAGACAGTTACACATTATATCTACATCTCCCCAACGAAATATAAACCTAATAAAGCTACTTTTCACTCAAATTGTAAGCCAAATTAAACTTATATAAAGTTTTATAGGGTCTTATCGTCCCACTAAATAATTTGAGCCTTTTCACTCAAAAGTTAAATTCAAATTACGTAAAGGAGACAGCTCATCCCTCGTCCAACCTTTCATTCAAGCCTTCAATTAAAAGACTACTGACTATGCTACCTTCGCACGGTCAAATTACCGCGGCCCTTTAAATCAATCAGTGGCCAGGCTAGACTTTATAACTTATACA
>SMR-19  
TACTCTTGTCGATAAGAACTCTCAAAGAAAATCACGCTGTTATCCCTAAAGTAACTTATACTTTTAATCCACAAAGAAGGATCACACACTAATTATAATTATTAAATTAAACAGACAGTTACACATTATATCTACATCTCCCCAACGAAATATAAACCTAATAAAGCTACTTTTCACTCAAATTGTAAGCCAAATTAAACTTATATAAAGTTTTATAGGGTCTTATCGTCCCACTAAATAATTTGAGCCTTTTCACTCAAAAGTTAAATTCAAATTACGTAAAGGAGACAGCTCATCCCTCGTCCAACCTTTCATTCAAGCCTTCAATTAAAAGACTACTGACTATGCTACCTTCGCACGGTCAAATTACCGCGGCCCTTTAAATCAATCAGTGGGCAGGCTAGACTTTATAACTTATACA
>SMR-20  
TACTCTTGTCGATAAGAACTCTCAAAGAAAATCACGCTGTTATCCCTAAAGTAACTTATACTTTTAATCCACAAAGAAGGATCACACACTAATTATAATTATTAAATTAAACAGACAGTTACACATTATATCTACATCTCCCCAACGAAATATAAACCTAATAAAGCTACTTTTCACTCAAATTGTAAGCCAAATTAAACTTATATAAAGTTTTATAGGGTCTTATCGTCCCACTAAATAATTTGAGCCTTTTCACTCAAAAGTTAAATTCAAATTACGTAAAGGAGACAGCTCATCCCTCGTCCAACCTTTCATTCAAGCCTTCAATTAAAAGACTACTGACTATGCTACCTTCGCACGGTCAAATTACCGCGGCCCTTTAAATCAATCAGTGGGCAGGCTAGACTTTATAACTTATACA
>SMR-21  
TACTCTTGTCGATAAGAACTCTCAAAGAAAATCACGCTGTTATCCCTAAAGTAACTTATACTTTTAATCCACAAAGAAGGATCACACACTAATTATAATTATTAAATTAAACAGACAGTTACACATTATATCTACATCTCCCCAACGAAATATAAACCTAATAAAGCTACTTTTCACTCAAATTGTAAGCCAAATTAAACTTATATAAAGTTTTATAGGGTCTTATCGTCCCACTAAATAATTTGAGCCTTTTCACTCAAAAGTTAAATTCAAATTACGTAAAGGAGACAGCTCATCCCTCGTCCAACCTTTCATTCAAGCCTTCAATTAAAAGACTACTGACTATGCTACCTTCGCACGGTCAAATTACCGCGGCCCTTTAAATCAATCAGTGGGCAGGCTAGACTTTATAACTTATACA
>SMR-22  
TACTCTTGTCGATAAGAACTCTCAAAGAAAATCACGCTGTTATCCCTAAAGTAACTTATACTTTTAATCCACAAAGAAGGATCACACACTAATTATAATTATTAAATTAAACAGACAGTTACACATTATATCTACATCTCCCCAACGAAATATAAACCTAATAAAGCTACTTTTCACTCAAATTGTAAGCCAAATTAAACTTATATAAAGTTTTATAGGGTCTTATCGTCCCACTAAATAATTTGAGCCTTTTCACTCAAAAGTTAAATTCAAATTACGTAAAGGAGACAGCTCATCCCTCGTCCAACCTTTCATTCAAGCCTTCAATTAAAAGACTACTGACTATGCTACCTTCGCACGGTCAAATTACCGCGGCCCTTTAAATCAATCAGTGGGCAGGCTAGACTTTATAACTTATACA
>SMR-23 
TACTCTTGTCGATAAGAACTCTCAAAGAAAATCACGCTGTTATCCCTAAAGTAACTTATACTTTTAATCCACAAAGAAGGATCACACACTAATTATAATTATTAAATTAAACAGACAGTTACACATTATATCTACATCTCCCCAACGAAATATAAACCTAATAAAGCTACTTTTCACTCAAATTGTAAGCCAAATTAAACTTATATAAAGTTTTATAGGGTCTTATCGTCCCACTAAATAATTTGAGCCTTTTCACTCAAAAGTTAAATTCAAATTACGTAAAGGAGACAGCTCATCCCTCGTCCAACCTTTCATTCAAGCCTTCAATTAAAAGACTACTGACTATGCTACCTTCGCACGGTCAAATTACCGCGGCCCTTTAAATCAATCAGTGGGCAGGCTAGACTTTATAACTTATACA
>SMR-24 
TACTCTTGTCGATAAGAACTCTCAAAGAAAATCACGCTGTTATCCCTAAAGTAACTTATACTTTTAATCCACAAAGAAGGATCACACACTAATTATAATTATTAAATTAAACAGACAGTTACACATTATATCTACATCTCCCCAACGAAATATAAACCTAATAAAGCTACTTTTCACTCAAATTGTAAGCCAAATTAAACTTATATAAAGTTTTATAGGGTCTTATCGTCCCACTAAATAATTTGAGCCTTTTCACTCAAAAGTTAAATTCAAATTACGTAAAGGAGACAGCTCATCCCTCGTCCAACCTTTCATTCAAGCCTTCAATTAAAAGACTACTGACTATGCTACCTTCGCACGGTCAAATTACCGCGGCCCTTTAAATCAATCAGTGGGCAGGCTAGACTTTATAACTTATACA
>SMR-25  
TACTCTTGTCGATAAGAACTCTCAAAGAAAATCACGCTGTTATCCCTAAAGTAACTTATACTTTTAATCCACAAAGAAGGATCACACACTAATTATAATTATTAAATTAAACAGACAGTTACACATTATATCTACATCTCCCCAACGAAATATAAACCTAATAAAGCTACTTTTCACTCAAATTGTAAGCCAAATTAAACTTATATAAAGTTTTATAGGGTCTTATCGTCCCACTAAATAATTTGAGCCTTTTCACTCAAAAGTTAAATTCAAATTACGTAAAGGAGACAGCTCATCCCTCGTCCAACCTTTCATTCAAGCCTTCAATTAAAAGACTACTGACTATGCTACCTTCGCACGGTCAAATTACCGCGGCCCTTTAAATCAATCAGTGGGCAGGCTAGACTTTATAACTTATACA
>SMR-26 
TACTCTTGTCGATAAGAACTCTCAAAGAAAATCACGCTGTTATCCCTAAAGTAACTTATACTTTTAATCCACAAAGAAGGATCACACACTAATTATAATTATTAAATTAAACAGACAGTTACACATTATATCTACATCTCCCCAACGAAATATAAACCTAATAAAGCTACTTTTCACTCAAATTGTAAGCCAAATTAAACTTATATAAAGTTTTATAGGGTCTTATCGTCCCACTAAATAATTTGAGCCTTTTCACTCAAAAGTTAAATTCAAATTACGTAAAGGAGACAGCTCATCCCTCGTCCAACCTTTCATTCAAGCCTTCAATTAAAAGACTACTGACTATGCTACCTTCGCACGGTCAAATTACCGCGGCCCTTTAAATCAATCAGTGGGCAGGCTAGACTTTATAACTTATACA
>MTR-01  
TACTCTTGTCGATAAGAACTCTCAAAGAAAATCACGCTGTTATCCCTAAAGTAACTTATACTTTTAATCCACAAAGAAGGATCACACACTAATTATAATTATTAAATTAAATAGACAGTTACACATTATATCTACATCTCCCCAACGAAATATAAGCCTAATAAAGCTACTTTTCACTCAAATTGTAAGCCAAATTAAACTTATATAAAGTTTTATAGGGTCTTATCGTCCCACTAAATAATTTGAGCCTTTTCACTCAAAAGTTAAATTCAAATTACATAAAGGAGACAGCTCATCCCTCGTCCAACCTTTCATTCAAGCCTTCAATTAAAAGACTACTGACTATGCTACCTTCGCACGGTCAAATTACCGCGGCCCTTTAAATCAATCAGTGGGCAGGCTAGACTTTATAACTTATACA
>MTR-02  
TACTCTTGTCGATAAGAACTCTCAAAGAAAATCACGCTGTTATCCCTAAAGTAACTTATACTTTTAATCCACAAAGAAGGATCACACACTAATTATAATTATTAAATTAAATAGACAGTTACACATTATATCTACATCTCCCCAACGAAATATAAGCCTAATAAAGCTACTTTTCACTCAAATTGTAAGCCAAATTAAACTTATATAAAGTTTTATAGGGTCTTATCGTCCCACTAAATAATTTGAGCCTTTTCACTCAAAAGTTAAATTCAAATTACATAAAGGAGACAGCTCATCCCTCGTCCAACCTTTCATTCAAGCCTTCAATTAAAAGACTACTGACTATGCTACCTTCGCACGGTCAAATTAGCGCGGCCCTTTAAATCAATCAGTGGGCAGGCTAGACTTTATAACTTATACA
>MTR-03  
TACTCTTGTCGATAAGAACTCTCAAAGAAAATCACGCTGTTATCCCTAAAGTAACTTATACTTTTAATCCACAAAGAAGGATCACACACTAATTATAATTATTAAATTAAATAGACAGTTACACATTATATCTACATCTCCCCAACGAAATATAAGCCTAATAAAGCTACTTTTCACTCAAATTGTAAGCCAAATTAAACTTATATAAAGTTTTATAGGGTCTTATCGTCCCACTAAATAATTTGAGCCTTTTCACTCAAAAGTTAAATTCAAATTACATAAAGGAGACAGCTCATCCCTCGTCCAACCTTTCATTCAAGCCTTCAATTAAAAGACTACTGACTATGCTACCTTCGCACGGTCAAATTACCGCGGCCCTTTAAATCAATCAGTGGGCAGGCTAGACTTTATAACTTATACA
>MTR-04
TACTCTTGTCGATAAGAACTCTCAAAGAAAATCACGCTGTTATCCCTAAGGTAACTTATACTTTTAATCCACAAAGAAGGAGCACACACTAATTATAATTATTAAATTAAATAGACAGTTATACATTATATCTACATCTCCCCAACGAAATATAAGCCTAATAAAGCTACTTTTCACTCAAATTGTAAGCCAAATCAAACTTATATAAAGTTTTATAGGGTCTTATCGTCCCACTAAATAATTTGAGCCTTTTCACTCAAAAGTTAAATTCAAATTACATAAAGGAGACAGCTCATCCCTCGTCCAACCTTTCATTCAAGCCTTCAATTAAAAGACTACTGACTATGCTACCTTCGCACGGTCAAATTACCGCGGCCCTTTAAATCAATCAGTGGGCAGGCTAGACTTTATAACTTATACA
>MTR-05 
TACTCTTGTCGATAAGAACTCTCAAAGAAAATCACGCTGTTATCCCTAAAGTAACTTATACTTTTAATCCACAAAGAAGGATCACACACTAATTATAATTATTAAATTAAATAGACAGTTACACATTATATCTACATCTCCCCAACGAAATATAAGCCTAATAAAGCTACTTTTCACTCAAATTGTAAGCCAAATTAAACTTATATAAAGTTTTATAGGGTCTTATCGTCCCACTAAATAATTTGAGCCTTTTCACTCAAAAGTTAAATTCAAATTACATAAAGGAGACAGCTCATCCCTCGTCCAACCTTTCATTCAAGCCTTCAATTAAAAGACTACTGACTATGCTACCTTCGCACGGTCAAATTACCGCGGCCCTTTAAATCAATCAGTGGGCAGGCTAGACTTTATAACTTATACA
>MTR-06 
TACTCTTGTCGATAAGAACTCTCAAAGAAAATCACGCTGTTATCCCTAAAGTAACTTATACTTTTAATCCACAAAGAAGGATCACACACTAATTATAATTATTAAATTAAATAGACAGTTACACATTATATCTACATCTCCCCAACGAAATATAAGCCTAATAAAGCTACTTTTCACTCAAATTGTAAGCCAAATTAAACTTATATAAAGTTTTATAGGGTCTTATCGTCCCACTAGATAATTTGAGCCTTTTCACTCAAAAGTTAAATTCAAATTACATAAAGGAGACAGCTCATCCCTCGTCCAACCTTTCATTCAAGCCTTCAATTAAAAGACTACTGACTATGCTACCTTCGCACGGTCAAATTACCGCGGCCCTTTAAATCAATCAGTGGGCAGGCTAGACTTTATAACTTATACA
>MTR-07 
TACTCTTGTCGATAAGAACTCTCAAAGAAAATCACGCTGTTATCCCTAAAGTAACTTATACTTTTAATCCACAAAGAAGGATCACACACTAATTATAATTATTAAATTAAATAGACAGTTATACATTATATCTACATCTCCCCAACGAAATATAAGCCTAATAAAGCTACTTTTCACTCAAATTGTAAGCCAAATCAAACTTATATAAAGTTTTATAGGGTCTTATCGTCCCACTAAATAATTTGAGCCTTTTCACTCAAAAGTTAAATTCAAATTACATAAAGGAGACAGCTCATCCCTCGTCCAACCTTTCATTCAAGCCTTCAATTAAAAGACTACTGACTATGCTACCTTCGCACGGTCAAATTACCGCGGCCCTTTAAATCAATCAGTGGGCAGGCTAGACTTTATAACTTATACA
>MTR-08 
TACTCTTGTCGATAAGAACTCTCAAAGAAAATCACGCTGTTATCCCTAAGGTAACTTATACTTTTAATCCACAAAGAAGGAGCACACACTAATTATAATTATTAAATTAAATAGACAGTTATACATTATATCTACATCTCCCCAACGAAATATAAGCCTAATAAAGCTACTTTTCACTCAAATTGTAAGCCAAATCAAACTTATATAAAGTTTTATAGGGTCTTATCGTCCCACTAAATAATTTGAGCCTTTTCACTCAAAAGTTAAATTCAAATTACATAAAGGAGACAGCTCATCCCTCGTCCAACCTTTCATTCAAGCCTTCAATTAAAAGACTACTGACTATGCTACCTTCGCACGGTCAAATTACCGCGGCCCTTTAAATCAATCAGTGGGCAGGCTAGACTTTATAACTTATACA
>MTR-09 
TACTCTTGTTGGGAAGAACTCGCAAAGAAAATCACGCTGTTATCCCTAAAGTAGCTGATACTTTGAGTCCACAAAAAAGGATCACACAATAATTATAATTATTAAATTAAACAGACGGTTACACATTATATCTACCTCTCCCCCACGAAATATAAGCCTAATAAAGCTACTTTTCACTCAAATTGTGAGCCAAATTAAACTTATATAAAGTTTTATAGGGCCTTATCGTCCCACTAAATAATTTGAGCCTTTTCACTCAAAAGTTAAATTCAAATTAGATAAAGGAGACAGCTCATCCCTCGTCCAACCTTTCATTCAAGCCTTCAGTTAAAAGACTACTGACTATGCTACCTTCGCACGGCCAAATTACTGCGGCCCTTTAAATCAATCAGTGGGCAGGCTGGACTTTATAACTAATACA
>MTR-10
TACTCTTGTCGATAAGAACTCTCAAAGAAAATCACGCTGTTATCCCTAAAGTAACTTATACTTTTAATCCACAAAGAAGGATCACACACTAATTATAATTATTAAATTAAACAGACAGTTACACATTATATCTACATCTCCCCAACGAAATATAAACCTAATAAAGCTACTTTTCACTCAAATTGTAAGCCAAATTAAACTTATATAAAGTTTTATAGGGTCTTATCGTCCCACTAAATAATTTGAGCCTTTTCACTCAAAAGTTAAATTCAAATTACGTAAAGGAGACAGCTCATCCCTCGTCCAACCTTTCATTCAAGCCTTCAATTAAAAGACTACTGACTATGCTACCTTCGCACGGTCAAATTACCGCGGCCCTTTAAATCAATCAGTGGGCAGGCTAGACTTTATAACTTATACA
>MTR-11  
TACTCTTGTCGATAAGAACTCTCAAAGAAAATCACGCTGTTATCCCTAAAGTAACTTATACTTTTAATCCACAAAGAAGGATCACACACTAATTATAATTATTAAATTAAATAGACAGTTACACATTATATCTACATCTCCCCAACGAAATATAAGCCTAATAAAGCTACTTTTCACTCAAATTGTAAGCCAAATTAAACTTATATAAAGTTTTATAGGGTCTTATCGTCCCACTAGATAATTTGAGCCTTTTCACTCAAAAGTTAAATTCAAATTACATAAAGGAGACAGCTCATCCCTCGTCCAACCTTTCATTCAAGCCTTCAATTAAAAGACTACTGACTATGCTACCTTCGCACGGTCAAATTACCGCGGCCCTTTAAATCAATCAGTGGGCAGGCTAGACTTTATAACTTATACA
>MTR-12 
TACTCTTGTCGATAAGAACTCTCAAAGAAAATCACGCTGTTATCCCTAAAGTAACTTATACTTTTAATCCACAAAGAAGGATCACACACTAATTATAATTATTAAATTAAACAGACAGTTACACATTATATCTACATCTCCCCAACGAAATATAAACCTAATAAAGCTACTTTTCACTCAAATTGTAAGCCAAATTAAACTTATATAAAGTTTTATAGGGTCTTATCGTCCCACTAAATAATTTGAGCCTTTTCACTCAAAAGTTAAATTCAAATTACGTAAAGGAGACAGCTCATCCCTCGTCCAACCTTTCATTCAAGCCTTCAATTAAAAGACTACTGACTATGCTACCTTCGCACGGTCAAATTACCGCGGCCCTTTAAATCAATCAGTGGGCAGGCTAGACTTTATAACTTATACA
>MTR-13 
TACTCTTGTCGATAAGAACTCTCAAAGAAAATCACGCTGTTATCCCTAAGGTAACTTATACTTTTAATCCACAAAGAAGGAGCACACACTAATTATAATTATTAAATTAAATAGACAGTTATACATTATATCTACATCTCCCCAACGAAATATAAGCCTAATAAAGCTACTTTTCACTCAAATTGTAAGCCAAATCAAACTTATATAAAGTTTTATAGGGTCTTATCGTCCCACTAAATAATTTGAGCCTTTTCACTCAAAAGTTAAATTCAAATTACATAAAGGAGACAGCTCATCCCTCGTCCAACCTTTCATTCAAGCCTTCAATTAAAAGACTACTGACTATGCTACCTTCGCACGGTCAAATTACCGCGGCCCTTTAAATCAATCAGTGGGCAGGCTAGACTTTATAACTTATACA
>MTR-14 
TACTCTTGTGGATAAGAACTCTCAAAGAAAATCACGCTGTTATCCCTAAGGTAACTTATACTTTTAATCCCCAAAGAAGGATCACACAATAATTATAATTATTAAATTAAATAGACAGTTACACACTATATCTACATCTCCCCAACGAAATATAAGCCTAATAAAGCTACTTTTCACTCAAATTGTAAGCCAAATTAAACTTATATAAAGTTTTATAGGGTCTTATCGTCCCACTAAATAATTTGAGCCTTTTCACTCAAAAGTTAAATTCAAATTACATAAAGGAGACAGCTCATCCCTCGTCCAACCTTTCATTCAAGCCTTCAATTAAAAGACTACTGACTATGCTACCTTCGCACGGTCAAATTACCGCGGCCCTTTAAATCAATCAGTGGGCAGGCTAGACTTTATAACATATACA
>MTR-15 
TACTCTTGTCGATAAGAACTCTCAAAGAAAATCACGCTGTTATCCCTAAAGTAACTTATACTTTTAATCCACAAAGAAGGATCACACACTAATTATAATTATTAAATTAAATAGACAGTTACACATTATATCTACATCTCCCCAACGAAATATAAGCCTAATAAAGCTACTTTTCACTCAAATTGTAAGCCAAATTAAACTTATATAAAGTTTTATAGGGTCTTATCGTCCCACTAAATAATTTGAGCCTTTTCACTCAAAAGTTAAATTCAAATTACATAAAGGAGACAGCTCATCCCTCGTCCAACCTTTCATTCAAGCCTTCAATTAAAAGACTACTGACTATGCTACCTTCGCACGGTCAAATTACCGCGGCCCTTTAAATCAATCAGTGGGCAGGCTAGACTTTATAACTTATACA
>MTR-16  
TACTCTTGTCGATAAGAACTCTCAAAGAAAATCACGCTGTTATCCCTAAAGTAACTTATACTTTTAATCCACAAAGAAGGATCACACACTAATTATAATTATTAAATTAAATAGACAGTTACACACTATATCTACATCTCCCCAACGAAATATAAGCCTAATAAAGCTACTTTTCACTCAAATTGTAAGCCAAATTAAACTTATATAAAGTTTTATAGGGTCTTATCGTCCCACTAAATAATTTGAGCCTTTTCACTCAAAAGTTAAATTCAAATTACATAAAGGAGACAGCTCATCCCTCGTCCAACCTTTCATTCAAGCCTTCAATTAAAAGACTACTGACTATGCTACCTTCGCACGGTCAAATTACCGCGGCCCTTTAAATCAATCAGTGGGCAGGCTAGACTTTATAACTTATACA
>MTR-17  
TACTCTTGTCGATAAGAACTCTCAAAGAAAATCACGCTGTTATCCCTAAAGTAACTTATACTTTTAATCCACAAAGAAGGATCACACACTAATTATAATTATTAAATTAAATAGACAGTTACACATTATATCTACATCTCCCCAACGAAATATAAGCCTAATAAAGCTACTTTTCACTCAAATTGTAAGCCAAATTAAACTTATATAAAGTTTTATAGGGTCTTATCGTCCCACTAAATAATTTGAGCCTTTTCACTCAAAAGTTAAATTCAAATTACATAAAGGAGACAGCTCATCCCTCGTCCAACCTTTCATTCAAGCCTTCAATTAAAAGACTACTGACTATGCTACCTTCGCACGGTCAAATTACCGCGGCCCTTTAAATCAATCAGTGGGCAGGCTAGACTTTATAACTTATACA
>MTR-18 
TACTCTTGTCGATAAGAACTCTCAAAGAAAATCACGCTGTTATCCCTAAAGTAACTTATACTTTTAATCCACAAAGAAGGATCACACACTAATTATAATTATTAAATTAAATAGACAGTTACACATTATATCTACATCTCCCCAACGAAATATAAGCCTAATAAAGCTACTTTTCACTCAAATTGTAAGCCAAATTAAACTTATATAAAGTTTTATAGGGTCTTATCGTCCCACTAAATAATTTGAGCCTTTTCACTCAAAAGTTAAATTCAAATTACATAAAGGAGACAGCTCATCCCTCGTCCAACCTTTCATTCAAGCCTTCAATTAAAAGACTACTGACTATGCTACCTTCGCACGGTCAAATTACCGCGGCCCTTTAAATCAATCAGTGGGCAGGCTAGACTTTATAACTTATACA
>MTR-19  
TACTCTTGTCGATAAGAACTCTCAAAGAAAATCACGCTGTTATCCCTAAAGTAACTTATACTTTTAATCCACAAAGAAGGATCACACACTAATTATAATTATTAAATTAAACAGACAGTTACACATTATATCTACATCTCCCCAACGAAATATAAACCTAATAAAGCTACTTTTCACTCAAATTGTAAGCCAAATTAAACTTATATAAAGTTTTATAGGGTCTTATCGTCCCACTAAATAATTTGAGCCTTTTCACTCAAAAGTTAAATTCAAATTACGTAAAGGAGACAGCTCATCCCTCGTCCAACCTTTCATTCAAGCCTTCAATTAAAAGACTACTGACTATGCTACCTTCGCACGGTCAAATTACCGCGGCCCTTTAAATCAATCAGTGGGCAGGCTAGACTTTATAACTTATACA
>MTR-20 
TACTCTTGTCGATAAGAACTCTCAAAGAAAATCACGCTGTTATCCCTAAAGTAACTTATACTTTTAATCCACAAAGAAGGATCACACACTAATTATAATTATTAAATTAAATAGACAGTTACACATTATATCTACATCTCCCCAACGAAATATAAGCCTAATAAAGCTACTTTTCACTCAAATTGTAAGCCAAATTAAACTTATATAAAGTTTTATAGGGTCTTATCGTCCCACTAAATAATTTGAGCCTTTTCACTCAAAAGTTAAATTCAAATTACATAAAGGAGACAGCTCATCCCTCGTCCAACCTTTCATTCAAGCCTTCAATTAAAAGACTACTGACTATGCTACCTTCGCACGGTCAAATGGGCGCGGCCCTTTAAATCAATCAGTGGGCAGGCTAGACTTTATAACTTATACA
>MTR-21  
TACTCTTGTCGATAAGAACTCTCAAAGAAAATCACGCTGTTATCCCTAAAGTAACTTATACTTTTAATCCACAAAGAAGGATCACACACTAATTATAATTATTAAATTAAATAGACAGTTACACATTATATCTACATCTCCCCAACGAAATATAAGCCTAATAAAGCTACTTTTCACTCAAATTGTAAGCCAAATTAAACTTATATAAAGTTTTATAGGGTCTTATCGTCCCACTAAATAATTTGAGCCTTTTCACTCAAAAGTTAAATTCAAATTACATAAAGGAGACAGCTCATCCCTCGTCCAACCTTTCATTCAAGCCTTCAATTAAAAGACTACTGACTATGCTACCTTCGCACGGTCAAATTACCGCGGCCCTTTAAATCAATCAGTGGGCAGGCTAGACTTTATAACTTATACA
>MTR-22 
TACTCTTGTCGATGAGAACTCTAAAAGAAAATCACGCTGTTATCCCTAAAGTAACTTATACTTTTAATCCACAAAGAAGGATCACACACTAATTATAATTATTAAATTAAATAGACAGTTACACATTATATCTACATCTCCCCAACGAAATATAAGCCTAATAAAGCTACTTTTCACTCAAATTGTAAGCCAAATTAAACTTATATAAAGTTTTATAGGGTCTTATCGTCCCACTAAATAATTTGAGCCTTTTCACTCAAAAGTTAAATTCAAATTACATAAAGGAGACAGCTCATCCCTCGTCCAACCTTTCATTCAAGCCTTCAATTAAAAGACTACTGACTATGCTACCTTCGCACGGTCGGGGGGCCGCGGCCCTTTAAATCAATCAGTGGGCAGGCTAGACTTTATAACTTATACA
>MTR-23 
TACTCTTGTCGATAAGAACTCTAAAAGAAAATCACGCTGTAATCCCTAAAGTAACTTATACTTTTAATCCACAGAAAAGGATCACACACTAATTATAATTATTAAATTAAATAGACAGTTACACATTATATCTACATCTCCCCAACGAAATATAAGCCTAATAAAGCTACTTTTCACTCAAATTGTAAGCCAAATTAAACTTATATAAAGTTTTATAGGGTCTTATCGTCCCACTAAATAATTTGAGCCTTTTCACTCAAAAGTTAAATTCAAATTACATAAAGGAGACAGCTCATCCCTCGTCCAACCTTTCATTCAAGCCTTCAATTAAAAGACTACTGAGTATGCTACCTTCGCACGGTCAAATTACCGCGGCCCTTTAAATCAATCAGTGGGCAGGCTAGACTTTATAAGTTATACA
>MTR-24 
TACTCTTGTCGATAAGAACTCTCAAAGAAAATCACGCTGTTATCCCTAAAGTAACTTATACTTTTAATCCACAAAGAAGGATCACACAATAATTATAATTATTAAATTAAACAGACAGTTACACATTATATCTACATCTCCCCAACGAAATATAAACCTAATAAAGCTACTTTTCACTCAAATTGTAAGCCAAATTAAACTTATATAAAGTTTTATAGGGTCTTATCGTCCCACTAAATAATTTGAGCCTTTTCACTCAAAAGTTAAATTCAAATTACGTAAAGGAGACAGCTCATCCCTCGTCCAACCTTTCATTCAAGCCTTCAATTAAAAGACTACTGACTATGCTACCTTCGCACGGTCAAATTGGCGCGGCCCTTTAAATCAATCAGTGGGCAGGCTAGACTTTATAACTTATACA
>YML-01 
TACTCTTGTCGATAAGAACTCTCAAAGAAAATCACGCTGTTATCCCTAAAGTAACTTATACTTTTAATCCACAAAGAAGGATCACACACTAATTATAATTATTAAATTAAACAGACAGTTACACATTATATCTACATCTCCCCAACGAAATATAAGCCTAATAAAGCTACTTTTCACTCAAATTGTAAGCCAAATTAAACTTATATAAAGTTTTATAGGGTCTTATCGTCCCACTAAATAATTTGAGCCTTTTCACTCAAAAGTTAAATTCAAATTACATAAAGGAGACAGCTCATCCCTCGTCCAACCTTTCATTCAAGCCTTCAATTAAAAGACTACTGACTATGCTACCTTCGCACGGTCAAATTACCGCGGCCCTTTAAATCAATCAGTGGGCAGGCTAGACTTTATAACTTATACA
>YML-02 
TACTCTTGTCGATAAGAACTCTCAAAGAAAATCACGCTGTTATCCCTAAAGTAACTTATACTTTTAATCCACAAAGAAGGATCACACACTAATTATAATTATTAAATTAAACAGACAGTTACACATTATATCTACATCTCCCCAACGAAATATAAACCTAATAAAGCTACTTTTCACTCAAATTGTAAGCCAAATTAAACTTATATAAAGTTTTATAGGGTCTTATCGTCCCACTAAATAATTTGAGCCTTTTCACTCAAAAGTTAAATTCAAATTACGTAAAGGAGACAGCTCATCCCTCGTCCAACCTTTCATTCAAGCCTTCAATTAAAAGACTACTGACTATGCTACCTTCGCACGGTCAAATTACCGCGGCCCTTTAAATCAATCAGTGGGCAGGCTAGACTTTATAACTTATACA
>YML-03 
TACTCTTGTCGATAAGAACTCTCAAAGAAAATCACGCTGTTATCCCTAAAGTAACTTATACTTTTAATCCACAAAGAAGGATCACACACTAATTATAATTATTAAATTAAACAGACAGTTACACATTATATCTACATCTCCCCAACGAAATATAAGCCTAATAAAGCTACTTTTCACTCAAATTGTAAGCCAAATTAAACTTATATAAAGTTTTATAGGGTCTTATCGTCCCACTAAATAATTTGAGCCTTTTCACTCAAAAGTTAAATTCAAATTACATAAAGGAGACAGCTCATCCCTCGTCCAACCTTTCATTCAAGCCTTCAATTAAAAGACTACTGACTATGCTACCTTCGCACGGTCAAATTACCGCGGCCCTTTAAATCAATCAGTGGGCAGGCTAGACTTTATAACTTATACA
>YML-05 
TACTCTTGTCGATAAGAACTCTCAAAGAAAATCACGCTGTTATCCCTAAAGTAACTTATACTTTTAATCCACAAAGAAGGATCACACACTAATTATAATTATTAAATTAAACAGACAGTTACACATTATATCTACATCTCCCCAACGAAATATAAGCCTAATAAAGCTACTTTTCACTCAAATTGTAAGCCAAATTAAACTTATATAAAGTTTTATAGGGTCTTATCGTCCCACTAAATAATTTGAGCCTTTTCACTCAAAAGTTAAATTCAAATTACATAAAGGAGACAGCTCATCCCTCGTCCAACCTTTCATTCAAGCCTTCAATTAAAAGACTACTGACTATGCTACCTTCGCACGGTCAAATTGCCGCGGCCCTTTAAATCAATCAGTGGGCAGGCTAGACTTTATAACTTATACA
>YML-06 
TACTCTTGTCGATAAGAACTCTCAAAGAAAATCACGCTGTTATCCCTAAAGTAACTTATACTTTTAATCCACAAAGAAGGATCACACACTAATTATAATTATTAAATTAAACAGACAGTTACACATTATATCTACATCTCCCCAACGAAATATAAGCCTAATAAAGCTACTTTTCACTCAAATTGTAAGCCAAATTAAACTTATATAAAGTTTTATAGGGTCTTATCGTCCCACTAAATAATTTGAGCCTTTTCACTCAAAAGTTAAATTCAAATTACATAAAGGAGACAGCTCATCCCTCGTCCAACCTTTCATTCAAGCCTTCAATTAAAAGACTACTGACTATGCTACCTTCGCACGGTCAAATTACCGCGGCCCTTTAAATCAATCAGTGGGCAGGCTAGACTTTATAACTTATACA
>YML-07 
TACTCTTGTCGATAAGAACTCTCAAAGAAAATCACGCTGTTATCCCTAAAGTAACTTATACTTTTAATCCACAAAGAAGGATCACACACTAATTATAATTATTAAATTAAACAGACAGTTACACATTATATCTACATCTCCCCAACGAAATATAAGCCTAATAAAGCTACTTTTCACTCAAATTGTAAGCCAAATTAAACTTATATAAAGTTTTATAGGGTCTTATCGTCCCACTAAATAATTTGAGCCTTTTCACTCAAAAGTTAAATTCAAATTACATAAAGGAGACAGCTCATCCCTCGTCCAACCTTTCATTCAAGCCTTCAATTAAAAGACTACTGACTATGCTACCTTCGCACGGTCAAATTACCGCGGCCCTTTAAATCAATCAGTGGGCAGGCTAGACTTTATAACTTATACA
>YML-08 
TACTCTTGTCGATAAGAACTCTCAAAGAAAATCACGCTGTTATCCCTAAAGTAACTTATACTTTTAATCCACAAAGAAGGATCACACACTAATTATAATTATTAAATTAAACAGACAGTTACACATTATATCTACATCTCCCCAACGAAATATAAACCTAATAAAGCTACTTTTCACTCAAATTGTAAGCCAAATTAAACTTATATAAAGTTTTATAGGGTCTTATCGTCCCACTAAATAATTTGAGCCTTTTCACTCAAAAGTTAAATTCAAATTACGTAAAGGAGACAGCTCATCCCTCGTCCAACCTTTCATTCAAGCCTTCAATTAAAAGACTACTGACTATGCTACCTTCGCACGGTCAAATTACCGCGGCCCTTTAAATCAATCAGTGGGCAGGCTAGACTTTATAACTTATACA
>YML-09 
TACTCTTGTCGATAAGAACTCTCAAAGAAAATCACGCTGTTATCCCTAAAGTAACTTATACTTTTAATCCACAAAGAAGGATCACACACTAATTATAATTATTAAATTAAACAGACAGTTACACATTATATCTACATCTCCCCAACGAAATATAAGCCTAATAAAGCTACTTTTCACTCAAATTGTAAGCCAAATTAAACTTATATAAAGTTTTATAGGGTCTTATCGTCCCACTAAATAATTTGAGCCTTTTCACTCAAAAGTTAAATTCAAATTACATAAAGGAGACAGCTCATCCCTCGTCCAACCTTTCATTCAAGCCTTCAATTAAAAGACTACTGACTATGCTACCTTCGCACGGTCAAATTACCGCGGCCCTTTAAATCAATCAGTGGGCAGGCTAGACTTTATAACTTATACA
>YML-10 
TACTCTTGTCGATAAGAACTCTCAAAGAAAATCACGCTGTTATCCCTAAAGTAACTTATACTTTTAATCCACAAAGAAGGATCACACACTAATTATAATTATTAAATTAAACAGACAGTTACACATTATATCTACATCTCCCCAACGAAATATAAACCTAATAAAGCTACTTTTCACTCAAATTGTAAGCCAAATTAAACTTATATAAAGTTTTATAGGGTCTTATCGTCCCACTAAATAATTTGAGCCTTTTCACTCAAAAGTTAAATTCAAATTACGTAAAGGAGACAGCTCATCCCTCGTCCAACCTTTCATTCAAGCCTTCAATTAAAAGACTACTGACTATGCTACCTTCGCACGGTCAAATTACCGCGGCCCTTTAAATCAATCAGTGGGCAGGCTAGACTTTATAACTTATACA
>YML-11 
TACTCTTGTCGATAAGAACTCTCAAAGAAAATCACGCTGTTATCCCTAAAGTAACTTATACTTTTAATCCACAAAGAAGGATCACACACTAATTATAATTATTAAATTAAACAGACAGTTACACATTATATCTACATCTCCCCAACGAAATATAAGCCTAATAAAGCTACTTTTCACTCAAATTGTAAGCCAAATTAAACTTATATAAAGTTTTATAGGGTCTTATCGTCCCACTAAATAATTTGAGCCTTTTCACTCAAAAGTTAAATTCAAATTACATAAAGGAGACAGCTCATCCCTCGTCCAACCTTTCATTCAAGCCTTCAATTAAAAGACTACTGACTATGCTACCTTCGCACGGTCAAATTACCGCGGCCCTTTAAATCAATCAGTGGGCAGGCTAGACTTTATAACTTATACA
>YML-12 
TACTCTTGTTGATAAAAACTCTCAAAGAAAATCACGCTGTTATCCCTAAAGTAACTTATACTTTTAATCCACAAAGAAGGATCACACACTAATTATAATTATTAAATTAAACAGACAGTTACACATTATATCTACATCTCCCCAACGAAATATAAGCCTAATAAAGCTACTTTTCACTCAAATTGTAAGCCAAATTAAACTTATATAAAGTTTTATAGGGTCTTATCGTCCCACTAAATAATTTGAGCCTTTTCACTCAAAAGTTAAATTCAAATTACATAAAGGAGACAGCTCATCCCTCGTCCAACCTTTCATTCAAGCCTTCAATTAAAAGACTACTGACTATGCTACCTTCGCACGGTCAAATTACCGCGGCCCTTTAAATCAATCAGTGGGCAGGCTAGACTTTATAACTTATACA
>YML-13  
TACTCTTGTCGATAAGAACTCTCAAAGAAAATCACGCTGTTATCCCTAAAGTAACTTATACTTTTAATCCACAAAGAAGGATCACACACTAATTATAATTATTAAATTAAACAGACAGTTACACATTATATCTACATCTCCCCAACGAAATATAAGCCTAATAAAGCTACTTTTCACTCAAATTGTAAGCCAAATTAAACTTATATAAAGTTTTATAGGGTCTTATCGTCCCACTAAATAATTTGAGCCTTTTCACTCAAAAGTTAAATTCAAATTACATAAAGGAGACAGCTCATCCCTCGTCCAACCTTTCATTCAAGCCTTCAATTAAAAGACTACTGACTATGCTACCTTCGCACGGTCAAATTACCGCGGCCCTTTAAATCAATCAGTGGGCAGGCTAGACTTTATAACTTATACA
>YML-14 
TACTCTTGTCGATAAGAACTCTCAAAGAAAATCACGCTGTTATCCCTAAAGTAACTTATACTTTTAATCCACAAAGAAGGATCACACACTAATTATAATTATTAAATTAAACAGACAGTTACACATTATATCTACATCTCCCCAACGAAATATAAGCCTAATAAAGCTACTTTTCACTCAAATTGTAAGCCAAATTAAACTTATATAAAGTTTTATAGGGTCTTATCGTCCCACTAAATAATTTGAGCCTTTTCACTCAAAAGTTAAATTCAAATTACATAAAGGAGACAGCTCATCCCTCGTCCAACCTTTCATTCAAGCCTTCAATTAAAAGACTACTGACTATGCTACCTTCGCACGGTCAAATTACCGCGGCCCTTTAAATCAATCAGTGGGCAGGCTAGACTTTATAACTTATACA
>YML-15 
TACTCTTGTCGATAAGAACTCTCAAAGAAAATCACGCTGTTATCCCTAAAGTAACTTATACTTTTAATCCACAAAGAAGGATCACACACTAATTATAATTATTAAATTAAACAGACAGTTACACATTATATCTACATCTCCCCAACGAAATATAAACCTAATAAAGCTACTTTTCACTCAAATTGTAAGCCAAATTAAACTTATATAAAGTTTTATAGGGTCTTATCGTCCCACTAAATAATTTGAGCCTTTTCACTCAAAAGTTAAATTCAAATTACGTAAAGGAGACAGCTCATCCCTCGTCCAACCTTTCATTCAAGCCTTCAATTAAAAGACTACTGACTATGCTACCTTCGCACGGTCAAATTACCGCGGCCCTTTAAATCAATCAGTGGGCAGGCTAGACTTTATAACTTATACA
>YML-16 
TACTCTTGTCGATAAGAACTCTCAAAGAAAATCACGCTGTTATCCCTAAAGTAACTTATACTTTTAATCCACAAAGAAGGATCACACACTAATTATAATTATTAAATTAAACAGACAGTTACACATTATATCTACATCTCCCCAACGAAATATAAGCCTAATAAAGCTACTTTTCACTCAAATTGTAAGCCAAATTAAACTTATATAAAGTTTTATAGGGTCTTATCGTCCCACTAAATAATTTGAGCCTTTTCACTCAAAAGTTAAATTCAAATTACATAAAGGAGACAGCTCATCCCTCGTCCAACCTTTCATTCAAGCCTTCAATTAAAAGACTACTGACTATGCTACCTTCGCACGGTCAAATTACCGCGGCCCTTTAAATCAATCAGTGGGCAGGCTAGACTTTATAACTTATACA
>YML-17 
TACTCTTGTCGATAAGAACTCTCAAAGAAAATCACGCTGTTATCCCTAAAGTAACTTATACTTTTAATCCACAAAGAAGGATCACACACTAATTATAATTATTAAATTAAACAGACAGTTACACATTATATCTACATCTCCCCAACGAAATATAAGCCTAATAAAGCTACTTTTCACTCAAATTGTAAGCCAAATTAAACTTATATAAAGTTTTATAGGGTCTTATCGTCCCACTAAATAATTTGAGCCTTTTCACTCAAAAGTTAAATTCAAATTACATAAAGGAGACAGCTCATCCCTCGTCCAACCTTTCATTCAAGCCTTCAATTAAAAGACTACTGACTATGCTACCTTCGCACGGTCAAATTACCGCGGCCCTTTAAATCAATCAGTGGGCAGGCTAGACTTTATAACTTATACA
>YML-18  
TACTCTTGTCGATAAGAACTCTCAAAGAAAATCACGCTGTTATCCCTAAAGTAACTTATACTTTTAATCCACAAAGAAGGATCACACACTAATTATAATTATTAAATTAAACAGACAGTTACACATTATATCTACATCTCCCCAACGAAATATAAACCTAATAAAGCTACTTTTCACTCAAATTGTAAGCCAAATTAAACTTATATAAAGTTTTATAGGGTCTTATCGTCCCACTAAATAATTTGAGCCTTTTCACTCAAAAGTTAAATTCAAATTACGTAAAGGAGACAGCTCATCCCTCGTCCAACCTTTCATTCAAGCCTTCAATTAAAAGACTACTGACTATGCTACCTTCGCACGGTCAAATTACCGCGGCCCTTTAAATCAATCAGTGGGCAGGCTAGACTTTATAACTTATACA
>YML-19 
TACTCTTGTCGATAAGAACTCTCAAAGAAAATCACGCTGTTATCCCTAAAGTAACTTATACTTTTAATCCACAAAGAAGGATCACACACTAATTATAATTATTAAATTAAACAGACAGTTACACATTATATCTACATCTCCCCAACGAAATATAAGCCTAATAAAGCTACTTTTCACTCAAATTGTAAGCCAAATTAAACTTATATAAAGTTTTATAGGGTCTTATCGTCCCACTAAATAATTTGAGCCTTTTCACTCAAAAGTTAAATTCAAATTACATAAAGGAGACAGCTCATCCCTCGTCCAACCTTTCATTCAAGCCTTCAATTAAAAGACTACTGACTATGCTACCTTCGCACGGTCAAATTACCGCGGCCCTTTAAATCAATCAGTGGGCAGGCTAGACTTTATAACTTATACA
>YML-20 
TACTCTTGTCGATAAGAACTCTCAAAGAAAATCACGCTGTTATCCCTAAAGTAACTTATACTTTTAATCCACAAAGAAGGATCACACACTAATTATAATTATTAAATTAAACAGACAGTTACACATTATATCTACATCTCCCCAACGAAATATAAACCTAATAAAGCTACTTTTCACTCAAATTGTAAGCCAAATTAAACTTATATAAAGTTTTATAGGGTCTTATCGTCCCACTAAATAATTTGAGCCTTTTCACTCAAAAGTTAAATTCAAATTACGTAAAGGAGACAGCTCATCCCTCGTCCAACCTTTCATTCAAGCCTTCAATTAAAAGACTACTGACTATGCTACCTTCGCACGGTCAAATTACCGCGGCCCTTTAAATCAATCAGTGGGCAGGCTAGACTTTATAACTTATACA
>YML-21  
TACTCTTGTCGATAAGAACTCTCAAAGAAAATCACGCTGTTATCCCTAAAGTAACTTATACTTTTAATCCACAAAGAAGGATCACACACTAATTATAATTATTAAATTAAACAGACAGTTACACATTATATCTACATCTCCCCAACGAAATATAAGCCTAATAAAGCTACTTTTCACTCAAATTGTAAGCCAAATTAAACTTATATAAAGTTTTATAGGGTCTTATCGTCCCACTAAATAATTTGAGCCTTTTCACTCAAAAGTTAAATTCAAATTACATAAAGGAGACAGCTCATCCCTCGTCCAACCTTTCATTCAAGCCTTCAATTAAAAGACTACTGACTATGCTACCTTCGCACGGTCAAATTACCGCGGCCCTTTAAATCAATCAGTGGGCAGGCTAGACTTTATAACTTATACA
>YML-22  
TACTCTTGTTGATAAAAACTCTCAAAGAAAATCACGCTGTTATCCCTAAAGTAACTTATACTTTTAATCCACAAAGAAGGATCACACACTAATTATAATTATTAAATTAAACAGACAGTTACACATTATATCTACATCTCCCCAACGAAATATAAGCCTAATAAAGCTACTTTTCACTCAAATTGTAAGCCAAATTAAACTTATATAAAGTTTTATAGGGTCTTATCGTCCCACTAAATAATTTGAGCCTTTTCACTCAAAAGTTAAATTCAAATTACATAAAGGAGACAGCTCATCCCTCGTCCAACCTTTCATTCAAGCCTTCAATTAAAAGACTACTGACTATGCTACCTTCGCACGGTCAAATTACCGCGGCCCTTTAAATCAATCAGTGGGCAGGCTAGACTTTATAACTTATACA
>YML-23  
TACTCTTGTCGATAAGAACTCTCAAAGAAAATCACGCTGTTATCCCTAAAGTAACTTATACTTTTAATCCACAAAGAAGGATCACACACTAATTATAATTATTAAATTAAACAGACAGTTACACATTATATCTACATCTCCCCAACGAAATATAAGCCTAATAAAGCTACTTTTCACTCAAATTGTAAGCCAAATTAAACTTATATAAAGTTTTATAGGGTCTTATCGTCCCACTAAATAATTTGAGCCTTTTCACTCAAAAGTTAAATTCAAATTACATAAAGGAGACAGCTCATCCCTCGTCCAACCTTTCATTCAAGCCTTCAATTAAAAGACTACTGACTATGCTACCTTCGCACGGTCAAATTACCGCGGCCCTTTAAATCAATCAGTGGGCAGGCTAGACTTTATAACTTATACA
>YML-25 
TACTCTTGTCGATAAGAACTCTCAAAGAAAATCACGCTGTTATCCCTAAAGTAACTTATACTTTTAATCCACAAAGAAGGATCACACACTAATTATAATTATTAAATTAAACAGACAGTTACACATTATATCTACATCTCCCCAACGAAATATAAACCTAATAAAGCTACTTTTCACTCAAATTGTAAGCCAAATTAAACTTATATAAAGTTTTATAGGGTCTTATCGTCCCACTAAATAATTTGAGCCTTTTCACTCAAAAGTTAAATTCAAATTACGTAAAGGAGACAGCTCATCCCTCGTCCAACCTTTCATTCAAGCCTTCAATTAAAAGACTACTGACTATGCTACCTTCGCACGGTCAAATTACCGCGGCCCTTTAAATCAATCAGTGGGCAGGCTAGACTTTATAACTTATACA
>YML-26  
TACTCTTGTCGATAAGAACTCTCAAAGAAAATCACGCTGTTATCCCTAAAGTAACTTATACTTTTAATCCACAAAGAAGGATCACACACTAATTATAATTATTAAATTAAACAGACAGTTACACATTATATCTACATCTCCCCAACGAAATATAAACCTAATAAAGCTACTTTTCACTCAAATTGTAAGCCAAATTAAACTTATATAAAGTTTTATAGGGTCTTATCGTCCCACTAAATAATTTGAGCCTTTTCACTCAAAAGTTAAATTCAAATTACGTAAAGGAGACAGCTCATCCCTCGTCCAACCTTTCATTCAAGCCTTCAATTAAAAGACTACTGACTATGCTACCTTCGCACGGTCAAATTACCGCGGCCCTTTAAATCAATCAGTGGGCAGGCTAGACTTTATAACTTATACA
>YML-27  
TACTCTTGTCGATAAGAACTCTCAAAGAAAATCACGCTGTTATCCCTAAAGTAACTTATACTTTTAATCCACAAAGAAGGATCACACACTAATTATAATTATTAAATTAAACAGACAGTTACACATTATATCTACATCTCCCCAACGAAATATAAACCTAATAAAGCTACTTTTCACTCAAATTGTAAGCCAAATTAAACTTATATAAAGTTTTATAGGGTCTTATCGTCCCACTAAATAATTTGAGCCTTTTCACTCAAAAGTTAAATTCAAATTACGTAAAGGAGACAGCTCATCCCTCGTCCAACCTTTCATTCAAGCCTTCAATTAAAAGACTACTGACTATGCTACCTTCGCACGGTCAAATTACCGCGGCCCTTTAAATCAATCAGTGGGCAGGCTAGACTTTATAACTTATACA
>YML-28  
TACTCTTGTCGATAAGAACTCTCAAAGAAAATCACGCTGTTATCCCTAAAGTAACTTATACTTTTAATCCACAAAGAAGGATCACACACTAATTATAATTATTAAATTAAACAGACAGTTACACATTATATCTACATCTCCCCAACGAAATATAAACCTAATAAAGCTACTTTTCACTCAAATTGTAAGCCAAATTAAACTTATATAAAGTTTTATAGGGTCTTATCGTCCCACTAAATAATTTGAGCCTTTTCACTCAAAAGTTAAATTCAAATTACGTAAAGGAGACAGCTCATCCCTCGTCCAACCTTTCATTCAAGCCTTCAATTAAAAGACTACTGACTATGCTACCTTCGCACGGTCAAATTACCGCGGCCCTTTAAATCAATCAGTGGGCAGGCTAGACTTTATAACTTATACA
>YML-29  
TACTCTTGTCGATAAGAACTCTCAAAGAAAATCACGCTGTTATCCCTAAAGTAACTTATACTTTTAATCCACAAAGAAGGATCACACACTAATTATAATTATTAAATTAAACAGACAGTTACACATTATATCTACATCTCCCCAACGAAATATAAGCCTAATAAAGCTACTTTTCACTCAAATTGTAAGCCAAATTAAACTTATATAAAGTTTTATAGGGTCTTATCGTCCCACTAAATAATTTGAGCCTTTTCACTCAAAAGTTAAATTCAAATTACATAAAGGAGACAGCTCATCCCTCGTCCAACCTTTCATTCAAGCCTTCAATTAAAAGACTACTGACTATGCTACCTTCGCACGGTCAAATTACCGCGGCCCTTTAAATCAATCAGTGGGCAGGCTAGACTTTATAACTTATACA
>YML-30  
TACTCTTGTCGATAAGAACTCTCAAAGAAAATCACGCTGTTATCCCTAAAGTAACTTATACTTTTAATCCACAAAGAAGGATCACACACTAATTATAATTATTAAATTAAACAGACAGTTACACATTATATCTACATCTCCCCAACGAAATATAAGCCTAATAAAGCTACTTTTCACTCAAATTGTAAGCCAAATTAAACTTATATAAAGTTTTATAGGGTCTTATCGTCCCACTAAATAATTTGAGCCTTTTCACTCAAAAGTTAAATTCAAATTACATAAAGGAGACAGCTCATCCCTCGTCCAACCTTTCATTCAAGCCTTCAATTAAAAGACTACTGACTATGCTACCTTCGCACGGTCAAATTACCGCGGCCCTTTAAATCAATCAGTGGGCAGGCTAGACTTTATAACTTATACA
>TWR-01 
TACTCTTGTCGATAAGAACTCTCAAAGAAAATCACGCTGTTATCCCTAAAGTAACTTATACTTTTAATCCACAAAGAAGGATCACACACTAATTATAATTATTAAATTAAATAGACAGTTATACATTATATCTACATCTCCCCAACGAAATATAAGCCTAATAAAGCTACTTTTCACTCAAATTGTAAGCCAAATCAAACTTATATAAAGTTTTATAGGGTCTTATCGTCCCACTAAATAATTTGAGCCTTTTCACTCAAAAGTTAAATTCAAATTACATAAAGGAGACAGCTCATCCCTCGTCCAACCTTTCATTCAAGCCTTCAATTAAAAGACTACTGACTATGCTACCTTCGCACGGTCAAATTACCGCGGCCCTTTAAATCAATCAGTGGGCAGGCTAGACTTTATAACTTATACA
>TWR-02 
TACTCTTGTCGATAAGTACTCTCAAAGAAAATCACGCTGTTATCCCTAAAGTAACTTATACTTTTAATCCACAAAGAAGGATCACACACTAATTATAATTATTAAATTAAACAGACAGTTACACATTATATCTACATCTCCCCAACGAAATATAAACCTAATAAAGCTACTTTTCACTCAAATTGTAAGCCAAATTAAACTTATATAAAGTTTTATAGGGTCTTATCGTCCCACTAAATAATTTGAGCCTTTTCACTCAAAAGTTAAATTCAAATTACGTAAAGGAGACAGCTCATCCCTCGTCCAACCTTTCATTCAAGCCTTCAATTAAAAGACTACTGACTATGCTACCTTCGCACGGTCAAATTACCGCGGCCCTTTAAATCAATCAGTGGGCAGGCTAGACTTTATAACTTATACA
>TWR-03 
TACTCTTGTCGATAAGAACTCTCAAAGAAAATCACGCTGTTATCCCTAAAGTAACTTATACTTTTAATCCACAAAGAAGGATCACACACTAATTATAATTATTAAATTAAATAGACAGTTACACATTATATCTACATCTCCCCAACGAAATATAAGCCTAATAAAGCTACTTTTCACTCAAATTGTAAGCCAAATTAAACTTATATAAAGTTTTATAGGGTCTTATCGTCCCACTAGATAATTTGAGCCTTTTCACTCAAAAGTTAAATTCAAATTACATAAAGGAGACAGCTCATCCCTCGTCCAACCTTTCATTCAAGCCTTCAATTAAAAGACTACTGACTATGCTACCTTCGCACGGTCAAATTACCGCGGCCCTTTAAATCAATCAGTGGGCAGGCTAGACTTTATAACTTATACA
>TWR-04 
TACTCTTGTCGATAAGAACTCTCAAAGAAAATCACGCTGTTATCCCTAAAGTAACTTATACTTTTAATCCACAAAGAAGGATCACACACTAATTATAATTATTAAATTAAATAGACAGTTACACATTATATCTACATCTCCCCAACGAAATATAAGCCTAATAAAGCTACTTTTCACTCAAATTGTAAGCCAAATTAAACTTATATAAAGTTTTATAGGGTCTTATCGTCCCACTAAATAATTTGAGCCTTTTCACTCAAAAGTTAAATTCAAATTACATAAAGGAGACAGCTCATCCCTCGTCCAACCTTTCATTCAAGCCTTCAATTAAAAGACTACTGACTATGCTACCTTCGCACGGTCAAATTACCGCGGCCCTTTAAATCAATCAGTGGGCAGGCTAGACTTTATAACTTATACA
>TWR-05 
TACTCTTGTCGATAAGAACTCTCAAAGAAAATCACGCTGTTATCCCTAAAGTAACTTATACTTTTAATCCACAAAGAAGGATCACACACTAATTATAATTATTAAATTAAACAGACAGTTACACATTATATCTACATCTCCCCAACGAAATATAAACCTAATAAAGCTACTTTTCACTCAAATTGTAAGCCAAATTAAACTTATATAAAGTTTTATAGGGTCTTATCGTCCCACTAAATAATTTGAGCCTTTTCACTCAAAAGTTAAATTCAAATTACGTAAAGGAGACAGCTCATCCCTCGTCCAACCTTTCATTCAAGCCTTCAATTAAAAGACTACTGACTATGCTACCTTCGCACGGTCAAATTACCGCGGCCCTTTAAATCAATCAGTGGGCAGGCTAGACTTTATAACTTATACA
>TWR-06 
TACTCTTGTCGATAAGAACTCTCAAAGAAAATCACGCTGTTATCCCTAAAGTAACTTATACTTTTAATCCACAAAGAAGGATCACACACTAATTATAATTATTAAATTAAACAGACAGTTACACATTATATCTACATCTCCCCAACGAAATATAAACCTAATAAAGCTACTTTTCACTCAAATTGTAAGCCAAATTAAACTTATATAAAGTTTTATAGGGTCTTATCGTCCCACTAAATAATTTGAGCCTTTTCACTCAAAAGTTAAATTCAAATTACGTAAAGGAGACAGCTCATCCCTCGTCCAACCTTTCATTCAAGCCTTCAATTAAAAGACTACTGACTATGCTACCTTCGCACGGTCAAATTACCGCGGCCCTTTAAATCAATCAGTGGGCAGGCTAGACTTTATAACTTATACA
>TWR-07 
TACTCTTGTCGATAAGAACTCTCAAAAAAAATCACGCTGTTATCCCTAAAGTAACTTATACTTTTAATCCACAAAGAAGGATCACACACTAATTATAATTATTAAATTAAACAGACAGTTACACATTATATCTACATCTCCCCAACGAAATATAAGCCTAATAAAGCTACTTTTCACTCAAATTGTAAGCCAAATTAAACTTATATAAAGTTTTAGAGGGTCTTATCGTCCCACTAAATAATTTGAGCCTTTTCACTCAAAAGTTAAATTCAAATTACGTAAAGGAGACAGCTCATCCCTCGTCCAACCTTTCATTCAAGCCTTCAATTAAAAGACTACTGACTATGCTACCTTCGCACGGTCAAATTACCGCGGCCCTTTAAATCAATCAGTGGGCAGGCTAGACTTTATAACTTATACA
>TWR-08 
TACTCTTGTCGATAAGAACTCTCAAAGAAAATCACGCTGTTATCCCTAAAGTAACTTATACTTTTAATCCACAAAGAAGGATCACACACTAATTATAATTATTAAATTAAACAGACAGTTACACATTATATCTACATCTCCCCAACGAAATATAAACCTAATAAAGCTACTTTTCACTCAAATTGTAAGCCAAATTAAACTTATATAAAGTTTTATAGGGTCTTATCGTCCCACTAAATAATTTGAGCCTTTTCACTCAAAAGTTAAATTCAAATTACGTAAAGGAGACAGCTCATCCCTCGTCCAACCTTTCATTCAAGCCTTCAATTAAAAGACTACTGACTATGCTACCTTCGCACGGTCAAATTACCGCGGCCCTTTAAATCAATCAGTGGGCAGGCTAGACTTTATAACTTATACA
>TWR-09 
TACTCTTGTCGATAAGAACTCTCAAAGAAAATCACGCTGTTATCCCTAAAGTAACTTATACTTTTAATCCACAAAGAAGGATCACACACTAATTATAATTATTAAATTAAATAGACAGTTACACATTATATCTACATCTCCCCAACGAAATATAAGCCTAATAAAGCTACTTTTCACTCAAATTGTAAGCCAAATTAAACTTATATAAAGTTTTATAGGGTCTTATCGTCCCACTAAATAATTTGAGCCTTTTCACTCAAAAGTTAAATTCAAATTACATAAAGGAGACAGCTCATCCCTCGTCCAACCTTTCATTCAAGCCTTCAATTAAAAGACTACTGACTATGCTACCTTCGCACGGTCAAATTACCGCGGCCCTTTAAATCAATCAGTGGGCAGGCTAGACTTTATAACTTATACA
>TWR-10 
TACTCTTGTCGATAAGAACTCTCAAAGAAAATCACGCTGTTATCCCTAAAGTAACTTATACTTTTAATCCACAAAGAAGGATCACACACTAATTATAATTATTAAATTAAATAGACAGTTACACATTATATCTACATCTCCCCAACGAAATATAAGCCTAATAAAGCTACTTTTCACTCAAATTGTAAGCCAAATTAAACTTATATAAAGTTTTATAGGGTCTTATCGTCCCACTAGATAATTTGAGCCTTTTCACTCAAAAGTTAAATTCAAATTACATAAAGGAGACAGCTCATCCCTCGTCCAACCTTTCATTCAAGCCTTCAATTAAAAGACTACTGACTATGCTACCTTCGCACGGTCAAATTACCGCGGCCCTTTAAATCAATCAGTGGGCAGGCTAGACTTTATAACTTATACA
>TWR-11 
TACTCTTGTCGATAAGAACTCTCAAAGAAAATCACGCTGTTATCCCTAAAGTAACTTATACTTTTAATCCACAAAGAAGGATCACACACTAATTATAATTATTAAATTAAATAGACAGTTATACATTATATCTACATCTCCCCAACGAAATATAAGCCTAATAAAGCTACTTTTCACTCAAATTGTAAGCCAAATCAAACTTATATAAAGTTTTATAGGGTCTTATCGTCCCACTAAATAATTTGAGCCTTTTCACTCAAAAGTTAAATTCAAATTACGTAAAGGAGACAGCTCATCCCTCGTCCAACCTTTCATTCAAGCCTTCAATTAAAAGACTACTGACTATGCTACCTTCGCACGGTCAAATTACCGCGGCCCTTTAAATCAATCAGTGGGCAGGCTAGACTTTATAACTTATACA
>TWR-12 
TACTCTTGTCGATAAGAACTCTCAAAGAAAATCACGCTGTTATCCCTAAGGTAACTTATACTTTTAATCCACAAAGAAGGATCACACACTAATTATAATTATTAAATTAAATAGACGGTTACACATTATATCTACATCTCCCCAACGAAATATAAGCCTAATAAAGCTACTTTTCACTCAAATTGTAAGCCAAATTAAACTTATATAAAGTTTTATAGGGTCTTATCGTCCCACTAGATAATTTGAGCCTTTTCACTCAAAAGTTAAATTCAAATTACATAAAGGAGACAGCTCATCCCTCGTCCAACCTTTCATTCAAGCCTTCAATTAAAAGACTACTGACTATGCTACCTTCGCACGGTCGGGGGGGCGCGGCCCTTTAAATCAATCAGTGGGCAGGCTAGACTTTATAACTTATACA
>TWR-13 
TACTCTTGTCGATAAGAACTCTCAAAGAAAATCACGCTGTTATCCCTAAAGTAACTTATACTTTTAATCCACAAAGAAGGATCACACACTAATTATAATTATTAAATTAAATAGACAGTTACACATTATATCTACATCTCCCCAACGAAATATAAGCCTAATAAAGCTACTTTTCACACAAATTGTAAGCCAAATTAAACTTATATAAAGTTTTATAGGGTCTTATCGTCCCACTAAATAATTTGAGCCTTTTCACTCAAAAGTTAAATTCAAATTACATAAAGGAGACAGCTCATCCCTCGTCCAACCTTTCATTCAAGCCTTCAATTAAAAGACTACTGACTATGCTACCTTCGCACGGTCAAATTACCGCGGCCCTTTAAATCAATCAGTGGGCAGGCTAGACTTTATAACTTATACA
>TWR-14 
TACTCTTGTCGATAAGAACTCTCAAAGAAAATCACGCTGTTATCCCTAAAGTAACTTATACTTTTAATCCACAAAGAAGGATCACACACTAATTATAATTATTAAATTAAATAGACAGTTACACATTATATCTACATCTCCCCAACGAAATATAAGCCTAATAAAGCTACTTTTCACTCAAATTGTAAGCCAAATTAAACTTATATAAAGTTTTATAGGGTCTTATCGTCCCACTAAATAATTTGAGCCTTTTCACTCAAAAGTTAAATTCAAATTACATAAAGGAGACAGCTCATCCCTCGTCCAACCTTTCATTCAAGCCTTCAATTAAAAGACTACTGACTATGCTACCTTCGCACGGTCAAATTACCGCGGCCCTTTAAATCAATCAGTGGGCAGGCTAGACTTTATAACTTATACA
>TWR-15 
TACTCTTGTCGATAAGAACTCTCAAAGAAAATCACGCTGTTATCCCTAAAGTAACTTATACTTTTAATCCACAAAGAAGGATCACACACTAATTATAATTATTAAATTAAATAGACAGTTACACATTATATCTACATCTCCCCAACGAAATATAAGCCTAATAAAGCTACTTTTCACTCAAATTGTAAGCCAAATTAAACTTATATAAAGTTTTATAGGGTCTTATCGTCCCACTAAATAATTTGAGCCTTTTCACTCAAAAGTTAAATTCAAATTACATAAAGGAGACAGCTCATCCCTCGTCCAACCTTTCATTCAAGCCTTCAATTAAAAGACTACTGACTATGCTACCTTCGCACGGTCAAATTACCGCGGCCCTTTAAATCAATCAGTGGGCAGGCTAGACTTTATAACTTATACA
>TWR-16 
TACTCTTGTCGATAAGAACTCTCAAAGAAAATCACGCTGTTATCCCTAAAGTAACTTATACTTTTAATCCACAAAGAAGGATCACACACTAATTATAATTATTAAATTAAATAGACAGTTACACATTATATCTACATCTCCCCAACGAAATATAAGCCTAATAAAGCTACTTTTCACTCAAATTGTAAGCCAAATTAAACTTATATAAAGTTTTATAGGGTCTTATCGTCCCACTAAATAATTTGAGCCTTTTCACTCAAAAGTTAAATTCAAATTACATAAAGGAGACAGCTCATCCCTCGTCCAACCTTTCATTCAAGCCTTCAATTAAAAGACTACTGACTATGCTACCTTCGCACGGTCAAATTACCGCGGCCCTTTAAATCAATCAGTGGGCAGGCTAGACTTTATAACTTATACA
>TWR-17  
TACTCTTGTCGATAAGAACTCTCAAAGAAAATCACGCTGTTATCCCTAAAGTAACTTATACTTTTAATCCACAAAGAAGGATCACACACTAATTATAATTATTAAATTAAATAGACAGTTACACATTATATCTACATCTCCCCAACGAAATATAAGCCTAATAAAGCTACTTTTCACTCAAATTGTAAGCCAAATTAAACTTATATAAAGTTTTATAGGGTCTTATCGTCCCACTAAATAATTTGAGCCTTTTCACTCAAAAGTTAAATTCAAATTACATAAAGGAGACAGCTCATCCCTCGTCCAACCTTTCATTCAAGCCTTCAATTAAAAGACTACTGACTATGCTACCTTCGCACGGTCAAATTACCGCGGCCCTTTAAATCAATCAGTGGGCAGGCTAGACTTTATAACTTATACA
>TWR-18 
TACTCTTGTCGATAAGAACTCTCAAAGAAAATCACGCTGTTATCCCTAAAGTAACTTATACTTTTAATCCACAAAGAAGGATCACACACTAATTATAATTATTAAATTAAATAGACAGTTACACATTATATCTACATCTCCCCAACGAAATATAAGCCTAATAAAGCTACTTTTCACTCAAATTGTAAGCCAAATTAAACTTATATAAAGTTTTATAGGGTCTTATCGTCCCACTAAATAATTTGAGCCTTTTCACTCAAAAGTTAAATTCAAATTACATAAAGGAGACAGCTCATCCCTCGTCCAACCTTTCATTCAAGCCTTCAATTAAAAGACTACTGACTATGCTACCTTCGCACGGTCAAATTACCGCGGCCCTTTAAATCAATCAGTGGGCAGGCTAGACTTTATAACTTATACA
>TWR-19 
TACTCTTGTCGATAAGAACTCTCAAAGAAAATCACGCTGTTATCCCTAAAGTAACTTATACTTTTAATCCACAAAGAAGGATCACACACTAATTATAATTATTAAATTAAATAGACAGTTACACATTATATCTACATCTCCCCAACGAAATATAAGCCTAATAAAGCTACTTTTCACTCAAATTGTAAGCCAAATTAAACTTATATAAAGTTTTATAGGGTCTTATCGTCCCACTAGATAATTTGAGCCTTTTCACTCAAAAGTTAAATTCAAATTACATAAAGGGGACAGCTCATCCCTCGTCCAACCTTTCATTCAAGCCTTCAATTAAAAGACTACTGACTATGCTACCTTCGCACGGTCAAATTACCGCGGCCCTTTAAATCAATCAGTGGGCAGGCTAGACTTTATAACTTATACA
>TWR-20 
TACTCTTGTCGATAAGAACTCTCAAAGAAAATCACGCTGTTATCCCTAAAGTAACTTATACTTTTAATCCACAAAGAAGGATCACACACTAATTATAATTATTAAATTAAATAGACAGTTACACATTATATCTACATCTCCCCAACGAAATATAAGCCTAATAAAGCTACTTTTCACTCAAATTGTAAGCCAAATTAAACTTATATAAAGTTTTATAGGGTCTTATCGTCCCACTAAATAATTTGAGCCTTTTCACTCAAAAGTTAAATTCAAATTACATAAAGGAGACAGCTCATCCCTCGTCCAACCTTTCATTCAAGCCTTCAATTAAAAGACTACTGACTATGCTACCTTCGCACGGTCAAATTACCGCGGCCCTTTAAATCAATCAGTGGGCAGGCTAGACTTTATAACTTATACA
>TWR-21 
TACTCTTGTCGATAAGAACTCTCAAAGAAAATCACGCTGTTATCCCTAAAGTAACTTATACTTTTAATCCACAAAGAAGGATCACACACTAATTATAATTATTAAATTAAACAGACAGTTACACATTATATCTACATCTCCCCAACGAAATATAAACCTAATAAAGCTACTTTTCACTCAAATTGTAAGCCAAATTAAACTTATATAAAGTTTTATAGGGTCTTATCGTCCCACTAAATAATTTGAGCCTTTTCACTCAAAAGTTAAATTCAAATTACGTAAAGGAGACAGCTCATCCCTCGTCCAACCTTTCATTCAAGCCTTCAATTAAAAGACTACTGACTATGCTACCTTCGCACGGTCAAATTACCGCGGCCCTTTAAATCAATCAGTGGGCAGGCTAGACTTTATAACTTATACA
>TWR-22  
TACTCTTGTCGATAAGAACTCTCAAAGAAAATCACGCTGTTATCCCTAAAGTAACTTATACTTTTAATCCACAAAGAAGGATCACACACTAATTATAATTATTAAATTAAACAGACAGTTACACATTATATCTACATCTCCCCAACGAAATATAAACCTAATAAAGCTACTTTTCACTCAAATTGTAAGCCAAATTAAACTTATATAAAGTTTTATAGGGTCTTATCGTCCCACTAAATAATTTGAGCCTTTTCACTCAAAAGTTAAATTCAAATTACGTAAAGGAGACAGCTCATCCCTCGTCCAACCTTTCATTCAAGCCTTCAATTAAAAGACTACTGACTATGCTACCTTCGCACGGTCAAATTACCGCGGCCCTTTAAATCAATCAGTGGGCAGGCTAGACTTTATAACTTATACA
>TWR-23 
TACTCTTGTCGATAAGAACTCTCAAAGAAAATCACGCTGTTATCCCTAAAGTAACTTATACTTTTAATCCACAAAGAAGGATCACACACTAATTATAATTATTAAATTAAACAGACAGTTACACATTATATCTACATCTCCCCAACGAAATATAAACCTAATAAAGCTACTTTTCACTCAAATTGTAAGCCAAATTAAACTTATATAAAGTTTTATAGGGTCTTATCGTCCCACTAAATAATTTGAGCCTTTTCACTCAAAAGTTAAATTCAAATTACGTAAAGGAGACAGCTCATCCCTCGTCCAACCTTTCATTCAAGCCTTCAATTAAAAGACTACTGACTATGCTACCTTCGCACGGTCAAATTACCGCGGCCCTTTAAATCAATCAGTGGGCAGGCTAGACTTTATAACTTATACA
>TWR-24  
TACTCTTGTCGATAAGAACTCTCAAAGAAAATCACGCTGTTATCCCTAAAGTAACTTATACTTTTAATCCACAAAGAAGGATCACACACTAATTATAATTATTAAATTAAACAGACAGTTACACATTATATCTACATCTCCCCAACGAAATATAAACCTAATAAAGCTACTTTTCACTCAAATTGTAAGCCAAATTAAACTTATATAAAGTTTTATAGGGTCTTATCGTCCCACTAAATAATTTGAGCCTTTTCACTCAAAAGTTAAATTCAAATTACGTAAAGGAGACAGCTCATCCCTCGTCCAACCTTTCATTCAAGCCTTCAATTAAAAGACTACTGACTATGCTACCTTCGCACGGTCAAATTACCGCGGCCCTTTAAATCAATCAGTGGGCAGGCTAGACTTTATAACTTATACA
>CCL-01  
TACTCTTGTCGATAAGAACTCTCAAAGAAAATCACGCTGTTATCCCTAAAGTAACTTATACTTTTAATCCACAAAGAAGGATCACACACTAATTATAATTATTAAATTAAATAGACAGTTACACATTATATCTACATCTCCCCAACGAAATATAAGCCTAATAAAGCTACTTTTCACTCAAATTGTAAGCCAAATTAAACTTATATAAAGTTTTATAGGGTCTTATCGTCCCACTAAATAATTTGAGCCTTTTCACTCAAAAGTTAAATTCAAATTACATAAAGGAGACAGCTCATCCCTCGTCCAACCTTTCATTCAAGCCTTCAATTAAAAGACTACTGACTATGCTACCTTCGCACGGTCAAATTACCGCGGCCCTTTAAATCAATCAGTGGGCAGGCTAGACTTTATAACTTATACA
>CCL-02 
TACTCTTGTCGATAAGAACTCTCAAAGAAAATCACGCTGTTATCCCTAAAGTAACTTATACTTTTAATCCACAAAGAAGGATCACACACTAATTATAATTATTAAATTAAATAGACAGTTACACATTATATCTACATCTCCCCAACGAAATATAAGCCTAATAAAGCTACTTTTCACTCAAATTGTAAGCCAAATTAAACTTATATAAAGTTTTATAGGGTCTTATCGTCCCACTAAATAATTTGAGCCTTTTCACTCAAAAGTTAAATTCAAATTACATAAAGGAGACAGCTCATCCCTCGTCCAACCTTTCATTCAAGCCTTCAATTAAAAGACTACTGACTATGCTACCTTCGCACGGTCAAATTACCGCGGCCCTTTAAATCAATCAGTGGGCAGGCTAGACTTTATAACTTATACA
>CCL-03  
TACTCTTGTCGATAAGAACTCTCAAAGAAAATCACGCTGTTATCCCTAAAGTAACTTATACTTTTAATCCACAAAGAAGGATCACACACTAATTATAATTATTAAATTAAATAGACAGTTACACATTATATCTACATCTCCCCAACGAAATATAAGCCTAATAAAGCTACTTTTCACTCAAATTGTAAGCCAAATTAAACTTATATAAAGTTTTATAGGGTCTTATCGTCCCACTAGATAATTTGAGCCTTTTCACTCAAAAGTTAAATTCAAATTACATAAAGGAGACAGCTCATCCCTCGTCCAACCTTTCATTCAAGCCTTCAATTAAAAGACTACTGACTATGCTACCTTCGCACGGTCAAATTACCGCGGCCCTTTAAATCAATCAGTGGGCAGGCTAGACTTTATAACTTATACA
>CCL-04 
TACTCTTGTCGATAAGAACTCTCAAAGAAAATCACGCTGTTATCCCTAAAGTAACTTATACTTTTAATCCACAAAGAAGGATCACACACTAATTATAATTATTAAATTAAATAGACAGTTACACATTATATCTACATCTCCCCAACGAAATATAAGCCTAATAAAGCTACTTTTCACTCAAATTGTAAGCCAAATTAAACTTATATAAAGTTTTATAGGGTCTTATCGTCCCACTAAATAATTTGAGCCTTTTCACTCAAAAGTTAAATTCAAATTACATAAAGGAGACAGCTCATCCCTCGTCCAACCTTTCATTCAAGCCTTCAATTAAAAGACTACTGACTATGCTACCTTCGCACGGTCAAATTACCGCGGCCCTTTAAATCAATCAGTGGGCAGGCTAGACTTTATAACTTATACA
>CCL-05  
TACTCTTGTCGATAAGAACTCTCAAAGAAAATCACGCTGTTATCCCTAAAGTAACTTATACTTTTAATCCACAAAGAAGGATCACACACTAATTATAATTATTAAATTAAATAGACAGTTACACATTATATCTACATCTCCCCAACGAAATATAAGCCTAATAAAGCTACTTTTCACTCAAATTGTAAGCCAAATTAAACTTATATAAAGTTTTATAGGGTCTTATCGTCCCACTAAATAATTTGAGCCTTTTCACTCAAAAGTTAAATTCAAATTACATAAAGGAGACAGCTCATCCCTCGTCCAACCTTTCATTCAAGCCTTCAATTAAAAGACTACTGACTATGCTACCTTCGCACGGTCAAATTACCGCGGCCCTTTAAATCAATCAGTGGGCAGGCTAGACTTTATAACTTATACA
>CCL-06 
TACTCTTGTCGATAAGAACTCTCAAAGAAAATCACGCTGTTATCCCTAAAGTAACTTATACTTTTAATCCACAAAGAAGGATCACACAATAATTATAATTATTAAATTAAACAGACAGTTACACATTATATCTACATCTCCCCAACGAAATATAAACCTAATAAAGCTACTTTTCACTCAAATTGTAAGCCAAATTAAACTTATATAAAGTTTTATAGGGTCTTATCGTCCCACTAAATAATTTGAGCCTTTTCACTCAAAAGTTAAATTCAAATTACGTAAAGGAGACAGCTCATCCCTCGTCCAACCTTTCATTCAAGCCTTCAATTAAAAGACTACTGACTATGCTACCTTCGCACGGTCAAATTACCGCGGCCCTTTAAATCAATCAGTGGGCAGGCTAGACTTTATAACTTATACA
>CCL-07 
TACTCTTGTCGGTAAGAACTCTCAGGGAAAATCACGGTGTTGGGGCTAAAGTAACTTATACTTTTAATCCACAAAGAAGGATCACACACTAATTATAATTATTGGGTTAAGGAGACAGTTACACATTATATCTACATCTCCCCAACGAAATATAAGCCTAATAAAGCTACTTTTCACTCAAATTGGAAGCCAAATTAAACTTATATAAAGTTTTATAGGGTCTTATCGTCCCACTAGATAATTTGAGCCTTTTCACTCAAAAGTTAAATTCAAATTACATAAAGGAGACGGCTCGTCCCTCGTCCAACCTTTCATTCAAGCCTTCAATTAAAAGACTACTGACTATGCTACCTTCGCACGGTCAAATTACCGCGGCCCTTTAAATCAATCAGTGGGCAGGCTAGACTTTATAACTTATACA
>CCL-08 
TACTCTTGTCGATAAGAACTCTCAAAGAAAATCACGCTGTTATCCCTAAAGTAACTTATACTTTTAATCCACAAAGAAGGATCACACACGAATTATAATTATTAAATTAAATAGACAGTTACACATTATATCTACATCTCCCCAACGAAATATAAGCCTAATAAAGCTACTTTTCACTCAAATTGGAAGCCAAATTAAACTTATATAAAGTTTTATAGGGTCTTATCGTCCCACTAAATAATTTGAGCCTTTTCACTCAAAAGTTAAATTCAAATTACATAAGGGAGAGGGCTCATCCCTCGTCCAACCTTTCATTCGAGCCTTCAATTAAAAGACTACTGACTATGCTACCTTCGCACGGGCAAATTACCGCGGCCCTTTAAATCAATCAGTGGGCAGGCTAGACTTTATAACTTATACA
>CCL-09 
TACTCTTGTCGATAAGAACTCTCAAAGAAAATCACGCTGTTATCCCTAAAGTAACTTATACTTTTAATCCACAAAGAAGGATCACACACTAATTATAATTATTAAATTAAATAGACAGTTACACATTATATCTACATCTCCCCAACGAAATATAAGCCTAATAAAGCTACTTTTCACTCAAATTGTAAGCCAAATTAAACTTATATAAAGTTTTATAGGGTCTTATCGTCCCACTAGATAATTTGAGCCTTTTCACTCAAAAGTTAAATTCAAATTACATAAAGGAGACAGCTCATCCCTCGTCCAACCTTTCATTCAAGCCTTCAATTAAAAGACTACTGACTATGCTACCTTCGCACGGTCAAATTACCGCGGCCCTTTAAATCAATCAGTGGGCAGGCTAGACTTTATAACTTATACA
>CCL-10
TACTCTTGTCGATAAGAACTCTCAAAGAAAATCACGCTGTTATCCCTAAAGTAACTTATACTTTTAATCCACAAAGAAGGATCACACACTAATTATAATTATTAAATTAAATAGACAGTTACACATTATATCTACATCTCCCCAACGAAATATAAGCCTAATAAAGCTACTTTTCACTCAAATTGTAAGCCAAATTAAACTTATATAAAGTTTTATAGGGTCTTATCGTCCCACTAGATAATTTGAGCCTTTTCACTCAAAAGTTAAATTCAAATTACATAAAGGAGACAGCTCATCCCTCGTCCAACCTTTCATTCAAGCCTTCAATTAAAAGACTACTGACTATGCTACCTTCGCACGGTCAAATTACCGCGGCCCTTTAAATCAATCAGTGGGCAGGCTAGACTTTATAACTTATACA
>CCL-11 
TACTCTTGTCGATAAGAACTCTCAAAGAAAATCACGCTGTTATCCCTAAAGTAACTTATACTTTTAATCCACAAAGAAGGATCACACACTAATTATAATTATTAAATTAAATAGACAGTTACACATTATATCTACATCTCCCCAACGAAATATAAGCCTAATAAAGCTACTTTTCACTCAAATTGTAAGCCAAATTAAACTTATATAAAGTTTTATAGGGTCTTATCGTCCCACTAGATAATTTGAGCCTTTTCACTCAAAAGTTAAATTCAAATTACATAAAGGAGACAGCTCATCCCTCGTCCAACCTTTCATTCAAGCCTTCAATTAAAAGACTACTGACTATGCTACCTTCGCACGGTCAAATTACCGCGGCCCTTTAAATCAATCAGTGGGCAGGCTAGACTTTATAACTTATACA
>CCL-12 
TACTCTTGTCGATAAGAACTCTCAAAGAAAATCACGCTGTTATCCCTAAAGTAACTTATACTTTTAATCCACAAAGAAGGATCACACACTAATTATAATTATTAAATTAAATAGACAGTTACACATTATATCTACATCTCCCCAACGAAATATAAGCCTAATAAAGCTACTTTTCACTCAAATTGTAAGCCAAATTAAACTTATATAAAGTTTTATAGGGTCTTATCGTCCCACTAAATAATTTGAGCCTTTTCACTCAAAAGTTAAATTCAAATTACATAAAGGAGACAGCTCATCCCTCGTCCAACCTTTCATTCAAGCCTTCAATTAAAAGACTACTGACTATGCTACCTTCGCACGGTCAAATTACCGCGGCCCTTTAAATCAATCAGTGGGCAGGCTAGACTTTATAACTTATACA
>CCL-13 
TACTCTTGTCGATAAAAACTCTCAAAGAAAATCACGCTGTTATCCCTAAAGTAACTTATACTTTTAATCCACAAAGAAGGATCACACACTAATTATAATTATTAAATTAAATAGACAGTTACACATTATATCTACATCTCCCCAACGAAATATAAGCCTAATAAAGCTACTTTTCACTCAAATTGTAAGCCAAATTAAACTTATATAAAGTTTTATAGGGTCTTATCGTCCCACTAAATAATTTGAGCCTTTTCACTCAAAAGTTAAATTCAAATTACATAAAGGAGACAGCTCATCCCTCGTCCAACCTTTCATTCAAGCCTTCAATTAAAAGACTACTGACTATGCTACCTTCGCACGGTCAAATTACCGCGGCCCTTTAAATCAATCAGTGGGCAGGCTAGACTTTATAACTTATACA
>CCL-14 
TACTCTTGTCGATAAGAACTCTCAAAGAAAATCACGCTGTTATCCCTAAAGTAACTTATACTTTTAATCCACAAAGAAGGATCACACACTAATTATAATTATTAAATTAAATAGACAGTTACACATTATATCTACATCTCCCCAACGAAATATAAGCCTAATAAAGCTACTTTTCACTCAAATTGTAAGCCAAATTAAACTTATATAAAGTTTTATAGGGTCTTATCGTCCCACTAGATAATTTGAGCCTTTTCACTCAAAAGTTAAATTCAAATTACATAAAGGAGACAGCTCATCCCTCGTCCAACCTTTCATTCAAGCCTTCAATTAAAAGACTACTGACTATGCTACCTTCGCACGGTCAAATTACCGCGGCCCTTTAAATCAATCAGTGGGCAGGCTAGACTTTATAACTTATACA
>CCL-15 
TACTCTTGTCGATAAGAACTCTCAAAGAAAATCACGCTGTTATCCCTAAAGTAACTTATACTTTTAATCCACAAAGAAGGATCACACACTAATTATAATTATTAAATTAAATAGACAGTTACACATTATATCTACATCTCCCCAACGAAATATAAGCCTAATAAAGCTACTTTTCACTCAAATTGTAAGCCAAATTAAACTTATATAAAGTTTTATAGGGTCTTATCGTCCCACTAAATAATTTGAGCCTTTTCACTCAAAAGTTAAATTCAAATTACATAAAGGAGACAGCTCATCCCTCGTCCAACCTTTCATTCAAGCCTTCAATTAAAAGACTACTGACTATGCTACCTTCGCACGGTCAAATTACCGCGGCCCTTTAAATCAATCAGTGGGCAGGCTAGACTTTATAACTTATACA
>CCL-16 
TACTCTTGTCGATAAGAACTCTCAAAGAAAATCACGCTGTTATCCCTAAAGTAACTTATACTTTTAATCCACAAAGAAGGATCACACACTAATTATAATTATTAAATTAAATAGACAGTTACACATTATATCTACATCTCCCCAACGAAATATAAGCCTAATAAAGCTACTTTTCACTCAAATTGTAAGCCAAATTAAACTTATATAAAGTTTTATAGGGTCTTATCGTCCCACTAAATAATTTGAGCCTTTTCACTCAAAAGTTAAATTCAAATTACATAAAGGAGACAGCTCATCCCTCGTCCAACCTTTCATTCAAGCCTTCAATTAAAAGACTACTGACTATGCTACCTTCGCACGGTCAAATTACCGCGGCCCTTTAAATCAATCAGTGGGCAGGCTAGACTTTATAACTTATACA
>CCL-17 
TACTCTTGTCGATAAGAACTCTCAAAGAAAATCACGCTGTTATCCCTAAAGTAACTTATACTTTTAATCCACAAAGAAGGATCACACACTAATTATAATTATTAAATTAAATAGACAGTTACACATTATATCTACATCTCCCCAACGAAATATAAGCCTAATAAAGCTACTTTTCACTCAAATTGTAAGCCAAATTAAACTTATATAAAGTTTTATAGGGTCTTATCGTCCCACTAAATAATTTGAGCCTTTTCACTCAAAAGTTAAATTCAAATTACATAAAGGAGACAGCTCATCCCTCGTCCAACCTTTCATTCAAGCCTTCAATTAAAAGACTACTGACTATGCTACCTTCGCACGGTCAAATTACCGCGGCCCTTTAAATCAATCAGTGGGCAGGCTAGACTTTATAACTTATACA
>CCL-18 
TACTCTTGTCGATAAGAACTCTCAAAGAAAATCACGCTGTTATCCCTAAAGTAACTTATACTTTTAATCCACAAAGAAGGATCACACACTAATTATAATTATTAAATTAAATAGACAGTTACACATTATATCTACATCTCCCCAACGAAATATAAGCCTAATAAAGCTACTTTTCACTCAAATTGTAAGCCAAATTAAACTTATATAAAGTTTTATAGGGTCTTATCGTCCCACTAAATAATTTGAGCCTTTTCACTCAAAAGTTAAATTCAAATTACATAAAGGAGACAGCTCATCCCTCGTCCAACCTTTCATTCAAGCCTTCAATTAAAAGACTACTGACTATGCTACCTTCGCACGGTCAAATTACCGCGGCCCTTTAAATCAATCAGTGGGCAGGCTAGACTTTATAACTTATACA
>CCL-19 
TACTCTTGTCGATAAGAACTCTCAAAGAAAATCACGCTGTTATCCCTAAAGTAACTTATACTTTTAATCCACAAAGAAGGATCACACACTAATTATAATTATTAAATTAAATAGACAGTTACACATTATATCTACATCTCCCCAACGAAATATAAGCCTAATAAAGCTACTTTTCACTCAAATTGTAAGCCAAATTAAACTTATATAAAGTTTTATAGGGTCTTATCGTCCCACTAGATAATTTGAGCCTTTTCACTCAAAAGTTAAATTCAAATTACATAAAGGAGACAGCTCATCCCTCGTCCAACCTTTCATTCAAGCCTTCAATTAAAAGACTACTGACTATGCTACCTTCGCACGGTCAAATTACCGCGGCCCTTTAAATCAATCAGTGGGCAGGCTAGACTTTATAACTTATACA
>CCL-20 
TACTCTTGTCGATAAGAACTCTCAAAGAAAATCACGCTGTTATCCCTAAAGTAACTTATACTTTTAATCCACAAAGAAGGATCACACACTAATTATAATTATTAAATTAAATAGACAGTTACACATTATATCTACATCTCCCCAACGAAATATAAGCCTAATAAAGCTACTTTTCACTCAAATTGTAAGCCAAATTAAACTTATATAAAGTTTTATAGGGTCTTATCGTCCCACTAAATAATTTGAGCCTTTTCACTCAAAAGTTAAATTCAAATTACATAAAGGAGACAGCTCATCCCTCGTCCAACCTTTCATTCAAGCCTTCAATTAAAAGACTACTGACTATGCTACCTTCGCACGGTCAAATTACCGCGGCCCTTTAAATCAATCAGTGGGCAGGCTAGACTTTATAACTTATACA
>CCL-21  
TACTCTTGTCGATAAGAACTCTCAAAGAAAATCACGCTGTTATCCCTAAAGTAACTTATACTTTTAATCCACAAAGAAGGATCACACACTAATTATAATTATTAAATTAAATAGACAGTTACACATTATATCTACATCTCCCCAACGAAATATAAGCCTAATAAAGCTACTTTTCACTCAAATTGTAAGCCAAATTAAACTTATATAAAGTTTTATAGGGTCTTATCGTCCCACTAGATAATTTGAGCCTTTTCACTCAAAAGTTAAATTCAAATTACATAAAGGAGACAGCTCATCCCTCGTCCAACCTTTCATTCAAGCCTTCAATTAAAAGACTACTGACTATGCTACCTTCGCACGGTCAAATTACCGCGGCCCTTTAAATCAATCAGTGGGCAGGCTAGACTTTATAACTTATACA
>CCL-22 
TACTCTTGTCGATAAGAACTCTCAAAGAAAATCACGCTGTTATCCCTAAAGTAACTTATACTTTTAATCCACAAAGAAGGATCACACACTAATTATAATTATTAAATTAAATAGACAGTTACACATTATATCTACATCTCCCCAACGAAATATAAGCCTAATAAAGCTACTTTTCACTCAAATTGTAAGCCAAATTAAACTTATATAAAGTTTTATAGGGTCTTATCGTCCCACTAGATAATTTGAGCCTTTTCACTCAAAAGTTAAATTCAAATTACATAAAGGAGACAGCTCATCCCTCGTCCAACCTTTCATTCAAGCCTTCAATTAAAAGACTACTGACTATGCTACCTTCGCACGGTCAAATTACCGCGGCCCTTTAAATCAATCAGTGGGCAGGCTAGACTTTATAACTTATACA
>LYL-01 
TACTCTTGTCGATAAGAACTCTCAAAGAAAATCACGCTGTTATCCCTAAAGTAACTTATACTTTTAATCCACAAAGAAGGATCACACACTAATTATAATTATTAAATTAAATAGACAGTTACACATTATATCTACATCTCCCCAACGAAATATAAGCCTAATAAAGCTACTTTTCACTCAAATTGTAAGCCAAATTAAACTTATATAAAGTTTTATAGGGTCTTATCGTCCCACTAAATAATTTGAGCCTTTTCACTCAAAAGTTAAATTCAAATTACATAAAGGAGACAGCTCATCCCTCGTCCAACCTTTCATTCAAGCCTTCAATTAAAAGACTACTGACTATGCTACCTTCGCACGGTCAAATTACCGCGGCCCTTTAAATCAATCAGTGGGCAGGCTAGACTTTATAACTTATACA
>LYL-02 
TACTCTTGTCGATAAGAACTCTCAAAGAAAATCACGCTGTTATCCCTAAAGTAACTTATACTTTTAATCCACAAAGAAGGATCACACACTAATTATAATTATTAAATTAAATAGACAGTTATACATTATATCTACATCTCCCCAACGAAATATAAGCCTAATAAAGCTACTTTTCACTCAAATTGTAAGCCAAATCAAACTTATATAAAGTTTTATAGGGTCTTATCGTCCCACTAAATAATTTGAGCCTTTTCACTCAAAAGTTAAATTCAAATTACATAAAGGAGACAGCTCATCCCTCGTCCAACCTTTCATTCAAGCCTTCAATTAAAAGACTACTGACTATGCTACCTTCGCACGGTCAAATTACCGCGGCCCTTTAAATCAATCAGTGGGCAGGCTAGACTTTATAACTTATACA
>LYL-03 
TACTCTTGTCGATAAGAACTCTCAAAGAAAATCACGCTGTTATCCCTAAAGTAACTTATACTTTTAATCCACAAAGAAGGATCACACACTAATTATAATTATTAAATTAAATAGACAGTTATACATTATATCTACATCTCCCCAACGAAATATAAGCCTAATAAAGCTACTTTTCACTCAAATTGTAAGCCAAATCAAACTTATATAAAGTTTTATAGGGTCTTATCGTCCCACTAAATAATTTGAGCCTTTTCACTCAAAAGTTAAATTCAAATTACATAAAGGAGACAGCTCATCCCTCGTCCAACCTTTCATTCAAGCCTTCAATTAAAAGACTACTGACTATGCTACCTTCGCACGGTCAAATTACCGCGGCCCTTTAAATCAATCAGTGGGCAGGCTAGACTTTATAACTTATACA
>LYL-04 
TACTCTTGTCGATAAGAACTCTCAAAGAAAATCACGCTGTTATCCCTAAAGTAACTTATACTTTTAATCCACAAAGAAGGATCACACACTAATTATAATTATTAAATTAAATAGACAGTTACACATTATATCTACATCTCCCCAACGAAATATAAGCCTAATAAAGCTACTTTTCACTCAAATTGTAAGCCAAATTAAACTTATATAAAGTTTTATAGGGTCTTATCGTCCCACTAAATAATTTGAGCCTTTTCACTCAAAAGTTAAATTCAAATTACATAAAGGAGACAGCTCATCCCTCGTCCAACCTTTCATTCAAGCCTTCAATTAAAAGACTACTGACTATGCTACCTTCGCACGGTCAAATTACCGCGGCCCTTTAAATCAATCAGTGGGCAGGCTAGACTTTATAACTTATACA
>LYL-05 
TACTCTTGTCGATAAGAACTCTCAAAGAAAATCACGCTGTTATCCCTAAAGTAACTTATACTTTTAATCCACAAAGAAGGATCACACACTAATTATAATTATTAAATTAAATAGACAGTTACACATTATATCTACATCTCCCCAACGAAATATAAGCCTAATAAAGCTACTTTTCACTCAAATTGTAAGCCAAATTAAACTTATATAAAGTTTTATAGGGTCTTATCGTCCCACTAAATAATTTGAGCCTTTTCACTCAAAAGTTAAATTCAAATTACATAAAGGAGACAGCTCATCCCTCGTCCAACCTTTCATTCAAGCCTTCAATTAAAAGACTACTGACTATGCTACCTTCGCACGGTCAAATTACCGCGGCCCTTTAAATCAATCAGTGGGCAGGCTAGACTTTATAACTTATACA
>LYL-06 
TACTCTTGTCGATAAGAACTCTCAAAGAAAATCACGCTGTTATCCCTAAAGTAACTTATACTTTTAATCCACAAAGAAGGATCACACACTAATTATAATTATTAAATTAAATAGACAGTTACACATTATATCTACATCTCCCCAACGAAATATAAGCCTAATAAAGCTACTTTTCACTCAAATTGTAAGCCAAATTAAACTTATATAAAGTTTTATAGGGTCTTATCGTCCCACTAGATAATTTGAGCCTTTTCACTCAAAAGTTAAATTCAAATTACATAAAGGAGACAGCTCATCCCTCGTCCAACCTTTCATTCAAGCCTTCAATTAAAAGACTACTGACTATGCTACCTTCGCACGGTCAAATTACCGCGGCCCTTTAAATCAATCAGTGGGCAGGCTAGACTTTATAACTTATACA
>LYL-07 
TACTCTTGTCGATAAGAACTCTCAAAGAAAATCACGCTGTTATCCCTAAAGTAACTTATACTTTTAATCCACAAAGAAGGATCACACACTAATTATAATTATTAAATTAAACAGACAGTTACACATTATATCTACATCTCCCCAACGAAATATAAACCTAATAAAGCTACTTTTCACTCAAATTGTAAGCCAAATTAAACTTATATAAAGTTTTATAGGGTCTTATCGTCCCACTAAATAATTTGAGCCTTTTCACTCAAAAGTTAAATTCAAATTACGTAAAGGAGACAGCTCATCCCTCGTCCAACCTTTCATTCAAGCCTTCAATTAAAAGACTACTGACTATGCTACCTTCGCACGGTCAAATTACCGCGGCCCTTTAAATCAATCAGTGGGCAGGCTAGACTTTATAACTTATACA
>LYL-08 
TACTCTTGTCGATAAGAACTCTCAAAGAAAATCACGCTGTTATCCCTAAAGTAACTTATACTTTTAATCCACAAAGAAGGATCACACACTAATTATAATTATTAAATTAAATAGACAGTTACATATTATATCTACATCTCCCCAACGAAATATAAGCCTAATAAAGCTACTTTTCACTCAAATTGTAAGCCAAATTAAACTTATATAAAGTTTTATAGGGTCTTATCGTCCCACTAGATAATTTGAGCCTTTTCACTCAAAAGTTAAATTCAAATTACATAAAGGAGACAGCTCATCCCTCGTCCAACCTTTCATTCAAGCCTTCAATTAAAAGACTACTGACTATGCTACCTTCGCACGGTCAAATTACCGCGGCCCTTTAAATCAATCAGTGGGCAGGCTAGACTTTATAACTTATACA
>LYL-09 
TACTCTTGTCGATAAGAACTCTCAAAGAAAATCACGCTGTTATCCCTAAAGTAACTTATACTTTTAATCCACAAAGAAGGATCACACACTAATTATAATTATTAAATTAAATAGACAGTTACACATTATATCTACATCTCCCCAACGAAATATAAGCCTAATAAAGCTACTTTTCACTCAAATTGTAAGCCAAATTAAACTTATATAAAGTTTTATAGGGTCTTATCGTCCCACTAAATAATTTGAGCCTTTTCACTCAAAAGTTAAATTCAAATTACATAAAGGAGACAGCTCATCCCTCGTCCAACCTTTCATTCAAGCCTTCAATTAAAAGACTACTGACTATGCTACCTTCGCACGGTCAAATTACCGCGGCCCTTTAAATCAATCAGTGGGCAGGCTAGACTTTATAACTTATACA
>LYL-10  
TACTCTTGTCGATAAGAACTCTCAAAGAAAATCACGCTGTTATCCCTAAAGTAACTTATACTTTTAATCCACAAAGAAGGATCACACACTAATTATAATTATTAAATTAAATAGACAGTTACACATTATATCTACATCTCCCCAACGAAATATAAGCCTAATAAAGCTACTTTTCACTCAAATTGTAAGCCAAATTAAACTTATATAAAGTTTTATAGGGTCTTATCGTCCCACTAAATAATTTGAGCCTTTTCACTCAAAAGTTAAATTCAAATTACATAAAGGAGACAGCTCATCCCTCGTCCAACCTTTCATTCAAGCCTTCAATTAAAAGACTACTGACTATGCTACCTTCGCACGGTCAAATTACCGCGGCCCTTTAAATCAATCAGTGGGCAGGCTAGACTTTATAACTTATACA
>LYL-11 
TACTCTTGTCGATAAGAACTCTCAAAGAAAATCACGCTGTTATCCCTAAAGTAACTTATACTTTTAATCCACAAAGAAGGATCACACACTAATTATAATTATTAAATTAAACAGACAGTTACACATTATATCTACATCTCCCCAACGAAATATAAGCCTAATAAAGCTACTTTTCACTCAAATTGTAAGCCAAATTAAACTTATATAAAGTTTTATAGGGTCTTATCGTCCCACTAAATAATTTGAGCCTTTTCACTCAAAAGTTAAATTCAAATTACATAAAGGAGACAGCTCATCCCTCGTCCAACCTTTCATTCAAGCCTTCAATTAAAAGACTACTGACTATGCTACCTTCGCACGGTCAAATTACCGCGGCCCTTTAAATCAATCAGTGGGCAGGCTAGACTTTATAACTTATACA
>LYL-12 
TACTCTTGTTTATTAAAACTCTCAAAGAAAATCACGCTGTTATCCCTAAAGTAACTTATACTTTTAATCCACAAAGAAGGATCACACACTAATTATAATTATTAAATTAAATAGACAGTTACATATTATATCTACATCTCCCCAACGAAATATAAGCCTAATAAAGCTACTTTTCACTCAAATTGTAAGCCAAATTAAACTTATATAAAGTTTTATAGGGTCTTATCGTCCCACTAGATAATTTGAGCCTTTTCACTCAAAAGTTAAATTCAAATTACATAAAGGAGACAGCTCATCCCTCGTCCAACCTTTCATTCAAGCCTTCAATTAAAAGACTACTGACTATGCTACCTTCGCACGGTCAAATTACCGCGGCCCTTTAAATCAATCAGTGGGCAGGCTAGACTTTATAACTTATACA
>LYL-13  
TACTCTTGTCGATAAGAACTCTCAAAGAAAATCACGCTGTTATCCCTAAAGTAACTTATACTTTTAATCCACAAAGAAGGATCACACACTAATTATAATTATTAAATTAAACAGACAGTTACACATTATATCTACATCTCCCCAACGAAATATAAGCCTAATAAAGCTACTTTTCACTCAAATTGTAAGCCAAATTAAACTTATATAAAGTTTTATAGGGTCTTATCGTCCCACTAAATAATTTGAGCCTTTTCACTCAAAAGTTAAATTCAAATTACATAAAGGAGACAGCTCATCCCTCGTCCAACCTTTCATTCAAGCCTTCAATTAAAAGACTACTGACTATGCTACCTTCGCACGGTCAAATTACCGCGGCCCTTTAAATCAATCAGTGGGCAGGCTAGACTTTATAACTTATACA
>LYL-14 
TACTCTTGTCGATAAGAACTCTCAAAGAAAATCACGCTGTTATCCCTAAAGTAACTTATACTTTTAATCCACAAAGAAGGATCACACACTAATTATAATTATTAAATTAAATAGACAGTTACACATTATATCTACATCTCCCCAACGAAATATAAGCCTAATAAAGCTACTTTTCACTCAAATTGTAAGCCAAATTAAACTTATATAAAGTTTTATAGGGTCTTATCGTCCCACTAGATAATTTGAGCCTTTTCACTCAAAAGTTAAATTCAAATTACATAAAGGAGACAGCTCATCCCTCGTCCAACCTTTCATTCAAGCCTTCAATTAAAAGACTACTGACTATGCTACCTTCGCACGGTCAAATTACCGCGGCCCTTTAAATCAATCAGTGGGCAGGCTAGACTTTATAACTTATACA
>LYL-15  
TACTCTTGTCGATAAGAACTCTCAAAGAAAATCACGCTGTTATCCCTAAAGTAACTTATACTTTTAATCCACAAAGAAGGATCACACACTAATTATAATTATTAAATTAAATAGACAGTTACACATTATATCTACATCTCCCCAACGAAATATAAGCCTAATAAAGCTACTTTTCACTCAAATTGTAAGCCAAATTAAACTTATATAAAGTTTTATAGGGTCTTATCGTCCCACTAAATAATTTGAGCCTTTTCACTCAAAAGTTAAATTCAAATTACATAAAGGAGACAGCTCATCCCTCGTCCAACCTTTCATTCAAGCCTTCAATTAAAAGACTACTGACTATGCTACCTTCGCACGGTCAAATTACCGCGGCCCTTTAAATCAATCAGTGGGCAGGCTAGACTTTATAACTTATACA
>LYL-16  
TACTCTTGTCGATAAGAACTCTCAAAGAAAATCACGCTGTTATCCCTAAAGTAACTTATACTTTTAATCCACAAAGAAGGATCACACACTAATTATAATTATTAAATTAAACAGACAGTTACACATTATATCTACCTCTCCCCAACGAAATATAAACCTAATAAAGCTACTTTTCACTCAAATTGTAAGCCAAATTAAACTTATATAAAGTTTTATAGGGTCTTATCGTCCCACTAAATAATTTGAGCCTTTTCACTCAAAAGTTAAATTCAAATTACATAAAGGAGACAGCTCATCCCTCGTCCAACCTTTCATTCAAGCCTTCAATTAAAAGACTACTGACTATGCTACCTTCGCACGGTCAAATTACCGCGGCCCTTTAAATCAATCAGGGGGCAGGCTAGACTTTATAACTTATACA
>LYL-17 
TACTCTTGTCGATAAGAACTCTCAAAGAAAATCACGCTGTTATCCCTAAAGTAACTTATACTTTTAATCCACAAAGAAGGATCACACACTAATTATAATTATTAAATTAAATAGACAGTTACACATTATATCTACATCTCCCCAACGAAATATAAGCCTAATAAAGCTACTTTTCACTCAAATTGTAAGCCAAATTAAACTTATATAAAGTTTTATAGGGTCTTATCGTCCCACTAGATAATTTGAGCCTTTTCACTCAAAAGTTAAATTCAAATTACATAAAGGAGACAGCTCATCCCTCGTCCAACCTTTCATTCAAGCCTTCAATTAAAAGACTACTGACTATGCTACCTTCGCACGGTCAAATTACCGCGGCCCTTTAAATCAATCAGTGGGCAGGCTAGACTTTATAACTTATACA
>LYL-18  
TACTCTTGTCGATAAGAACTCTCAAAGAAAATCACGCTGTTATCCCTAAAGTAACTTATACTTTTAATCCACAAAGAAGGATCACACACTAATTATAATTATTAAATTAAATAGACAGTTACACATTATATCTACATCTCCCCAACGAAATATAAGCCTAATAAAGCTACTTTTCACTCAAATTGTAAGCCAAATTAAACTTATATAAAGTTTTATAGGGTCTTATCGTCCCACTAAATAATTTGAGCCTTTTCACTCAAAAGTTAAATTCAAATTACATAAAGGAGACAGCTCATCCCTCGTCCAACCTTTCATTCAAGCCTTCAATTAAAAGACTACTGACTATGCTACCTTCGCACGGTCAAATTACCGCGGCCCTTTAAATCAATCAGTGGGCAGGCTAGACTTTATAACTTATACA
>LYL-19  
TACTCTTGTCGATAAGAACTCTCAAAGAAAATCACGCTGTTATCCCTAAAGTAACTTATACTTTTAATCCACAAAGAAGGATCACACACTAATTATAATTATTAAATTAAATAGACAGTTACACATTATATCTACATCTCCCCAACGAAATATAAGCCTAATAAAGCTACTTTTCACTCAAATTGTAAGCCAAATTAAACTTATATAAAGTTTTATAGGGTCTTATCGTCCCACTAAATAATTTGAGCCTTTTCACTCAAAAGTTAAATTCAAATTACATAAAGGAGACAGCTCATCCCTCGTCCAACCTTTCATTCAAGCCTTCAATTAAAAGACTACTGACTATGCTACCTTCGCACGGTCAAATTACCGCGGCCCTTTAAATCAATCAGTGGGCAGGCTAGACTTTATAACTTATACA
>E-KPR-01  
TACTCTTGTCGATAAGAACTCTCAAAGAAAATCACGCTGTTATCCCTAAAGTAACTTATACTTTTAATCCACAAAGAAGGATCACACACTAATTATAATTATTAAATTAAACAGACAGTTACACATTATATCTACATCTCCCCAACGAAATATAAGCCTAATAAAGCTACTTTTCACTCAAATTGTAAGCCAAATTAAACTTATATAAAGTTTTATAGGGTCTTATCGTCCCACTAAATAATTTGAGCCTTTTCACTCAAAAGTTAAATTCAAATTACATAAAGGAGACAGCTCATCCCTCGTCCAACCTTTCATTCAAGCCTTCAATTAAAAGACTACTGACTATGCTACCTTCGCACGGTCAAATTACCGCGGCCCTTTAAATCAATCAGTGGGCAGGCTAGACTTTATAACTTATACA
>E-KPR-02  
TACTCTTGTCGATAAGAACTCTCAAAGAAAATCACGCTGTTATCCCTAAAGTAACTTATACTTTTAATCCACAAAGAAGGATCACACACTAATTATAATTATTAAATTAAACAGACAGTTACACATTATATCTACATCTCCCCAACGAAATATAAACCTAATAAAGCTACTTTTCACTCAAATTGTAAGCCAAATTAAACTTATATAAAGTTTTATAGGGTCTTATCGTCCCACTAAATAATTTGAGCCTTTTCACTCAAAAGTTAAATTCAAATTACGTAAAGGAGACAGCTCATCCCTCGTCCAACCTTTCATTCAAGCCTTCAATTAAAAGACTACTGACTATGCTACCTTCGCACGGTCAAATTACCGCGGCCCTTTAAATCAATCAGTGGGCAGGCTAGACTTTATAACTTATACA
>E-KPR-03  
TACTCTTGTCGATAAGAACTCTCAAAGAAAATCACGCTGTTATCCCTAAAGTAACTTATACTTTTAATCCACAAAGAAGGATCACACACTAATTATAATTATTAAATTAAATAGACAGTTACACATTATATCTACATCTCCCCAACGAAATATAAGCCTAATAAAGCTACTTTTCACTCAAATTGTAAGCCAAATTAAACTTATATAAAGTTTTATAGGGTCTTATCGTCCCACTAGATAATTTGAGCCTTTTCACTCAAAAGTTAAATTCAAATTACATAAAGGAGACAGCTCATCCCTCGTCCAACCTTTCATTCAAGCCTTCAATTAAAAGACTACTGACTATGCTACCTTCGCACGGTCAAATTACCGCGGCCCTTTAAATCAATCAGTGGGCAGGCTAGACTTTATAACTTATACA
>E-KPR-04  
TACTCTTGTCGATAAGAACTCTCAAAGAAAATCACGCTGTTATCCCTAAAGTAACTTATACTTTTAATCCACAAAGAAGGATCACACACTAATTATAATTATTAAATTAAATAGACAGTTACACATTATATCTACATCTCCCCAACGAAATATAAGCCTAATAAAGCTACTTTTCACTCAAATTGTAAGCCAAATTAAACTTATATAAAGTTTTATAGGGTCTTATCGTCCCACTAGATAATTTGAGCCTTTTCACTCAAAAGTTAAATTCAAATTACATAAAGGAGACAGCTCATCCCTCGTCCAACCTTTCATTCAAGCCTTCAATTAAAAGACTACTGACTATGCTACCTTCGCACGGTCAAATTACCGCGGCCCTTTAAATCAATCAGTGGGCAGGCTAGACTTTATAACTTATACA
>E-KPR-06  
TACTCTTGTCGATAAGAACTCTCAAAGAAAATCACGCTGTTATCCCTAAAGTAACTTATACTTTTAATCCACAAAGAAGGATCACACACTAATTATAATTATTAAATTAAACAGACAGTTACACATTATATCTACATCTCCCCAACGAAATATAAGCCTAATAAAGCTACTTTTCACTCAAATTGTAAGCCAAATTAAACTTATATAAAGTTTTATAGGGTCTTATCGTCCCACTAAATAATTTGAGCCTTTTCACTCAAAAGTTAAATTCAAATTACATAAAGGAGACAGCTCATCCCTCGTCCAACCTTTCATTCAAGCCTTCAATTAAAAGACTACTGACTATGCTACCTTCGCACGGTCAAATTACCGCGGCCCTTTAAATCAATCAGTGGGCAGGCTAGACTTTATAACTTATACA
>E-KPR-07  
TACTCTTGTCGATAAGAACTCTCAAAGAAAATCACGCTGTTATCCCTAAAGTAACTTATACTTTTAATCCACAAAGAAGGATCACACACTAATTATAATTATTAAATTAAACAGACAGTTACACATTATATCTACATCTCCCCAACGAAATATAAACCTAATAAAGCTACTTTTCACTCAAATTGTAAGCCAAATTAAACTTATATAAAGTTTTATAGGGTCTTATCGTCCCACTAAATAATTTGAGCCTTTTCACTCAAAAGTTAAATTCAAATTACGTAAAGGAGACAGCTCATCCCTCGTCCAACCTTTCATTCAAGCCTTCAATTAAAAGACTACTGACTATGCTACCTTCGCACGGTCAAATTACCGCGGCCCTTTAAATCAATCAGTGGGCAGGCTAGACTTTATAACTTATACA
>E-KPR-09 
TACTCTTGTCGATAAGAACTCTCAAAGAAAATCACGCTGTTATCCCTAAAGTAACTTATACTTTTAATCCACAAAGAAGGATCACACACTAATTATAATTATTAAATTAAACAGACAGTTACACATTATATCTACATCTCCCCAACGAAATATAAACCTAATAAAGCTACTTTTCACTCAAATTGTAAGCCAAATTAAACTTATATAAAGTTTTATAGGGTCTTATCGTCCCACTAAATAATTTGAGCCTTTTCACTCAAAAGTTAAATTCAAATTACGTAAAGGAGACAGCTCATCCCTCGTCCAACCTTTCATTCAAGCCTTCAATTAAAAGACTACTGACTATGCTACCTTCGCACGGTCAAATTACCGCGGCCCTTTAAATCAATCAGTGGGCAGGCTAGACTTTATAACTTATACA
>E-KPR-10  
TACTCTTGTCGATAAGAACTCTCAAAGAAAATCACGCTGTTATCCCTAAAGTAACTTATACTTTTAATCCACAAAGAAGGATCACACACTAATTATAATTATTAAATTAAACAGACAGTTACACATTATATCTACATCTCCCCAACGAAATATAAACCTAATAAAGCTACTTTTCACTCAAATTGTAAGCCAAATTAAACTTATATAAAGTTTTATAGGGTCTTATCGTCCCACTAAATAATTTGAGCCTTTTCACTCAAAAGTTAAATTCAAATTACGTAAAGGAGACAGCTCATCCCTCGTCCAACCTTTCATTCAAGCCTTCAATTAAAAGACTACTGACTATGCTACCTTCGCACGGTCAAATTACCGCGGCCCTTTAAATCAATCAGTGGGCAGGCTAGACTTTATAACTTATACA
>E-KPR-11  
TACTCTTGTCGATAAGAACTCTCAAAGAAAATCACGCTGTTATCCCTAAAGTAACTTATACTTTTAATCCACAAAGAAGGATCACACACTAATTATAATTATTAAATTAAACAGACAGTTACACATTATATCTACATCTCCCCAACGAAATATAAGCCTAATAAAGCTACTTTTCACTCAAATTGTAAGCCAAATTAAACTTATATAAAGTTTTATAGGGTCTTATCGTCCCACTAAATAATTTGAGCCTTTTCACTCAAAAGTTAAATTCAAATTACATAAAGGAGACAGCTCATCCCTCGTCCAACCTTTCATTCAAGCCTTCAATTAAAAGACTACTGACTATGCTACCTTCGCACGGTCAAATTACCGCGGCCCTTTAAATCAATCAGTGGGCAGGCTAGACTTTATAACTTATACA
>E-KPR-12  
TACTCTTGTTTATAAAAACTCTCAAAGAAAATCACGCTGTTATCCCTAAAGTAACTTATACTTTTAATCCACAAAGAAGGATCACACACTAATTATAATTATTAAATTAAATAGACAGTTACACATTATATCTACATCTCCCCAACGAAATATAAGCCTAATAAAGCTACTTTTCACTCAAATTGTAAGCCAAATTAAACTTATATAAAGTTTTATAGGGTCTTATCGTCCCACTAGATAATTTGAGCCTTTTCACTCAAAAGTTAAATTCAAATTACATAAAGGAGACAGCTCATCCCTCGTCCAACCTTTCATTCAAGCCTTCAATTAAAAGACTACTGACTATGCTACCTTCGCACGGTCAAATTACCGCGGCCCTTTAAATCAATCAGTGGGCAGGCTAGACTTTATAACTTATACA
>E-KPR-13 
TACTCTTGTCGATAAGAACTCTCAAAGAAAATCACGCTGTTATCCCTAAAGTAACTTATACTTTTAATCCACAAAGAAGGATCACACACTAATTATAATTATTAAATTAAATAGACAGTTACACATTATATCTACATCTCCCCAACGAAATATAAGCCTAATAAAGCTACTTTTCACTCAAATTGTAAGCCAAATTAAACTTATATAAAGTTTTATAGGGTCTTATCGTCCCACTAGATAATTTGAGCCTTTTCACTCAAAAGTTAAATTCAAATTACATAAAGGAGACAGCTCATCCCTCGTCCAACCTTTCATTCAAGCCTTCAATTAAAAGACTACTGACTATGCTACCTTCGCACGGTCAAATTACCGCGGCCCTTTAAATCAATCAGTGGGCAGGCTAGACTTTATAACTTATACA
>E-KPR-14 
TACTCTTGTCGATAAGAACTCTCAAAGAAAATCACGCTGTTATCCCTAAAGTAACTTATACTTTTAATCCACAAAGAAGGATCACACACTAATTATAATTATTAAATTAAACAGACAGTTACACATTATATCTACATCTCCCCAACGAAATATAAACCTAATAAAGCTACTTTTCACTCAAATTGTAAGCCAAATTAAACTTATATAAAGTTTTATAGGGTCTTATCGTCCCACTAAATAATTTGAGCCTTTTCACTCAAAAGTTAAATTCAAATTACGTAAAGGAGACAGCTCATCCCTCGTCCAACCTTTCATTCAAGCCTTCAATTAAAAGACTACTGACTATGCTACCTTCGCACGGTCAAATTACCGCGGCCCTTTAAATCAATCAGTGGGCAGGCTAGACTTTATAACTTATACA
>E-KPR-15 
TACTCTTGTCGATAAGAACTCTCAAAGAAAATCACGCTGTTATCCCTAAAGTAACTTATACTTTTAATCCACAAAGAAGGATCACACACTAATTATAATTATTAAATTAAACAGACAGTTACACATTATATCTACATCTCCCCAACGAAATATAAGCCTAATAAAGCTACTTTTCACTCAAATTGTAAGCCAAATTAAACTTATATAAAGTTTTATAGGGTCTTATCGTCCCACTAAATAATTTGAGCCTTTTCACTCAAAAGTTAAATTCAAATTACATAAAGGAGACAGCTCATCCCTCGTCCAACCTTTCATTCAAGCCTTCAATTAAAAGACTACTGACTATGCTACCTTCGCACGGTCAAATTACCGCGGCCCTTTAAATCAATCAGTGGGCAGGCTAGACTTTATAACTTATACA
>E-KPR-16 
TACTCTTGTCGATAAGAACTCTCAAAGAAAATCACGCTGTTATCCCTAAAGTAACTTATACTTTTAATCCACAAAGAAGGATCACACACTAATTATAATTATTAAATTAAACAGACAGTTACACATTATATCTACATCTCCCCAACGAAATATAAGCCTAATAAAGCTACTTTTCACTCAAATTGTAAGCCAAATTAAACTTATATAAAGTTTTATAGGGTCTTATCGTCCCACTAAATAATTTGAGCCTTTTCACTCAAAAGTTAAATTCAAATTACATAAAGGAGACAGCTCATCCCTCGTCCAACCTTTCATTCAAGCCTTCAATTAAAAGACTACTGACTATGCTACCTTCGCACGGTCAAATTACCGCGGCCCTTTAAATCAATCAGTGGGCAGGCTAGACTTTATAACTTATACA
>E-KPR-17 
TACTCTTGTCGATAAGAACTCTCAAAGAAAATCACGCTGTTATCCCTAAAGTAACTTATACTTTTAATCCACAAAGAAGGATCACACACTAATTATAATTATTAAATTAAACAGACAGTTACACATTATATCTACATCTCCCCAACGAAATATAAACCTAATAAAGCTACTTTTCACTCAAATTGTAAGCCAAATTAAACTTATATAAAGTTTTATAGGGTCTTATCGTCCCACTAAATAATTTGAGCCTTTTCACTCAAAAGTTAAATTCAAATTACGTAAAGGAGACAGCTCATCCCTCGTCCAACCTTTCATTCAAGCCTTCAATTAAAAGACTACTGACTATGCTACCTTCGCACGGTCAAATTACCGCGGCCCTTTAAATCAATCAGTGGGCAGGCTAGACTTTATAACTTATACA
>E-KPR-18  
TACTCTTGTCGATAAGAACTCTCAAAGAAAATCACGCTGTTATCCCTAAAGTAACTTATACTTTTAATCCACAAAGAAGGATCACACACTAATTATAATTATTAAATTAAATAGACAGTTACACATTATATCTACATCTCCCCAACGAAATATAAGCCTAATAAAGCTACTTTTCACTCAAATTGTAAGCCAAATTAAACTTATATAAAGTTTTATAGGGTCTTATCGTCCCACTAGATAATTTGAGCCTTTTCACTCAAAAGTTAAATTCAAATTACATAAAGGAGACAGCTCATCCCTCGTCCAACCTTTCATTCAAGCCTTCAATTAAAAGACTACTGACTATGCTACCTTCGCACGGTCAAATTACCGCGGCCCTTTAAATCAATCAGTGGGCAGGCTAGACTTTATAACTTATACA
>E-KPR-20 
TACTCTTGTCGATAAGAACTCTCAAAGAAAATCACGCTGTTATCCCTAAAGTAACTTATACTTTTAATCCACAAAGAAGGATCACACACTAATTATAATTATTAAATTAAACAGACAGTTACACATTATATCTACATCTCCCCAACGAAATATAAGCCTAATAAAGCTACTTTTCACTCAAATTGTAAGCCAAATTAAACTTATATAAAGTTTTATAGGGTCTTATCGTCCCACTAAATAATTTGAGCCTTTTCACTCAAAAGTTAAATTCAAATTACATAAAGGAGACAGCTCATCCCTCGTCCAACCTTTCATTCAAGCCTTCAATTAAAAGACTACTGACTATGCTACCTTCGCACGGTCAAATTACCGCGGCCCTTTAAATCAATCAGTGGGCAGGCTAGACTTTATAACTTATACA
>E-TSR-01 
TACTCTTGTCGATAAGAACTCTCAAAGAAAATCACGCTGTTATCCCTAAAGTAACTTATACTTTTAATCCACAAAGAAGGATCACACACTAATTATAATTATTAAATTAAACAGACAGTTACACATTATATCTACATCTCCCCAACGAAATATAAACCTAATAAAGCTACTTTTCACTCAAATTGTAAGCCAAATTAAACTTATATAAAGTTTTATAGGGTCTTATCGTCCCACTAAATAATTTGAGCCTTTTCACTCAAAAGTTAAATTCAAATTACGTAAAGGAGACAGCTCATCCCTCGTCCAACCTTTCATTCAAGCCTTCAATTAAAAGACTACTGACTATGCTACCTTCGCACGGTCAAATTACCGCGGCCCTTTAAATCAATCAGTGGGCAGGCTAGACTTTATAACTTATACA
>E-TSR-02  
TACTCTTGTCGATAAGAACTCTCAAAGAAAATCACGCTGTTATCCCTAAAGTAACTTATACTTTTAATCCACAAAGAAGGATCACACACTAATTATAATTATTAAATTAAACAGACAGTTACACATTATATCTACATCTCCCCAACGAAATATAAACCTAATAAAGCTACTTTTCACTCAAATTGTAAGCCAAATTAAACTTATATAAAGTTTTATAGGGTCTTATCGTCCCACTAAATAATTTGAGCCTTTTCACTCAAAAGTTAAATTCAAATTACGTAAAGGAGACAGCTCATCCCTCGTCCAACCTTTCATTCAAGCCTTCAATTAAAAGACTACTGACTATGCTACCTTCGCACGGTCAAATTACCGCGGCCCTTTAAATCAATCAGTGGGCAGGCTAGACTTTATAACTTATACA
>E-TSR-03 
TACTCTTGTCGATAAGAACTCTCAAAGAAAATCACGCTGTTATCCCTAAAGTAACTTATACTTTTAATCCACAAAGAAGGATCACACACTAATTATAATTATTAAATTAAATAGACAGTTACACATTATATCTACATCTCCCCAACGAAATATAAGCCTAATAAAGCTACTTTTCACTCAAATTGTAAGCCAAATTAAACTTATATAAAGTTTTATAGGGTCTTATCGTCCCACTAAATAATTTGAGCCTTTTCACTCAAAAGTTAAATTCAAATTACATAAAGGAGACAGCTCATCCCTCGTCCAACCTTTCATTCAAGCCTTCAATTAAAAGACTACTGACTATGCTACCTTCGCACGGTCAAATTACCGCGGCCCTTTAAATCAATCAGTGGGCAGGCTAGACTTTATAACTTATACA
>E-TSR-04  
TACTCTTGTCGATAAGAACTCTCAAAGAAAATCACGCTGTTATCCCTAAAGTAACTTATACTTTTAATCCACAAAGAAGGATCACACACTAATTATAATTATTAAATTAAACAGACAGTTACACATTATATCTACATCTCCCCAACGAAATATAAACCTAATAAAGCTACTTTTCACTCAAATTGTAAGCCAAATTAAACTTATATAAAGTTTTATAGGGTCTTATCGTCCCACTAAATAATTTGAGCCTTTTCACTCAAAAGTTAAATTCAAATTACGTAAAGGAGACAGCTCATCCCTCGTCCAACCTTTCATTCAAGCCTTCAATTAAAAGACTACTGACTATGCTACCTTCGCACGGTCAAATTACCGCGGCCCTTTAAATCAATCAGTGGGCAGGCTAGACTTTATAACTTATACA
>E-TSR-05 
TACTCTTGTCGATAAGAACTCTCAAAGAAAATCACGCTGTTATCCCTAAAGTAACTTATACTTTTAATCCACAAAGAAGGATCACACACTAATTATAATTATTAAATTAAATAGACAGTTACACATTATATCTACATCTCCCCAACGAAATATAAGCCTAATAAAGCTACTTTTCACTCAAATTGTAAGCCAAATTAAACTTATATAAAGTTTTATAGGGTCTTATCGTCCCACTAAATAATTTGAGCCTTTTCACTCAAAAGTTAAATTCAAATTACATAAAGGAGACAGCTCATCCCTCGTCCAACCTTTCATTCAAGCCTTCAATTAAAAGACTACTGACTATGCTACCTTCGCACGGTCAAATTACCGCGGCCCTTTAAATCAATCAGTGGGCAGGCTAGACTTTATAACTTATACA
>E-TSR-06 
TACTCTTGTTGTGAAGAACTCTCAAAGAAAATCACGCTGTTATCCCTAAGGTAACTTATACTTTTAATCCACAAAGAAGGATCACACACTAATTATAATTATTAAATTAAATAGACAGTTACATATTATATCTACATCTCCCCAACGAAATATAAGCCTAATAAAGCTACTTTTCACTCAAATTGTAAGCCAAATTAAACTTATATAAAGTTTTATAGGGTCTTATCGTCCCACTAGATAATTTGAGCCTTTTCACTCAAAAGTTAAATTCAAATTACATAAAGGAGACAGCTCATCCCTCGTCCAACCTTTCATTCAAGCCTTCAATTAAAAGACTACTGACTATGCTACCTTCGCACGGGCAAGTTACCGCGGCCCTTTAAATCAATCAGTGGGCAGGCTAGACTTTATAACTTATACA
>E-TSR-07 
TACTCTTGTCGATAAGAACTCTCAAAGAAAATCACGCTGTTATCCCTAAAGTAACTTATACTTTTAATCCACAAAGAAGGATCACACACTAATTATAATTATTAAATTAAACAGACAGTTACACATTATATCTACATCTCCCCAACGAAATATAAACCTAATAAAGCTACTTTTCACTCAAATTGTAAGCCAAATTAAACTTATATAAAGTTTTATAGGGTCTTATCGTCCCACTAAATAATTTGAGCCTTTTCACTCAAAAGTTAAATTCAAATTACGTAAAGGAGACAGCTCATCCCTCGTCCAACCTTTCATTCAAGCCTTCAATTAAAAGACTACTGACTATGCTACCTTCGCACGGTCAAATTACCGCGGCCCTTTAAATCAATCAGTGGGCAGGCTAGACTTTATAACTTATACA
>E-TSR-08 
TACTCTTGTCGATAAGAACTCTCAAAGAAAATCACGCTGTTATCCCTAAAGTAACTTATACTTTTAATCCACAAAGAAGGATCACACACTAATTATAATTATTAAATTAAACAGACAGTTACACATTATATCTACATCTCCCCAACGAAATATAAACCTAATAAAGCTACTTTTCACTCAAATTGTAAGCCAAATTAAACTTATATAAAGTTTTATAGGGTCTTATCGTCCCACTAAATAATTTGAGCCTTTTCACTCAAAAGTTAAATTCAAATTACGTAAAGGAGACAGCTCATCCCTCGTCCAACCTTTCATTCAAGCCTTCAATTAAAAGACTACTGACTATGCTACCTTCGCACGGTCAAATTACCGCGGCCCTTTAAATCAATCAGTGGGCAGGCTAGACTTTATAACTTATACA
>E-TSR-09  
TACTCTTGTCGATAAGAACTCTCAAAGAAAATCACGCTGTTATCCCTAAAGTAACTTATACTTTTAATCCACAAAGAAGGATCACACACTAATTATAATTATTAAATTAAACAGACAGTTACACATTATATCTACATCTCCCCAACGAAATATAAACCTAATAAAGCTACTTTTCACTCAAATTGTAAGCCAAATTAAACTTATATAAAGTTTTATAGGGTCTTATCGTCCCACTAAATAATTTGAGCCTTTTCACTCAAAAGTTAAATTCAAATTACGTAAAGGAGACAGCTCATCCCTCGTCCAACCTTTCATTCAAGCCTTCAATTAAAAGACTACTGACTATGCTACCTTCGCACGGTCAAATTACCGCGGCCCTTTAAATCAATCAGTGGGCAGGCTAGACTTTATAACTTATACA
>E-TSR-10  
TACTCTTGTCGATAAGAACTCTCAAAGAAAATCACGCTGTTATCCCTAAAGTAACTTATACTTTTAATCCACAAAGAAGGATCACACACTAATTATAATTATTAAATTAAACAGACAGTTACACATTATATCTACATCTCCCCAACGAAATATAAACCTAATAAAGCTACTTTTCACTCAAATTGTAAGCCAAATTAAACTTATATAAAGTTTTATAGGGTCTTATCGTCCCACTAAATAATTTGAGCCTTTTCACTCAAAAGTTAAATTCAAATTACGTAAAGGAGACAGCTCATCCCTCGTCCAACCTTTCATTCAAGCCTTCAATTAAAAGACTACTGACTATGCTACCTTCGCACGGTCAAATTACCGCGGCCCTTTAAATCAATCAGTGGGCAGGCTAGACTTTATAACTTATACA
>E-TSR-11  
TACTCTTGTCGATAAGAACTCTCAAAGAAAATCACGCTGTTATCCCTAAAGTAACTTATACTTTTAATCCACAAAGAAGGATCACACACTAATTATAATTATTAAATTAAACAGACAGTTACACATTATATCTACATCTCCCCAACGAAATATAAACCTAATAAAGCTACTTTTCACTCAAATTGTAAGCCAAATTAAACTTATATAAAGTTTTATAGGGTCTTATCGTCCCACTAAATAATTTGAGCCTTTTCACTCAAAAGTTAAATTCAAATTACGTAAAGGAGACAGCTCATCCCTCGTCCAACCTTTCATTCAAGCCTTCAATTAAAAGACTACTGACTATGCTACCTTCGCACGGTCAAATTACCGCGGCCCTTTAAATCAATCAGTGGGCAGGCTAGACTTTATAACTTATACA
>E-TSR-12  
TACTCTTGTCGATAAGAACTCTCAAAGAAAATCACGCTGTTATCCCTAAAGTAACTTATACTTTTAATCCACAAAGAAGGATCACACACTAATTATAATTATTAAATTAAACAGACAGTTACACATTATATCTACATCTCCCCAACGAAATATAAACCTAATAAAGCTACTTTTCACTCAAATTGTAAGCCAAATTAAACTTATATAAAGTTTTATAGGGTCTTATCGTCCCACTAAATAATTTGAGCCTTTTCACTCAAAAGTTAAATTCAAATTACGTAAAGGAGACAGCTCATCCCTCGTCCAACCTTTCATTCAAGCCTTCAATTAAAAGACTACTGACTATGCTACCTTCGCACGGTCAAATTACCGCGGCCCTTTAAATCAATCAGTGGGCAGGCTAGACTTTATAACTTATACA
>E-TSR-13  
TACTCTTGTCGATAAGAACTCTCAAAGAAAATCACGCTGTTATCCCTAAAGTAACTTATACTTTTAATCCACAAAGAAGGATCACACACTAATTATAATTATTAAATTAAATAGACAGTTACACATTATATCTACATCTCCCCAACGAAATATAAGCCTAATAAAGCTACTTTTCACTCAAATTGTAAGCCAAATTAAACTTATATAAAGTTTTATAGGGTCTTATCGTCCCACTAAATAATTTGAGCCTTTTCACTCAAAAGTTAAATTCAAATTACATAAAGGAGACAGCTCATCCCTCGTCCAACCTTTCATTCAAGCCTTCAATTAAAAGACTACTGACTATGCTACCTTCGCACGGTCAAATTACCGCGGCCCTTTAAATCAATCAGTGGGCAGGCTAGACTTTATAACTTATACA
>E-TSR-14  
TACTCTTGTCGATAAGAACTCTCAAAGAAAATCACGCTGTTATCCCTAAAGTAACTTATACTTTTAATCCACAAAGAAGGATCACACACTAATTATAATTATTAAATTAAACAGACAGTTACACATTATATCTACATCTCCCCAACGAAATATAAACCTAATAAAGCTACTTTTCACTCAAATTGTAAGCCAAATTAAACTTATATAAAGTTTTATAGGGTCTTATCGTCCCACTAAATAATTTGAGCCTTTTCACTCAAAAGTTAAATTCAAATTACGTAAAGGAGACAGCTCATCCCTCGTCCAACCTTTCATTCAAGCCTTCAATTAAAAGACTACTGACTATGCTACCTTCGCACGGTCAAATTACCGCGGCCCTTTAAATCAATCAGTGGGCAGGCTAGACTTTATAACTTATACA
>E-TSR-15  
TACTCTTGTCGATAAGAACTCTCAAAGAAAATCACGCTGTTATCCCTAAAGTAACTTATACTTTTAATCCACAAAGAAGGATCACACACTAATTATAATTATTAAATTAAACAGACAGTTACACATTATATCTACATCTCCCCAACGAAATATAAACCTAATAAAGCTACTTTTCACTCAAATTGTAAGCCAAATTAAACTTATATAAAGTTTTATAGGGTCTTATCGTCCCACTAAATAATTTGAGCCTTTTCACTCAAAAGTTAAATTCAAATTACGTAAAGGAGACAGCTCATCCCTCGTCCAACCTTTCATTCAAGCCTTCAATTAAAAGACTACTGACTATGCTACCTTCGCACGGTCAAATTACCGCGGCCCTTTAAATCAATCAGTGGGCAGGCTAGACTTTATAACTTATACA
>E-TSR-16  
TACTCTTGTCGATAAGAACTCTCAAAGAAAATCACGCTGTTATCCCTAAAGTAACTTATACTTTTAATCCACAAAGAAGGATCACACACTAATTATAATTATTAAATTAAACAGACAGTTACACATTATATCTACATCTCCCCAACGAAATATAAACCTAATAAAGCTACTTTTCACTCAAATTGTAAGCCAAATTAAACTTATATAAAGTTTTATAGGGTCTTATCGTCCCACTAAATAATTTGAGCCTTTTCACTCAAAAGTTAAATTCAAATTACGTAAAGGAGACAGCTCATCCCTCGTCCAACCTTTCATTCAAGCCTTCAATTAAAAGACTACTGACTATGCTACCTTCGCACGGTCAAATTACCGCGGCCCTTTAAATCAATCAGTGGGCAGGCTAGACTTTATAACTTATACA
>E-TSR-17  
TACTCTTGTCGATAAGAACTCTCAAAGAAAATCACGCTGTTATCCCTAAAGTAACTTATACTTTTAATCCACAAAGAAGGATCACACACTAATTATAATTATTAAATTAAATAGACAGTTACACATTATATCTACATCTCCCCAACGAAATATAAGCCTAATAAAGCTACTTTTCACTCAAATTGTAAGCCAAATTAAACTTATATAAAGTTTTATAGGGTCTTATCGTCCCACTAAATAATTTGAGCCTTTTCACTCAAAAGTTAAATTCAAATTACATAAAGGAGACAGCTCATCCCTCGTCCAACCTTTCATTCAAGCCTTCAATTAAAAGACTACTGACTATGCTACCTTCGCACGGTCAAATTACCGCGGCCCTTTAAATCAATCAGTGGGCAGGCTAGACTTTATAACTTATACA
>E-TSR-18  
TACTCTTGTCGATAAGAACTCTCAAAGAAAATCACGCTGTTATCCCTAAAGTAACTTATACTTTTAATCCACAAAGAAGGATCACACACTAATTATAATTATTAAATTAAATAGACAGTTACACATTATATCTACATCTCCCCAACGAAATATAAGCCTAATAAAGCTACTTTTCACTCAAATTGTAAGCCAAATTAAACTTATATAAAGTTTTATAGGGTCTTATCGTCCCACTAGATAATTTGAGCCTTTTCACTCAAAAGTTAAATTCAAATTACATAAAGGAGACAGCTCATCCCTCGTCCAACCTTTCATTCAAGCCTTCAATTAAAAGACTACTGACTATGCTACCTTCGCACGGTCAAATTACCGCGGCCCTTTAAATCAATCAGTGGGCAGGCTAGACTTTATAACTTATACA
>E-TSR-19  
TACTCTTGTCGATAAGAACTCTCAAAGAAAATCACGCTGTTATCCCTAAAGTAACTTATACTTTTAATCCACAAAGAAGGATCACACACTAATTATAATTATTAAATTAAATAGACAGTTACACATTATATCTACATCTCCCCAACGAAATATAAGCCTAATAAAGCTACTTTTCACTCAAATTGTAAGCCAAATTAAACTTATATAAAGTTTTATAGGGTCTTATCGTCCCACTAAATAATTTGAGCCTTTTCACTCAAAAGTTAAATTCAAATTACATAAAGGAGACAGCTCATCCCTCGTCCAACCTTTCATTCAAGCCTTCAATTAAAAGACTACTGACTATGCTACCTTCGCACGGTCAAATTACCGCGGCCCTTTAAATCAATCAGTGGGCAGGCTAGACTTTATAACTTATACA
>E-TSR-20  
TACTCTTGTCGATAAGAACTCTCAAAGAAAATCACGCTGTTATCCCTAAAGTAACTTATACTTTTAATCCACAAAGAAGGATCACACACTAATTATAATTATTAAATTAAATAGACAGTTACACATTATATCTACATCTCCCCAACGAAATATAAGCCTAATAAAGCTACTTTTCACTCAAATTGTAAGCCAAATTAAACTTATATAAAGTTTTATAGGGTCTTATCGTCCCACTAAATAATTTGAGCCTTTTCACTCAAAAGTTAAATTCAAATTACATAAAGGAGACAGCTCATCCCTCGTCCAACCTTTCATTCAAGCCTTCAATTAAAAGACTACTGACTATGCTACCTTCGCACGGTCAAATTACCGCGGCCCTTTAAATCAATCAGTGGGCAGGCTAGACTTTATAACTTATACA
>E-TSR-21  
TACTCTTGTCGATAAGAACTCTCAAAGAAAATCACGCTGTTATCCCTAAAGTAACTTATACTTTTAATCCACAAAGAAGGATCACACACTAATTATAATTATTAAATTAAACAGACAGTTACACATTATATCTACATCTCCCCAACGAAATATAAACCTAATAAAGCTACTTTTCACTCAAATTGTAAGCCAAATTAAACTTATATAAAGTTTTATAGGGTCTTATCGTCCCACTAAATAATTTGAGCCTTTTCACTCAAAAGTTAAATTCAAATTACGTAAAGGAGACAGCTCATCCCTCGTCCAACCTTTCATTCAAGCCTTCAATTAAAAGACTACTGACTATGCTACCTTCGCACGGTCAAATTACCGCGGCCCTTTAAATCAATCAGTGGGCAGGCTAGACTTTATAACTTATACA
>E-TSR-22  
TACTCTTGTCGATAAGAACTCTCAAAGAAAATCACGCTGTTATCCCTAAAGTAACTTATACTTTTAATCCACAAAGAAGGATCACACACTAATTATAATTATTAAATTAAATAGACAGTTACACATTATATCTACATCTCCCCAACGAAATATAAGCCTAATAAAGCTACTTTTCACTCAAATTGTAAGCCAAATTAAACTTATATAAAGTTTTATAGGGTCTTATCGTCCCACTAAATAATTTGAGCCTTTTCACTCAAAAGTTAAATTCAAATTACATAAAGGAGACAGCTCATCCCTCGTCCAACCTTTCATTCAAGCCTTCAATTAAAAGACTACTGACTATGCTACCTTCGCACGGTCAAATTACCGCGGCCCTTTAAATCAATCAGTGGGCAGGCTAGACTTTATAACTTATACA
>E-CKR-02  
TACTCTTGTCGATAAGAACTCTCAAAGAAAATCACGCTGTTATCCCTAAAGTAACTTATACTTTTAATCCACAAAGAAGGATCACACACTAATTATAATTATTAAATTAAATAGACAGTTACACATTATATCTACATCTCCCCAACGAAATATAAGCCTAATAAAGCTACTTTTCACTCAAATTGTAAGCCAAATTAAACTTATATAAAGTTTTATAGGGTCTTATCGTCCCACTAGATAATTTGAGCCTTTTCACTCAAAAGTTAAATTCAAATTACATAAAGGAGACAGCTCATCCCTCGTCCAACCTTTCATTCAAGCCTTCAATTAAAAGACTACTGACTATGCTACCTTCGCACGGTCAAATTACCGCGGCCCTTTAAATCAATCAGTGGGCAGGCTAGACTTTATAACTTATACA
>E-CKR-03  
TACTCTTGTCGATAAGAACTCTCAAAGAAAATCACGCTGTTATCCCTAAAGTAACTTATACTTTTAATCCACAAAGAAGGATCACACACTAATTATAATTATTAAATTAAATAGACAGTTACACATTATATCTACATCTCCCCAACGAAATATAAGCCTAATAAAGCTACTTTTCACTCAAATTGTAAGCCAAATTAAACTTATATAAAGTTTTATAGGGTCTTATCGTCCCACTAGATAATTTGAGCCTTTTCACTCAAAAGTTAAATTCAAATTACATAAAGGAGACAGCTCATCCCTCGTCCAACCTTTCATTCAAGCCTTCAATTAAAAGACTACTGACTATGCTACCTTCGCACGGTCAAATTACCGCGGCCCTTTAAATCAATCAGTGGGCAGGCTAGACTTTATAACTTATACA
>E-CKR-05  
TACTCTTGTCGATAAGAACTCTCAAAGAAAATCACGCTGTTATCCCTAAAGTAACTTATACTTTTAATCCACAAAGAAGGATCACACACTAATTATAATTATTAAATTAAACAGACAGTTACACATTATATCTACATCTCCCCAACGAAATATAAGCCTAATAAAGCTACTTTTCACTCAAATTGTAAGCCAAATTAAACTTATATAAAGTTTTATAGGGTCTTATCGTCCCACTAAATAATTTGAGCCTTTTCACTCAAAAGTTAAATTCAAATTACATAAAGGAGACAGCTCATCCCTCGTCCAACCTTTCATTCAAGCCTTCAATTAAAAGACTACTGACTATGCTACCTTCGCACGGTCAAATTACCGCGGCCCTTTAAATCAATCAGTGGGCAGGCTAGACTTTATAACTTATACA
>E-CKR-06  
TACTCTTGTCGATAAGAACTCTCAAAGAAAATCACGCTGTTATCCCTAAAGTAACTTATACTTTTAATCCACAAAGAAGGATCACACACTAATTATAATTATTAAATTAAATAGACAGTTACACATTATATCTACATCTCCCCAACGAAATATAAGCCTAATAAAGCTACTTTTCACTCAAATTGTAAGCCAAATTAAACTTATATAAAGTTTTATAGGGTCTTATCGTCCCACTAGATAATTTGAGCCTTTTCACTCAAAAGTTAAATTCAAATTACATAAAGGAGACAGCTCATCCCTCGTCCAACCTTTCATTCAAGCCTTCAATTAAAAGACTACTGACTATGCTACCTTCGCACGGTCAAATTACCGCGGCCCTTTAAATCAATCAGTGGGCAGGCTAGACTTTATAACTTATACA
>E-CKR-07  
TACTCTTGTCGATAAGAACTCTCAAAGAAAATCACGCTGTTATCCCTAAAGTAACTTATACTTTTAATCCACAAAGAAGGATCACACACTAATTATAATTATTAAATTAAATAGACAGTTATACATTATATCTACATCTCCCCAACGAAATATAAGCCTAATAAAGCTACTTTTCACTCAAATTGTAAGCCAAATCAAACTTATATAAAGTTTTATAGGGTCTTATCGTCCCACTAAATAATTTGAGCCTTTTCACTCAAAAGTTAAATTCAAATTACATAAAGGAGACAGCTCATCCCTCGTCCAACCTTTCATTCAAGCCTTCAATTAAAAGACTACTGACTATGCTACCTTCGCACGGTCAAATTACCGCGGCCCTTTAAATCAATCAGTGGGCAGGCTAGACTTTATAACTTATACA
>E-CKR-08  
TACTCTTGTCGATAAGAACTCTCAAAGAAAATCACGCTGTTATCCCTAAAGTAACTTATACTTTTAATCCACAAAGAAGGATCACACACTAATTATAATTATTAAATTAAACAGACAGTTACACATTATATCTACATCTCCCCAACGAAATATAAGCCTAATAAAGCTACTTTTCACTCAAATTGTAAGCCAAATTAAACTTATATAAAGTTTTATAGGGTCTTATCGTCCCACTAAATAATTTGAGCCTTTTCACTCAAAAGTTAAATTCAAATTACATAAAGGAGACAGCTCATCCCTCGTCCAACCTTTCATTCAAGCCTTCAATTAAAAGACTACTGACTATGCTACCTTCGCACGGTCAAATTACCGCGGCCCTTTAAATCAATCAGTGGGCAGGCTAGACTTTATAACTTATACA
>E-CKR-11  
TACTCTTGTCGATAAGAACTCTCAAAGAAAATCACGCTGTTATCCCTAAAGTAACTTATACTTTTAATCCACAAAGAAGGATCACACACTAATTATAATTATTAAATTAAATAGACAGTTACACATTATATCTACATCTCCCCAACGAAATATAAGCCTAATAAAGCTACTTTTCACTCAAATTGTAAGCCAAATTAAACTTATATAAAGTTTTATAGGGTCTTATCGTCCCACTAGATAATTTGAGCCTTTTCACTCAAAAGTTAAATTCAAATTACATAAAGGAGACAGCTCATCCCTCGTCCAACCTTTCATTCAAGCCTTCAATTAAAAGACTACTGACTATGCTACCTTCGCACGGTCAAATTACCGCGGCCCTTTAAATCAATCAGTGGGCAGGCTAGACTTTATAACTTATACA
>E-CKR-12  
TACTCTTGTCGATAAGAACTCTCAAAGAAAATCACGCTGTTATCCCTAAAGTAACTTATACTTTTAATCCACAAAGAAGGATCACACACTAATTATAATTATTAAATTAAACAGACAGTTACACATTATATCTACATCTCCCCAACGAAATATAAACCTAATAAAGCTACTTTTCACTCAAATTGTAAGCCAAATTAAACTTATATAAAGTTTTATAGGGTCTTATCGTCCCACTAAATAATTTGAGCCTTTTCACTCAAAAGTTAAATTCAAATTACGTAAAGGAGACAGCTCATCCCTCGTCCAACCTTTCATTCAAGCCTTCAATTAAAAGACTACTGACTATGCTACCTTCGCACGGTCAAATTACCGCGGCCCTTTAAATCAATCAGTGGGCAGGCTAGACTTTATAACTTATACA
>E-CKR-13  
TACTCTTGTCGATAAGAACTCTCAAAGAAAATCACGCTGTTATCCCTAAAGTAACTTATACTTTTAATCCACAAAGAAGGATCACACACTAATTATAATTATTAAATTAAACAGACAGTTACACATTATATCTACATCTCCCCAACGAAATATAAACCTAATAAAGCTACTTTTCACTCAAATTGTAAGCCAAATTAAACTTATATAAAGTTTTATAGGGTCTTATCGTCCCACTAAATAATTTGAGCCTTTTCACTCAAAAGTTAAATTCAAATTACGTAAAGGAGACAGCTCATCCCTCGTCCAACCTTTCATTCAAGCCTTCAATTAAAAGACTACTGACTATGCTACCTTCGCACGGTCAAATTACCGCGGCCCTTTAAATCAATCAGTGGGCAGGCTAGACTTTATAACTTATACA
>E-CKR-14  
TACTCTTGTCGATAAGAACTCTCAAAGAAAATCACGCTGTTATCCCTAAAGTAACTTATACTTTTAATCCACAAAGAAGGATCACACACTAATTATAATTATTAAATTAAACAGACAGTTACACATTATATCTACATCTCCCCAACGAAATATAAGCCTAATAAAGCTACTTTTCACTCAAATTGTAAGCCAAATTAAACTTATATAAAGTTTTATAGGGTCTTATCGTCCCACTAAATAATTTGAGCCTTTTCACTCAAAAGTTAAATTCAAATTACATAAAGGAGACAGCTCATCCCTCGTCCAACCTTTCATTCAAGCCTTCAATTAAAAGACTACTGACTATGCTACCTTCGCACGGTCAAATTACCGCGGCCCTTTAAATCAATCAGTGGGCAGGCTAGACTTTATAACTTATACA
>E-CKR-15  
TACTCTTGTCGATAAGAACTCTCAAAGAAAATCACGCTGTTATCCCTAAAGTAACTTATACTTTTAATCCACAAAGAAGGATCACACACTAATTATAATTATTAAATTAAACAGACAGTTACACATTATATCTACATCTCCCCAACGAAATATAAGCCTAATAAAGCTACTTTTCACTCAAATTGTAAGCCAAATTAAACTTATATAAAGTTTTATAGGGTCTTATCGTCCCACTAAATAATTTGAGCCTTTTCACTCAAAAGTTAAATTCAAATTACATAAAGGAGACAGCTCATCCCTCGTCCAACCTTTCATTCAAGCCTTCAATTAAAAGACTACTGACTATGCTACCTTCGCACGGTCAAATTACCGCGGCCCTTTAAATCAATCAGTGGGCAGGCTAGACTTTATAACTTATACA
>E-CKR-16  
TACTCTTGTCGATAAGAACTCTCAAAGAAAATCACGCTGTTATCCCTAAAGTAACTTATACTTTTAATCCACAAAGAAGGATCACACACTAATTATAATTATTAAATTAAACAGACAGTTACACATTATATCTACATCTCCCCAACGAAATATAAACCTAATAAAGCTACTTTTCACTCAAATTGTAAGCCAAATTAAACTTATATAAAGTTTTATAGGGTCTTATCGTCCCACTAAATAATTTGAGCCTTTTCACTCAAAAGTTAAATTCAAATTACGTAAAGGAGACAGCTCATCCCTCGTCCAACCTTTCATTCAAGCCTTCAATTAAAAGACTACTGACTATGCTACCTTCGCACGGTCAAATTACCGCGGCCCTTTAAATCAATCAGTGGGCAGGCTAGACTTTATAACTTATACA
>E-CKR-17  
TACTCTTGTCGATAAGAACTCTCAAAGAAAATCACGCTGTTATCCCTAAAGTAACTTATACTTTTAATCCACAAAGAAGGATCACACACTAATTATAATTATTAAATTAAACAGACAGTTACACATTATATCTACATCTCCCCAACGAAATATAAACCTAATAAAGCTACTTTTCACTCAAATTGTAAGCCAAATTAAACTTATATAAAGTTTTATAGGGTCTTATCGTCCCACTAAATAATTTGAGCCTTTTCACTCAAAAGTTAAATTCAAATTACGTAAAGGAGACAGCTCATCCCTCGTCCAACCTTTCATTCAAGCCTTCAATTAAAAGACTACTGACTATGCTACCTTCGCACGGTCAAATTACCGCGGCCCTTTAAATCAATCAGTGGGCAGGCTAGACTTTATAACTTATACA
>E-CKR-18  
TACTCTTGTCGATAAGAACTCTCAAAGAAAATCACGCTGTTATCCCTAAAGTAACTTATACTTTTAATCCACAAAGAAGGATCACACACTAATTATAATTATTAAATTAAATAGACAGTTACACATTATATCTACATCTCCCCAACGAAATATAAGCCTAATAAAGCTACTTTTCACTCAAATTGTAAGCCAAATTAAACTTATATAAAGTTTTATAGGGTCTTATCGTCCCACTAAATAATTTGAGCCTTTTCACTCAAAAGTTAAATTCAAATTACATAAAGGAGACAGCTCATCCCTCGTCCAACCTTTCATTCAAGCCTTCAATTAAAAGACTACTGACTATGCTACCTTCGCACGGTCAAATTACCGCGGCCCTTTAAATCAATCAGTGGGCAGGCTAGACTTTATAACTTATACA
>E-CKR-19  
TACTCTTGTCGATAAGAACTCTCAAAGAAAATCACGCTGTTATCCCTAAAGTAACTTATACTTTTAATCCACAAAGAAGGATCACACACTAATTATAATTATTAAATTAAACAGACAGTTACACATTATATCTACATCTCCCCAACGAAATATAAACCTAATAAAGCTACTTTTCACTCAAATTGTAAGCCAAATTAAACTTATATAAAGTTTTATAGGGTCTTATCGTCCCACTAAATAATTTGAGCCTTTTCACTCAAAAGTTAAATTCAAATTACGTAAAGGAGACAGCTCATCCCTCGTCCAACCTTTCATTCAAGCCTTCAATTAAAAGACTACTGACTATGCTACCTTCGCACGGTCAAATTACCGCGGCCCTTTAAATCAATCAGTGGGCAGGCTAGACTTTATAACTTATACA
>E-CKR-20  
TACTCTTGTCGATAAGAACTCTCAAAGAAAATCACGCTGTTATCCCTAAAGTAACTTATACTTTTAATCCACAAAGAAGGATCACACACTAATTATAATTATTAAATTAAATAGACAGTTACACATTATATCTACATCTCCCCAACGAAATATAAGCCTAATAAAGCTACTTTTCACTCAAATTGTAAGCCAAATTAAACTTATATAAAGTTTTATAGGGTCTTATCGTCCCACTAAATAATTTGAGCCTTTTCACTCAAAAGTTAAATTCAAATTACATAAAGGAGACAGCTCATCCCTCGTCCAACCTTTCATTCAAGCCTTCAATTAAAAGACTACTGACTATGCTACCTTCGCACGGTCAAATTACCGCGGCCCTTTAAATCAATCAGTGGGCAGGCTAGACTTTATAACTTATACA
>E-CKR-21  
TACTCTTGTCGATAAGAACTCTCAAAGAAAATCACGCTGTTATCCCTAAAGTAACTTATACTTTTAATCCACAAAGAAGGATCACACACTAATTATAATTATTAAATTAAACAGACAGTTACACATTATATCTACATCTCCCCAACGAAATATAAGCCTAATAAAGCTACTTTTCACTCAAATTGTAAGCCAAATTAAACTTATATAAAGTTTTATAGGGTCTTATCGTCCCACTAAATAATTTGAGCCTTTTCACTCAAAAGTTAAATTCAAATTACATAAAGGAGACAGCTCATCCCTCGTCCAACCTTTCATTCAAGCCTTCAATTAAAAGACTACTGACTATGCTACCTTCGCACGGTCAAATTACCGCGGCCCTTTAAATCAATCAGTGGGCAGGCTAGACTTTATAACTTATACA
>E-CKR-22  
TACTCTTGTCGATAAGAACTCTCAAAGAAAATCACGCTGTTATCCCTAAAGTAACTTATACTTTTAATCCACAAAGAAGGATCACACACTAATTATAATTATTAAATTAAACAGACAGTTACACATTATATCTACATCTCCCCAACGAAATATAAGCCTAATAAAGCTACTTTTCACTCAAATTGTAAGCCAAATTAAACTTATATAAAGTTTTATAGGGTCTTATCGTCCCACTAAATAATTTGAGCCTTTTCACTCAAAAGTTAAATTCAAATTACATAAAGGAGACAGCTCATCCCTCGTCCAACCTTTCATTCAAGCCTTCAATTAAAAGACTACTGACTATGCTACCTTCGCACGGTCAAATTACCGCGGCCCTTTAAATCAATCAGTGGGCAGGCTAGACTTTATAACTTATACA
>E-CKR-23  
TACTCTTGTCGATAAGAACTCTCAAAGAAAATCACGCTGTTATCCCTAAAGTAACTTATACTTTTAATCCACAAAGAAGGATCACACACTAATTATAATTATTAAATTAAATAGACAGTTACACATTATATCTACATCTCCCCAACGAAATATAAGCCTAATAAAGCTACTTTTCACTCAAATTGTAAGCCAAATTAAACTTATATAAAGTTTTATAGGGTCTTATCGTCCCACTAGATAATTTGAGCCTTTTCACTCAAAAGTTAAATTCAAATTACATAAAGGAGACAGCTCATCCCTCGTCCAACCTTTCATTCAAGCCTTCAATTAAAAGACTACTGACTATGCTACCTTCGCACGGTCAAATTACCGCGGCCCTTTAAATCAATCAGTGGGCAGGCTAGACTTTATAACTTATACA
>E-CKR-24  
TACTCTTGTCGATAAGAACTCTCAAAGAAAATCACGCTGTTATCCCTAAAGTAACTTATACTTTTAATCCACAAAGAAGGATCACACACTAATTATAATTATTAAATTAAACAGACAGTTACACATTATATCTACATCTCCCCAACGAAATATAAGCCTAATAAAGCTACTTTTCACTCAAATTGTAAGCCAAATTAAACTTATATAAAGTTTTATAGGGTCTTATCGTCCCACTAAATAATTTGAGCCTTTTCACTCAAAAGTTAAATTCAAATTACATAAAGGAGACAGCTCATCCCTCGTCCAACCTTTCATTCAAGCCTTCAATTAAAAGACTACTGACTATGCTACCTTCGCACGGTCAAATTACCGCGGCCCTTTAAATCAATCAGTGGGCAGGCTAGACTTTATAACTTATACA
>Ma-01
TACTCTTGTCGATAAGAACTCTCAAAGAAAATCACGCTGTTATCCCTAAAGTAACTTATACTTTTAATCCACAAAGAAGGATCACACACTAATTATAATTATTAAATTAAATAGACAGTTACATATTATATCTACATCTCCCCAACGAAATATAAACCCAACAAAACTACTTTTCACTTAAATCACAAGTTAAATTACATCTATATAAAGTTTTATAGGGTCTTATCGTCCCCCTATGAAATTTGAGCCTTTTCACTCAAAAGTTAAGTTCAAACCACATAAAGGAGACAGCTTATCCCTCGTCCAACCTTTCATTCAAGCCTTCAATTAAAAGACTACTGACTATGCTACCTTCGCACGGTCAAATTACCGCGGCCCTTTAAAGTAATCAGTGGGCAGGCTAGACTTTATAATTAATTCA
>Ma-02
TACTCTTGTCGATAAGAACTCTCAAAGAAAATCACGCTGTTATCCCTAAAGTAACTTATACTTTTAATCCACAAAGAAGGATCACACACTAATTATAATTATTAAATTAAATAGACAGTTACATATTATATCTACATCTCCCCAACGAAATATAAACCCAACAAAACTACTTTTCACTTAAATCACAAGTTAAATTAAATCTATATAAAGTTTTATAGGGTCTTATCGTCCCTCTATCAAATTTGAGCCTTTTCACTCAAAAGTTAAGTTCAAACCACGTAAAGGAGACAGCTTATCCCTCGTCCAACCTTTCATTCAAGCCTTCAATTAAAAGACTACTGACTATGCTACCTTCGCACGGTCAAATTACCGCGGCCCTTTAAAGTAATCAGTGGGCAGGCTAGACTTTATAATTAATTCA
