# Supplementary material for: Population Structure and Historical Demography of the Oriental River Prawn (Macrobrachium nipponense) in Taiwan
Source: PLoS One. 2015 Dec 30;10(12):e0145927. doi: 10.1371/journal.pone.0145927 (PMC4696665; doi:10.1371/journal.pone.0145927)
Supplement: S3 Dataset — (FASTA) [file pone.0145927.s003.fasta]

>SMR-01  
TGATTGGAAACGATCAGATCTATAATGTTATTGTTACCGCCAACGCTTTCGTAATAATTTTCTTTATAGTAATACCTATTATAATTGGAGGCTTCGGTAATTGATTAGTTCCTCTGATATTAGGAGCGCCAGATATAGCATTCCCACGAATAAATAACATAAGATTTTGACTTCTACCCCCATCACTTACCTTATTATTATCAAGAGGAATAGTAGAAAGAGGAGTAGGCACAGGATGAACTGTCTACCCCCCACTAGCTGCAGGAACTGCCCACGCAGGAGCCTCAGTAGATTTAGGAATCTTCTCCTTACACTTAGCAGGGGTATCTTCAATTTTAGGAGCCGTTAATTTTATTACTACCGTAATTAAC
>SMR-02  
TGATTGGAAACGATCAGATCTATAATGTTATTGTTACCGCCAACGCTTTCGTAATAATTTTCTTTATAGTAATACCTATTATAATTGGAGGCTTCGGTAATTGATTAGTTCCTCTGATATTAGGAGCGCCAGATATAGCATTCCCACGAATAAATAACATAAGATTTTGACTTCTACCCCCATCACTTACCTTATTATTATCAAGAGGAATAGTAGAAAGAGGAGTAGGCACAGGATGAACTGTCTACCCCCCACTAGCTGCAGGAACTGCCCACGCAGGAGCCTCAGTAGATTTAGGAATCTTCTCCTTACACTTAGCAGGGGTATCTTCAATTTTAGGAGCCGTTAATTTTATTACTACCGTAATTAAC
>SMR-03  
TGATTGGAAACGATCAGATCTATAATGTTATTGTTACCGCCAACGCTTTCGTAATAATTTTCTTTATAGTAATACCTATTATAATTGGAGGCTTCGGTAATTGATTAGTTCCTCTGATATTAGGAGCGCCAGATATAGCATTCCCACGAATAAATAACATAAGATTTTGACTTCTACCCCCATCACTTACCTTATTATTATCAAGAGGAATAGTAGAAAGAGGAGTAGGCACAGGATGAACTGTCTACCCCCCACTAGCTGCAGGAACTGCCCACGCAGGAGCCTCAGTAGATTTAGGAATCTTCTCCTTACACTTAGCAGGGGTATCTTCAATTTTAGGAGCCGTTAATTTTATTACTACCGTAATTAAC
>SMR-04
TGATTGGAAACGATCAGATCTATAATGTTATTGTTACCGCCCACGCTTTCGTAATAATTTTCTTTATAGTAATACCTATTATAATTGGAGGCTTCGGTAATTGATTAGTTCCTCTGATATTAGGAGCGCCAGATATAGCATTCCCACGAATAAATAACATAAGATTTTGACTTCTACCCCCATCACTTACCTTATTATTATCAAGAGGAATAGTAGAAAGAGGAGTAGGCACAGGATGAACTGTCTACCCCCCACTAGCTGCAGGAACTGCCCACGCAGGAGCCTCAGTAGATTTAGGAATCTTCTCCTTACACTTAGCAGGGGTATCTTCAATTTTAGGAGCCGTTAATTTTATTACTACCGTAATTAAC
>SMR-05  
TGATTGGAAACGATCAGATCTATAATGTTATTGTTACCGCCAACGCTTTCGTAATAATTTTCTTTATAGTAATACCTATTATAATTGGAGGCTTCGGTAATTGATTAGTTCCTCTGATATTAGGAGCGCCAGATATAGCATTCCCACGAATAAATAACATAAGATTTTGACTTCTACCCCCATCACTTACCTTATTATTATCAAGAGGAATAGTAGAAAGAGGAGTAGGCACAGGATGAACTGTCTACCCCCCACTAGCTGCAGGAACTGCCCACGCAGGAGCCTCAGTAGATTTAGGAATCTTCTCCTTACACTTAGCAGGGGTATCTTCAATTTTAGGAGCCGTTAATTTTATTACTACCGTAATTAAC
>SMR-06  
TGATTGGAAACGATCAGATCTATAATGTTATTGTTACCGCCAACGCTTTCGTAATAATTTTCTTTATAGTAATACCTATTATAATTGGAGGCTTCGGTAATTGATTAGTTCCTCTGATATTAGGAGCGCCAGATATAGCATTCCCACGAATAAATAACATAAGATTTTGACTTCTACCCCCATCACTTACCTTATTATTATCAAGAGGAATAGTAGAAAGAGGAGTAGGCACAGGATGAACTGTCTACCCCCCACTAGCTGCAGGAACTGCCCACGCAGGAGCCTCAGTAGATTTAGGAATCTTCTCCTTACACTTAGCAGGGGTATCTTCAATTTTAGGAGCCGTTAATTTTATTACTACCGTAATTAAC
>SMR-07  
TGATTGGAAACGATCAGATCTATAATGTTATTGTTACCGCCCACGCTTTCGTAATAATTTTCTTTATAGTAATACCTATTATAATTGGAGGCTTCGGTAATTGATTAGTTCCTCTGATATTAGGAGCGCCAGATATAGCATTCCCACGAATAAATAACATAAGATTTTGACTTCTACCCCCATCACTTACCTTATTATTATCAAGAGGAATAGTAGAAAGAGGAGTAGGCACAGGATGAACTGTCTACCCCCCACTAGCTGCAGGAACTGCCCACGCAGGAGCCTCAGTAGATTTAGGAATCTTCTCCTTACACTTAGCAGGGGTATCTTCAATTTTAGGAGCCGTTAATTTTATTACTACCGTAATTAAC
>SMR-08  
TGATTGGAAACGATCAGATCTATAATGTTATTGTTACCGCCAACGCTTTCGTAATAATTTTCTTTATAGTAATACCTATTATAATTGGAGGCTTCGGTAATTGATTAGTTCCTCTGATATTAGGAGCGCCAGATATAGCATTCCCACGAATAAATAACATAAGATTTTGACTTCTACCCCCATCACTTACCTTATTATTATCAAGAGGAATAGTAGAAAGAGGAGTAGGCACAGGATGAACTGTCTACCCCCCACTAGCTGCAGGAACTGCCCACGCAGGAGCCTCAGTAGATTTAGGAATCTTCTCCTTACACTTAGCAGGGGTATCTTCAATTTTAGGAGCCGTTAATTTTATTACTACCGTAATTAAC
>SMR-09  
TGATTGGAAACGATCAGATCTATAATGTTATTGTTACCGCCCACGCTTTCGTAATAATTTTCTTTATAGTAATACCTATTATAATTGGAGGCTTCGGTAATTGATTAGTTCCTCTGATATTAGGAGCGCCAGATATAGCATTCCCACGAATAAATAACATAAGATTTTGACTTCTACCCCCATCACTTACCTTATTATTATCAAGAGGAATAGTAGAAAGAGGAGTAGGCACAGGATGAACTGTCTACCCCCCACTAGCTGCAGGAACTGCCCACGCAGGAGCCTCAGTAGATTTAGGAATCTTCTCCTTACACTTAGCAGGGGTATCTTCAATTTTAGGAGCCGTTAATTTTATTACTACCGTAATTAAC
>SMR-10  
TGATTGGAAACGATCAGATCTATAATGTTATTGGTACCGCTCACGCTTTCGTAATAATTTTCTTTATAGTAATACCTATTATAATTGGAGGCTTCGGTAATTGATTAGTTCCTCTGATATTAGGAGCGCCAGATATAGCATTCCCACGAATAAATAACATAAGATTTTGACTTCTACCCCCATCACTTACCTTATTATTATCAAGAGGAATAGTAGAAAGAGGAGTAGGCACAGGATGAACTGTCTACCCCCCACTAGCTGCAGGAACTGCCCACGCAGGAGCCTCAGTAGATTTAGGAATCTTCTCCTTACACTTAGCAGGGGTATCTTCAATTTTAGGAGCCGTTAATTTTATTACTACCGTAATTAAC
>SMR-11  
TGATTGGAAACGATCAGATCTATAATGTTATTGTTACCGCCAACGCTTTCGTAATAATTTTCTTTATAGTAATACCTATTATAATTGGAGGCTTCGGTAATTGATTAGTTCCTCTGATATTAGGAGCGCCAGATATAGCATTCCCACGAATAAATAACATAAGATTTTGACTTCTACCCCCATCACTTACCTTATTATTATCAAGAGGAATAGTAGAAAGAGGAGTAGGCACAGGATGAACTGTCTACCCCCCACTAGCTGCAGGAACTGCCCACGCAGGAGCCTCAGTAGATTTAGGAATCTTCTCCTTACACTTAGCAGGGGTATCTTCAATTTTAGGAGCCGTTAATTTTATTACTACCGTAATTAAC
>SMR-12  
TGATTGGAAACGATCAGATCTATAATGTTATTGTTACCGCCCACGCTTTCGTAATAATTTTCTTTATAGTAATACCTATTATAATTGGAGGCTTCGGTAATTGATTAGTTCCTCTGATATTAGGAGCGCCAGATATAGCATTCCCACGAATAAATAACATAAGATTTTGACTTCTACCCCCATCACTTACCTTATTATTATCAAGAGGAATAGTAGAAAGAGGAGTAGGCACAGGATGAACTGTCTACCCCCCACTAGCTGCAGGAACTGCCCACGCAGGAGCCTCAGTAGATTTAGGAATCTTCTCCTTACACTTAGCAGGGGTATCTTCAATTTTAGGAGCCGTTAATTTTATTACTACCGTAATTAAC
>SMR-13  
TGATTGGAAACGATCAGATCTATAATGTTATTGTTACCGCCCACGCTTTCGTAATAATTTTCTTTATAGTAATACCTATTATAATTGGAGGCTTCGGTAATTGATTAGTTCCTCTGATATTAGGAGCGCCAGATATAGCATTCCCACGAATAAATAACATAAGATTTTGACTTCTACCCCCATCACTTACCTTATTATTATCAAGAGGAATAGTAGAAAGAGGAGTAGGCACAGGATGAACTGTCTACCCCCCACTAGCTGCAGGAACTGCCCACGCAGGAGCCTCAGTAGATTTAGGAATCTTCTCCTTACACTTAGCAGGGGTATCTTCAATTTTAGGAGCCGTTAATTTTATTACTACCGTAATTAAC
>SMR-14  
TGATTGGAAACGATCAGATCTATAATGTTATTGTTACCGCCCACGCTTTCGTAATAATTTTCTTTATAGTAATACCTATTATAATTGGAGGCTTCGGTAATTGATTAGTTCCTCTGATATTAGGAGCGCCAGATATAGCATTCCCACGAATAAATAACATAAGATTTTGACTTCTACCCCCATCACTTACCTTATTATTATCAAGAGGAATAGTAGAAAGAGGAGTAGGCACAGGATGAACTGTCTACCCCCCACTAGCTGCAGGAACTGCCCACGCAGGAGCCTCAGTAGATTTAGGAATCTTCTCCTTACACTTAGCAGGGGTATCTTCAATTTTAGGAGCCGTTAATTTTATTACTACCGTAATTAAC
>SMR-15  
TGATTGGAAACGATCAGATCTATAATGTTATTGTTACCGCCAACGCTTTCGTAATAATTTTCTTTATAGTAATACCTATTATAATTGGAGGCTTCGGTAATTGATTAGTTCCTCTGATATTAGGAGCGCCAGATATAGCATTCCCACGAATAAATAACATAAGATTTTGACTTCTACCCCCATCACTTACCTTATTATTATCAAGAGGAATAGTAGAAAGAGGAGTAGGCACAGGATGAACTGTCTACCCCCCACTAGCTGCAGGAACTGCCCACGCAGGAGCCTCAGTAGATTTAGGAATCTTCTCCTTACACTTAGCAGGGGTATCTTCAATTTTAGGAGCCGTTAATTTTATTACTACCGTAATTAAC
>SMR-16  
TGATTGGAAACGATCAGATCTATAATGTTATTGTTACCGCCCACGCTTTCGTAATAATTTTCTTTATAGTAATACCTATTATAATTGGAGGCTTCGGTAATTGATTAGTTCCTCTGATATTAGGAGCGCCAGATATAGCATTCCCACGAATAAATAACATAAGATTTTGACTTCTACCCCCATCACTTACCTTATTATTATCAAGAGGAATAGTAGAAAGAGGAGTAGGCACAGGATGAACTGTCTACCCCCCACTAGCTGCAGGAACTGCCCACGCAGGAGCCTCAGTAGATTTAGGAATCTTCTCCTTACACTTAGCAGGGGTATCTTCAATTTTAGGAGCCGTTAATTTTATTACTACCGTAATTAAC
>SMR-17  
TGATTGGAAACGATCAGATCTATAATGTTATTGTTACCGCCAACGCTTTCGTAATAATTTTCTTTATAGTAATACCTATTATAATTGGAGGCTTCGGTAATTGATTAGTTCCTCTGATATTAGGAGCGCCAGATATAGCATTCCCACGAATAAATAACATAAGATTTTGACTTCTACCCCCATCACTTACCTTATTATTATCAAGAGGAATAGTAGAAAGAGGAGTAGGCACAGGATGAACTGTCTACCCCCCACTAGCTGCAGGAACTGCCCACGCAGGAGCCTCAGTAGATTTAGGAATCTTCTCCTTACACTTAGCAGGGGTATCTTCAATTTTAGGAGCCGTTAATTTTATTACTACCGTAATTAAC
>SMR-18  
TGATTGGAAACGATCAGATCTATAATGTTATTGTTACCGCCAACGCTTTCGTAATAATTTTCTTTATAGTAATACCTATTATAATTGGAGGCTTCGGTAATTGATTAGTTCCTCTGATATTAGGAGCGCCAGATATAGCATTCCCACGAATAAATAACATAAGATTTTGACTTCTACCCCCATCACTTACCTTATTATTATCAAGAGGAATAGTAGAAAGAGGAGTAGGCACAGGATGAACTGTCTACCCCCCACTAGCTGCAGGAACTGCCCACGCAGGAGCCTCAGTAGATTTAGGAATCTTCTCCTTACACTTAGCAGGGGTATCTTCAATTTTAGGAGCCGTTAATTTTATTACTACCGTAATTAAC
>SMR-19  
TGATTGGAAACGATCAGATCTATAATGTTATTGTTACCGCCAACGCTTTCGTAATAATTTTCTTTATAGTAATACCTATTATAATTGGAGGCTTCGGTAATTGATTAGTTCCTCTGATATTAGGAGCGCCAGATATAGCATTCCCACGAATAAATAACATAAGATTTTGACTTCTACCCCCATCACTTACCTTATTATTATCAAGAGGAATAGTAGAAAGAGGAGTAGGCACAGGATGAACTGTCTACCCCCCACTAGCTGCAGGAACTGCCCACGCAGGAGCCTCAGTAGATTTAGGAATCTTCTCCTTACACTTAGCAGGGGTATCTTCAATTTTAGGAGCCGTTAATTTTATTACTACCGTAATTAAC
>SMR-20  
TGATTGGAAACGATCAGATCTATAATGTTATTGTTACCGCCAACGCTTTCGTAATAATTTTCTTTATAGTAATACCTATTATAATTGGAGGCTTCGGTAATTGATTAGTTCCTCTGATATTAGGAGCGCCAGATATAGCATTCCCACGAATAAATAACATAAGATTTTGACTTCTACCCCCATCACTTACCTTATTATTATCAAGAGGAATAGTAGAAAGAGGAGTAGGCACAGGATGAACTGTCTACCCCCCACTAGCTGCAGGAACTGCCCACGCAGGAGCCTCAGTAGATTTAGGAATCTTCTCCTTACACTTAGCAGGGGTATCTTCAATTTTAGGAGCCGTTAATTTTATTACTACCGTAATTAAC
>SMR-21  
TGATTGGAAACGATCAGATCTATAATGTTATTGTTACCGCCCACGCTTTCGTAATAATTTTCTTTATAGTAATACCTATTATAATTGGAGGCTTCGGTAATTGATTAGTTCCTCTGATATTAGGAGCGCCAGATATAGCATTCCCACGAATAAATAACATAAGATTTTGACTTCTACCCCCATCACTTACCTTATTATTATCAAGAGGAATAGTAGAAAGAGGAGTAGGCACAGGATGAACTGTCTACCCCCCACTAGCTGCAGGAACTGCCCACGCAGGAGCCTCAGTAGATTTAGGAATCTTCTCCTTACACTTAGCAGGGGTATCTTCAATTTTAGGAGCCGTTAATTTTATTACTACCGTAATTAAC
>SMR-22  
TGATTGGAAACGATCAGATCTATAATGTTATTGTTACCGCCCACGCTTTCGTAATAATTTTCTTTATAGTAATACCTATTATAATTGGAGGCTTCGGTAATTGATTAGTTCCTCTGATATTAGGAGCGCCAGATATAGCATTCCCACGAATAAATAACATAAGATTTTGACTTCTACCCCCATCACTTACCTTATTATTATCAAGAGGAATAGTAGAAAGAGGAGTAGGCACAGGATGAACTGTCTACCCCCCACTAGCTGCAGGAACTGCCCACGCAGGAGCCTCAGTAGATTTAGGAATCTTCTCCTTACACTTAGCAGGGGTATCTTCAATTTTAGGAGCCGTTAATTTTATTACTACCGTAATTAAC
>SMR-23 
TGATTGGAAACGATCAGATCTATAATGTTATTGTTACCGCCCACGCTTTCGTAATAATTTTCTTTATAGTAATACCTATTATAATTGGAGGCTTCGGTAATTGATTAGTTCCTCTGATATTAGGAGCGCCAGATATAGCATTCCCACGAATAAATAACATAAGATTTTGACTTCTACCCCCATCACTTACCTTATTATTATCAAGAGGAATAGTAGAAAGAGGAGTAGGCACAGGATGAACTGTCTACCCCCCACTAGCTGCAGGAACTGCCCACGCAGGAGCCTCAGTAGATTTAGGAATCTTCTCCTTACACTTAGCAGGGGTATCTTCAATTTTAGGAGCCGTTAATTTTATTACTACCGTAATTAAC
>SMR-24 
TGATTGGAAACGATCAGATCTATAATGTTATTGTTACCGCCAACGCTTTCGTAATAATTTTCTTTATAGTAATACCTATTATAATTGGAGGCTTCGGTAATTGATTAGTTCCTCTGATATTAGGAGCGCCAGATATAGCATTCCCACGAATAAATAACATAAGATTTTGACTTCTACCCCCATCACTTACCTTATTATTATCAAGAGGAATAGTAGAAAGAGGAGTAGGCACAGGATGAACTGTCTACCCCCCACTAGCTGCAGGAACTGCCCACGCAGGAGCCTCAGTAGATTTAGGAATCTTCTCCTTACACTTAGCAGGGGTATCTTCAATTTTAGGAGCCGTTAATTTTATTACTACCGTAATTAAC
>SMR-25  
TGATTGGAAACGATCAGATCTATAATGTTATTGTTACCGCCAACGCTTTCGTAATAATTTTCTTTATAGTAATACCTATTATAATTGGAGGCTTCGGTAATTGATTAGTTCCTCTGATATTAGGAGCGCCAGATATAGCATTCCCACGAATAAATAACATAAGATTTTGACTTCTACCCCCATCACTTACCTTATTATTATCAAGAGGAATAGTAGAAAGAGGAGTAGGCACAGGATGAACTGTCTACCCCCCACTAGCTGCAGGAACTGCCCACGCAGGAGCCTCAGTAGATTTAGGAATCTTCTCCTTACACTTAGCAGGGGTATCTTCAATTTTAGGAGCCGTTAATTTTATTACTACCGTAATTAAC
>SMR-26 
TGATTGGAAACGATCAGATCTATAATGTTATTGTTACCGCCCACGCTTTCGTAATAATTTTCTTTATAGTAATACCTATTATAATTGGAGGCTTCGGTAATTGATTAGTTCCTCTGATATTAGGAGCGCCAGATATAGCATTCCCACGAATAAATAACATAAGATTTTGACTTCTACCCCCATCACTTACCTTATTATTATCAAGAGGAATAGTAGAAAGAGGAGTAGGCACAGGATGAACTGTCTACCCCCCACTAGCTGCAGGAACTGCCCACGCAGGAGCCTCAGTAGATTTAGGAATCTTCTCCTTACACTTAGCAGGGGTATCTTCAATTTTAGGAGCCGTTAATTTTATTACTACCGTAATTAAC
>MTR-01  
TGATTGGAAACGATCATATCTATAATGTTATTGGTACCGCCAACGCTTTCGTAATAATTTTCTTTATAGTAATACCTATTATAATTGGAGGCTTCGGTAATTGATTAGTTCCTCTGATATTAGGAGCGCCAGATATAGCATTCCCACGAATAAATAACATAAGATTTTGACTTCTACCCCCATCACTTACCTTATTATTATCAAGAGGAATAGTAGAAAGAGGAGTAGGCACAGGATGAACTGTCTACCCCCCACTAGCTGCAGGAACTGCCCACGCAGGAGCCTCAGTAGATTTAGGAATCTTCTCCTTACACTTAGCAGGGGTATCTTCAATTTTAGGAGCCGTTAATTTTATTACTACCGTAATTAAC
>MTR-02  
TGATTGGAAACGATCATATCTATAATGTTATTGTTACCGCCAACGCTTTCGTAATAATTTTCTTTATAGTAATACCTATTATAATTGGAGGCTTCGGTAATTGATTGGTTCCTCTAATATTAGGAGCGCCAGACATAGCATTCCCACGAATAAATAACATAAGATTTTGACTTCTACCTCCATCACTTACCTTGTTACTGTCAAGAGGAATAGTAGAAAGAGGAGTAGGCACAGGATGAACTGTCTACCCCCCACTAGCTGCAGGAACTGCCCACGCAGGAGCCTCAGTAGACTTAGGAATCTTCTCCTTACACTTAGCAGGGGTATCTTCAATCTTAGGAGCCGTTAATTTTATTACTACCGTAATTAAC
>MTR-03  
TGATTGGAAACGATCAGATCTATAATGTTATTGTTACCGCCAACGCTTTCGTAATAATTTTCTTTATAGTAATACCTATTATAATTGGAGGCTTCGGTAATTGATTGGTTCCTCTAATATTAGGAGCGCCAGACATAGCATTCCCACGAATAAATAACATAAGATTTTGACTTCTACCTCCATCACTTACCTTGTTACTGTCAAGAGGAATAGTAGAAAGAGGAGTAGGCACAGGATGAACTGTCTACCCCCCACTAGCTGCAGGAACTGCCCACGCAGGAGCCTCAGTAGACTTAGGAATCTTCTCCTTACACTTAGCAGGGGTATCTTCAATCTTAGGAGCCGTTAATTTTATTACTACCGTAATTAAC
>MTR-04
TGATTGGAAATGATCAGATCTATAATGTTATTGTTACCGCCAACGCTTTCGTAATAATTTTCTTTATAGTAATACCTATTATAATTGGAGGCTTCGGTAATTGATTGGTTCCTCTAATATTAGGAGCGCCAGACATAGCATTCCCACGAATAAATAACATAAGATTTTGACTTCTACCTCCATCACTTACCTTGTTACTATCAAGAGGAATAGTAGAAAGAGGAGTAGGCACAGGATGAACTGTCTACCCCCCACTAGCTGCAGGAACTGCCCACGCAGGAGCCTCAGTAGACTTAGGAATCTTCTCCTTACACTTAGCAGGGGTATCTTCAATCTTAGGAGCCGTTAATTTTATTACTACCGTAATTAAC
>MTR-05 
TGATTGGAAACGATCAGATCTATAATGTTATTGTTACCGCCAACGCTTTCGTAATAATTTTCTTTATAGTAATACCTATTATAATTGGAGGCTTCGGTAATTGATTAGTTCCTCTGATATTAGGAGCGCCAGATATAGCATTCCCACGAATAAATAACATAAGATTTTGACTTCTACCCCCATCACTTACCTTATTATTATCAAGAGGAATAGTAGAAAGAGGAGTAGGCACAGGATGAACTGTCTACCCCCCACTAGCTGCAGGAACTGCCCACGCAGGAGCCTCAGTAGATTTAGGAATCTTCTCCTTACACTTAGCAGGGGTATCTTCAATTTTAGGAGCCGTTAATTTTATTACTACCGTAATTAAC
>MTR-06 
TGATTGGAAATGATCAGATCTATAATGTTATTGTTACCGCCAACGCTTTCGTAATAATTTTCTTTATAGTAATACCTATTATAATTGGAGGCTTCGGTAATTGATTGGTTCCTCTAATATTAGGAGCGCCAGACATAGCATTCCCACGAATAAATAACATAAGATTTTGACTTCTACCTCCATCACTTACCTTGTTACTATCAAGAGGAATAGTAGAAAGAGGAGTAGGCACAGGATGAACTGTCTACCCCCCACTAGCTGCAGGAACTGCCCACGCAGGAGCCTCAGTAGACTTAGGAATCTTCTCCTTACACTTAGCAGGGGTATCTTCAATCTTAGGAGCCGTTAATTTTATTACTACCGTAATTAAC
>MTR-07 
TGATTGGAAATGATCAGATCTATAATGTTATTGTTACCGCCAACGCTTTCGTAATAATTTTCTTTATAGTAATACCTATTATAATTGGAGGCTTCGGTAATTGATTGGTTCCTCTAATATTAGGAGCGCCAGATATAGCATTCCCACGAATAAATAACATAAGATTTTGACTTCTACCTCCATCACTTACCTTGTTACTATCAAGAGGAATAGTAGAAAGAGGAGTAGGCACAGGATGAACTGTCTACCCCCCACTAGCTGCAGGAACTGCCCACGCAGGAGCCTCAGTAGACTTAGGAATCTTCTCCTTACACTTAGCAGGGGTATCTTCAATCCTAGGAGCCGTTAATTTTATTACTACCGTAATTAAC
>MTR-08 
TGATTGGAAATGATCAGATCTATAATGTTATTGTTACCGCCAACGCTTTCGTAATAATTTTCTTTATAGTAATACCTATTATAATTGGAGGCTTCGGTAATTGATTGGTTCCTCTAATATTAGGAGCGCCAGACATAGCATTCCCACGAATAAATAACATAAGATTTTGACTTCTACCTCCATCACTTACCTTGTTACTATCAAGAGGAATAGTAGAAAGAGGAGTAGGCACAGGATGAACTGTCTACCCCCCACTAGCTGCAGGAACTGCCCACGCAGGAGCCTCAGTAGACTTAGGAATCTTCTCCTTACACTTAGCAGGGGTATCTTCAATCTTAGGAGCCGTTAATTTTATTACTACCGTAATTAAC
>MTR-09 
TGATTGGAAACGATCAGATCTATAGTGTTATTGGTACCGCCAACGCTTTCGTAATAATTTTCTTTATAGTAATACCTATTATAATTGGAGGCTTCGGTAATTGATTAGTTCCTCTGATATTAGGAGCGCCAGATATAGCATTCCCACGAATAAATAACATAAGATTTTGACTTCTACCCCCATCACTTACCTTATTATTATCAAGAGGAATAGTAGAAAGAGGAGTAGGCACAGGATGAACTGTCTACCCCCCACTAGCTGCAGGAACTGCCCACGCAGGAGCCTCAGTAGATTTAGGAATCTTCTCCTTACACTTAGCAGGGGTATCTTCAATCTTAGGAGCCGTTAATTTTATTACTACCGTAATTAAC
>MTR-10
TGATTGGAAACGATCATATCTATAATGTTATTGGTACCGCCAACGCTTTCGTAATAATTTTCTTTATAGTAATACCTATTATAATTGGAGGCTTCGGTAATTGATTGGTTCCTCTAATATTAGGAGCGCCAGACATAGCATTCCCACGAATAAATAACATAAGATTTTGACTTCTACCTCCATCACTTACCTTGTTACTGTCAAGAGGAATAGTAGAAAGAGGAGTAGGCACAGGATGAACTGTCTACCCCCCACTAGCTGCAGGAACTGCCCACGCAGGAGCCTCAGTAGACTTAGGAATCTTCTCCTTACACTTAGCAGGGGTATCTTCAATCTTAGGAGCCGTTAATTTTATTACTACCGTAATTAAC
>MTR-11  
TGATTGGAAATGATCAGATCTATAATGTTATTGTTACCGCCAACGCTTTCGTAATAATTTTCTTTATAGTAATACCTATTATAATTGGAGGCTTCGGTAATTGATTGGTTCCTCTAATATTAGGAGCGCCAGACATAGCATTCCCACGAATAAATAACATAAGATTTTGACTTCTACCTCCATCACTTACCTTGTTACTATCAAGAGGAATAGTAGAAAGAGGAGTAGGCACAGGATGAACTGTCTACCCCCCACTAGCTGCAGGAACTGCCCACGCAGGAGCCTCAGTAGACTTAGGAATCTTCTCCTTACACTTAGCAGGGGTATCTTCAATCTTAGGAGCCGTTAATTTTATTACTACCGTAATTAAC
>MTR-12 
TGATTGGAAACGATCAGATCTATAATGTTATTGGTACCGCCAACGCTTTCGTAATAATTTTCTTTATAGTAATACCTATTATAATTGGAGGCTTCGGTAATTGATTAGTTCCTCTGATATTAGGAGCGCCAGATATAGCATTCCCACGAATAAATAACATAAGATTTTGACTTCTACCCCCATCACTTACCTTATTATTATCAAGAGGAATAGTAGAAAGAGGAGTAGGCACAGGATGAACTGTCTACCCCCCACTAGCTGCAGGAACTGCCCACGCAGGAGCCTCAGTAGATTTAGGAATCTTCTCCTTACACTTAGCAGGGGTATCTTCAATTTTAGGAGCCGTTAATTTTATTACTACCGTAATTAAC
>MTR-13 
TGATTGGAAATGATCAGATCTATAATGTTATTGTTACCGCCAACGCTTTCGTAATAATTTTCTTTATAGTAATACCTATTATAATTGGAGGCTTCGGTAATTGATTGGTTCCTCTAATATTAGGAGCGCCAGACATAGCATTCCCACGAATAAATAACATAAGATTTTGACTTCTACCTCCATCACTTACCTTGTTACTATCAAGAGGAATAGTAGAAAGAGGAGTAGGCACAGGATGAACTGTCTACCCCCCACTAGCTGCAGGAACTGCCCACGCAGGAGCCTCAGTAGACTTAGGAATCTTCTCCTTACACTTAGCAGGGGTATCTTCAATCTTAGGAGCCGTTAATTTTATTACTACCGTAATTAAC
>MTR-14 
TGATTGGAAACGATCATATCTATCATGTTATTGGTACCGCCCACGCTTTCGTAATAATTTTCTTTATAGTAATACCTATTATAATTGGAGGCTTCGGTAATTGATTGGTTCCTCTAATATTAGGAGCGCCAGACATAGCATTCCCACGAATAAATAACATAAGATTTTGACTTCTACCTCCATCACTTACCTTGTTACTGTCAAGAGGAATAGTAGAAAGAGGAGTAGGCACAGGATGAACTGTCTACCCCCCACTAGCTGCAGGAACTGCCCACGCAGGAGCCTCAGTAGACTTAGGAATCTTCTCCTTACACTTAGCAGGGGTATCTTCAATCTTAGGAGCCGTTAATTTTATTACTACCGTAATTAAC
>MTR-15 
TGATTGGAAACGATCATATCTATAATGTTATTGTTACCGCCAACGCTTTCGTAATAATTTTCTTTATAGTAATACCTATTATAATTGGAGGCTTCGGTAATTGATTGGTTCCTCTAATATTAGGAGCGCCAGACATAGCATTCCCACGAATAAATAACATAAGATTTTGACTTCTACCTCCATCACTTACCTTGTTACTGTCAAGAGGAATAGTAGAAAGAGGAGTAGGCACAGGATGAACTGTCTACCCCCCACTAGCTGCAGGAACTGCCCACGCAGGAGCCTCAGTAGACTTAGGAATCTTCTCCTTACACTTAGCAGGGGTATCTTCAATCTTAGGAGCCGTTAATTTTATTACTACCGTAATTAAC
>MTR-16  
TGATTGGAAATGATCAGATCTATAATGTTATTGTTACCGCCAACGCTTTCGTAATAATTTTCTTTATAGTAATACCTATTATAATTGGAGGCTTCGGTAATTGATTGGTTCCTCTAATATTAGGAGCGCCAGACATAGCATTCCCACGAATAAATAACATAAGATTTTGACTTCTACCTCCATCACTTACCTTGTTACTATCAAGAGGAATAGTAGAAAGAGGAGTAGGCACAGGATGAACTGTCTACCCCCCACTAGCTGCAGGAACTGCTCACGCAGGAGCCTCAGTAGACTTAGGAATCTTCTCCTTACACTTAGCAGGGGTATCTTCAATCTTAGGAGCCGTTAATTTTATTACTACCGTAATTAAC
>MTR-17  
TGATTGGAAACGATCAGATCTATAATGTTATTGTTACCGCCAACGCTTTCGTAATAATTTTCTTTATAGTAATACCTATTATAATTGGAGGCTTCGGTAATTGATTGGTTCCTCTAATATTAGGAGCGCCAGACATAGCATTCCCACGAATAAATAACATAAGATTTTGACTTCTACCTCCATCACTTACCTTGTTACTGTCAAGAGGAATAGTAGAAAGAGGAGTAGGCACAGGATGAACTGTCTACCCCCCACTAGCTGCAGGAACTGCCCACGCAGGAGCCTCAGTAGACTTAGGAATCTTCTCCTTACACTTAGCAGGGGTATCTTCAATCTTAGGAGCCGTTAATTTTATTACTACCGTAATTAAC
>MTR-18 
TGATTGGAAACGATCAGATCTATAATGTTATTGTTACCGCCAACGCTTTCGTAATAATTTTCTTTATAGTAATACCTATTATAATTGGAGGCTTCGGTAATTGATTGGTTCCTCTAATATTAGGAGCGCCAGACATAGCATTCCCACGAATAAATAACATAAGATTTTGACTTCTACCTCCATCACTTACCTTGTTACTGTCAAGAGGAATAGTAGAAAGAGGAGTAGGCACAGGATGAACTGTCTACCCCCCACTAGCTGCAGGAACTGCCCACGCAGGAGCCTCAGTAGACTTAGGAATCTTCTCCTTACACTTAGCAGGGGTATCTTCAATCTTAGGAGCCGTTAATTTTATTACTACCGTAATTAAC
>MTR-19  
TGATTGGAAATGATCATATCTATAATGTTATTGGTACCGCCAACGCTTTCGTAATAATTTTCTTTATAGTAATACCTATTATAATTGGAGGCTTCGGTAATTGATTGGTTCCTCTAATATTAGGAGCGCCAGACATAGCATTCCCACGAATAAATAACATAAGATTTTGACTTCTACCTCCATCACTTACCTTGTTACTATCAAGAGGAATAGTAGAAAGAGGAGTAGGCACAGGATGAACTGTCTACCCCCCACTAGCTGCAGGAACTGCTCACGCAGGAGCCTCAGTAGACTTAGGAATCTTCTCCTTACACTTAGCAGGGGTATCTTCAATCTTAGGAGCCGTTAATTTTATTACTACCGTAATTAAC
>MTR-20 
TGATTGGAAACGATCAGATCTATAATGTTATTGGTACCGCCAACGCTTTCGTAATAATTTTCTTTATAGTAATACCTATTATAATTGGAGGCTTCGGTAATTGATTAGTTCCTCTGATATTAGGAGCGCCAGATATAGCATTCCCACGAATAAATAACATAAGATTTTGACTTCTACCCCCATCACTTACCTTATTATTATCAAGAGGAATAGTAGAAAGAGGAGTAGGCACAGGATGAACTGTCTACCCCCCACTAGCTGCAGGAACTGCCCACGCAGGAGCCTCAGTAGATTTAGGAATCTTCTCCTTACACTTAGCAGGGGTATCTTCAATTTTAGGAGCCGTTAATTTTATTACTACCGTAATTAAC
>MTR-21  
TGATTGGAAACGATCAGATCTATAATGTTATTGTTACCGCCAACGCTTTCGTAATAATTTTCTTTATAGTAATACCTATTATAATTGGAGGCTTCGGTAATTGATTGGTTCCTCTAATATTAGGAGCGCCAGACATAGCATTCCCACGAATAAATAACATAAGATTTTGACTTCTACCTCCATCACTTACCTTGTTACTGTCAAGAGGAATAGTAGAAAGAGGAGTAGGCACAGGATGAACTGTCTACCCCCCACTAGCTGCAGGAACTGCCCACGCAGGAGCCTCAGTAGACTTAGGAATCTTCTCCTTACACTTAGCAGGGGTATCTTCAATCTTAGGAGCCGTTAATTTTATTACTACCGTAATTAAC
>MTR-22 
TGATTGGAAACGATCAGATCTATAATGTTATTGTTACCGCCAACGCTTTCGTAATAATTTTCTTTATAGTAATACCTATTATAATTGGAGGCTTCGGTAATTGATTGGTTCCTCTAATATTAGGAGCGCCAGACATAGCATTCCCACGAATAAATAACATAAGATTTTGACTTCTACCTCCATCACTTACCTTGTTACTGTCAAGAGGAATAGTAGAAAGAGGAGTAGGCACAGGATGAACTGTCTACCCCCCACTAGCTGCAGGAACTGCCCACGCAGGAGCCTCAGTAGACTTAGGAATCTTCTCCTTACACTTAGCAGGGGTATCTTCAATCTTAGGAGCCGTTAATTTTATTACTACCGTAATTAAC
>MTR-23 
TGATTGGAAACGATCAGATCTATAATGTTATTGTTACCGCCAACGCTTTCGTAATAATTTTCTTTATAGTAATACCTATTATAATTGGAGGCTTCGGTAATTGATTGGTTCCTCTAATATTAGGAGCGCCAGACATAGCATTCCCACGAATAAATAACATAAGATTTTGACTTCTACCTCCATCACTTACCTTGTTACTGTCAAGAGGAATAGTAGAAAGAGGAGTAGGCACAGGATGAACTGTCTACCCCCCACTAGCTGCAGGAACTGCCCACGCAGGAGCCTCAGTAGACTTAGGAATCTTCTCCTTACACTTAGCAGGGGTATCTTCAATCTTAGGAGCCGTTAATTTTATTACTACCGTAATTAAC
>MTR-24 
TGATTGGAAATGATCAGATCTATAATGTTATTGTTACCGCCCACGCTTTCGTAATAATTTTCTTTATAGTAATACCTATTATAATTGGAGGCTTCGGTAATTGATTGGTTCCTCTAATATTAGGAGCGCCAGACATAGCATTCCCACGAATAAATAACATAAGATTTTGACTTCTACCTCCATCACTTACCTTGTTACTATCAAGAGGAATAGTAGAAAGAGGAGTAGGCACAGGATGAACTGTCTACCCCCCACTAGCTGCAGGAACTGCTCACGCAGGAGCCTCAGTAGACTTAGGAATCTTCTCCTTACACTTAGCAGGGGTATCTTCAATCTTAGGAGCCGTTAATTTTATTACTACCGTAATTAAC
>YML-01 
TGATTGGAAACGATCAGATCTACAATGTTATTGTTACCGCCCACGCTTTCGTAATAATTTTCTTTATAGTAATACCTATTATAATTGGAGGCTTCGGTAATTGATTGGTTCCTTTAATATTAGGAGCGCCAGACATAGCATTCCCACGAATAAATAACATAAGATTTTGACTTCTACCCCCATCACTTACCTTGTTACTATCAAGAGGAATAGTAGAAAGAGGAGTAGGCACAGGATGAACTGTCTACCCCCCACTAGCTGCAGGAACTGCCCACGCAGGAGCCTCAGTAGACTTAGGAATCTTCTCCTTACACTTAGCAGGGGTATCTTCAATCTTAGGAGCCGTTAATTTTATTACTACCGTAATTAAC
>YML-02 
TGATTGGAAACGATCAGATCTATAATGTTATTGTTACCGCCCACGCTTTCGTAATAATTTTCTTTATAGTAATACCTATTATAATTGGAGGCTTCGGTAATTGATTAGTTCCTCTGATATTAGGAGCGCCAGATATAGCATTCCCACGAATAAATAACATAAGATTTTGACTTCTACCCCCATCACTTACCTTATTATTATCAAGAGGAATAGTAGAAAGAGGAGTAGGCACAGGATGAACTGTCTACCCCCCACTAGCTGCAGGAACTGCCCACGCAGGAGCCTCAGTAGATTTAGGAATCTTCTCCTTACACTTAGCAGGGGTATCTTCAATTTTAGGAGCCGTTAATTTTATTACTACCGTAATTAAC
>YML-03 
TGATTGGAAACGATCAGATCTATAATGTTATTGTTACCGCCAACGCTTTCGTAATAATTTTCTTTATAGTAATACCTATTATAATTGGAGGCTTCGGTAATTGATTAGTTCCTCTGATATTAGGAGCGCCAGATATAGCATTCCCACGAATAAATAACATAAGATTTTGACTTCTACCCCCATCACTTACCTTATTATTATCAAGAGGAATAGTAGAAAGAGGAGTAGGCACAGGATGAACTGTCTACCCCCCACTAGCTGCAGGAACTGCCCACGCAGGAGCCTCAGTAGATTTAGGAATCTTCTCCTTACACTTAGCAGGGGTATCTTCAATTTTAGGAGCCGTTAATTTTATTACTACCGTAATTAAC
>YML-05 
TGATTGGAAACGATCAGATCTACAATGTTATTGTTACCGCCAACGCTTTCGTAATAATTTTCTTTATAGTAATACCTATTATAATTGGAGGCTTCGGTAATTGATTGGTTCCTTTAATATTAGGAGCGCCAGACATAGCATTCCCACGAATAAATAACATAAGATTTTGACTTCTACCCCCATCACTTACCTTGTTACTATCAAGAGGAATAGTAGAAAGAGGAGTAGGCACAGGATGAACTGTCTACCCCCCACTAGCTGCAGGAACTGCCCACGCAGGAGCCTCAGTAGACTTAGGAATCTTCTCCTTACACTTAGCAGGGGTATCTTCAATCTTAGGAGCCGTTAATTTTATTACTACCGTAATTAAC
>YML-06 
TGATTGGAAACGATCAGATCTACAATGTTATTGTTACCGCCAACGCTTTCGTAATAATTTTCTTTATAGTAATACCTATTATAATTGGAGGCTTCGGTAATTGATTGGTTCCTTTAATATTAGGAGCGCCAGACATAGCATTCCCACGAATAAATAACATAAGATTTTGACTTCTACCCCCATCACTTACCTTGTTACTATCAAGAGGAATAGTAGAAAGAGGAGTAGGCACAGGATGAACTGTCTACCCCCCACTAGCTGCAGGAACTGCCCACGCAGGAGCCTCAGTAGACTTAGGAATCTTCTCCTTACACTTAGCAGGGGTATCTTCAATCTTAGGAGCCGTTAATTTTATTACTACCGTAATTAAC
>YML-07 
TGATTGGAAACGATCAGATCTACAATGTTATTGTTACCGCCCACGCTTTCGTAATAATTTTCTTTATAGTAATACCTATTATAATTGGAGGCTTCGGTAATTGATTGGTTCCTTTAATATTAGGAGCGCCAGACATAGCATTCCCACGAATAAATAACATAAGATTTTGACTTCTACCCCCATCACTTACCTTGTTACTATCAAGAGGAATAGTAGAAAGAGGAGTAGGCACAGGATGAACTGTCTACCCCCCACTAGCTGCAGGAACTGCCCACGCAGGAGCCTCAGTAGACTTAGGAATCTTCTCCTTACACTTAGCAGGGGTATCTTCAATCTTAGGAGCCGTTAATTTTATTACTACCGTAATTAAC
>YML-08 
TGATTGGAAACGATCAGATCTATAATGTTATTGGTACCGCCAACGCTTTCGTAATAATTTTCTTTATAGTAATACCTATTATAATTGGAGGCTTCGGTAATTGATTAGTTCCTCTGATATTAGGAGCGCCAGATATAGCATTCCCACGAATAAATAACATAAGATTTTGACTTCTACCCCCATCACTTACCTTATTATTATCAAGAGGAATAGTAGAAAGAGGAGTAGGCACAGGATGAACTGTCTACCCCCCACTAGCTGCAGGAACTGCCCACGCAGGAGCCTCAGTAGATTTAGGAATCTTCTCCTTACACTTAGCAGGGGTATCTTCAATTTTAGGAGCCGTTAATTTTATTACTACCGTAATTAAC
>YML-09 
TGATTGGAAACGATCAGATCTATAATGTTATTGTTACCGCCCACGCTTTCGTAATAATTTTCTTTATAGTAATACCTATTATAATTGGAGGCTTCGGTAATTGATTAGTTCCTCTGATATTAGGAGCGCCAGATATAGCATTCCCACGAATAAATAACATAAGATTTTGACTTCTACCCCCATCACTTACCTTATTATTATCAAGAGGAATAGTAGAAAGAGGAGTAGGCACAGGATGAACTGTCTACCCCCCACTAGCTGCAGGAACTGCCCACGCAGGAGCCTCAGTAGATTTAGGAATCTTCTCCTTACACTTAGCAGGGGTATCTTCAATTTTAGGAGCCGTTAATTTTATTACTACCGTAATTAAC
>YML-10 
TGATTGGAAACGATCAGATCTACAATGTTATTGTTACCGCCAACGCTTTCGTAATAATTTTCTTTATAGTAATACCTATTATAATTGGAGGCTTCGGTAATTGATTGGTTCCTTTAATATTAGGAGCGCCAGACATAGCATTCCCACGAATAAATAACATAAGATTTTGACTTCTACCCCCATCACTTACCTTGTTACTATCAAGAGGAATAGTAGAAAGAGGAGTAGGCACAGGATGAACTGTCTACCCCCCACTAGCTGCAGGAACTGCCCACGCAGGAGCCTCAGTAGACTTAGGAATCTTCTCCTTACACTTAGCAGGGGTATCTTCAATCTTAGGAGCCGTTAATTTTATTACTACCGTAATTAAC
>YML-11 
TGATTGGAAACGATCAGATCTATAATGTTATTGTTACCGCCAACGCTTTCGTAATAATTTTCTTTATAGTAATACCTATTATAATTGGAGGCTTCGGTAATTGATTAGTTCCTCTGATATTAGGAGCGCCAGATATAGCATTCCCACGAATAAATAACATAAGATTTTGACTTCTACCCCCATCACTTACCTTATTATTATCAAGAGGAATAGTAGAAAGAGGAGTAGGCACAGGATGAACTGTCTACCCCCCACTAGCTGCAGGAACTGCCCACGCAGGAGCCTCAGTAGATTTAGGAATCTTCTCCTTACACTTAGCAGGGGTATCTTCAATTTTAGGAGCCGTTAATTTTATTACTACCGTAATTAAC
>YML-12 
TGATTGGAAACGATCAGATCTACAATGTTATTGTTACCGCCAACGCTTTCGTAATAATTTTCTTTATAGTAATACCTATTATAATTGGAGGCTTCGGTAATTGATTGGTTCCTTTAATATTAGGAGCGCCAGACATAGCATTCCCACGAATAAATAACATAAGATTTTGACTTCTACCCCCATCACTTACCTTGTTACTATCAAGAGGAATAGTAGAAAGAGGAGTAGGCACAGGATGAACTGTCTACCCCCCACTAGCTGCAGGAACTGCCCACGCAGGAGCCTCAGTAGACTTAGGAATCTTCTCCTTACACTTAGCAGGGGTATCTTCAATCTTAGGAGCCGTTAATTTTATTACTACCGTAATTAAC
>YML-13  
TGATTGGAAACGATCATATCTACAATGTTATTGGTACCGCTCACGCTTTCGTAATAATTTTCTTTATAGTAATACCTATTATAATTGGAGGCTTCGGTAATTGATTGGTTCCTTTAATATTAGGAGCGCCAGACATAGCATTCCCACGAATAAATAACATAAGATTTTGACTTCTACCCCCATCACTTACCTTGTTACTATCAAGAGGAATAGTAGAAAGAGGAGTAGGCACAGGATGAACTGTCTACCCCCCACTAGCTGCAGGAACTGCCCACGCAGGAGCCTCAGTAGACTTAGGAATCTTCTCCTTACACTTAGCAGGGGTATCTTCAATCTTAGGAGCCGTTAATTTTATTACTACCGTAATTAAC
>YML-14 
TGATTGGAAACGATCAGATCTACAATGTTATTGTTACCGCTAACGCTTTCGTAATAATTTTCTTTATAGTAATACCTATTATAATTGGAGGCTTCGGTAATTGATTGGTTCCTTTAATATTAGGAGCGCCAGACATAGCATTCCCACGAATAAATAACATAAGATTTTGACTTCTACCCCCATCACTTACCTTGTTACTATCAAGAGGAATAGTAGAAAGAGGAGTAGGCACAGGATGAACTGTCTACCCCCCACTAGCTGCAGGAACTGCCCACGCAGGAGCCTCAGTAGACTTAGGAATCTTCTCCTTACACTTAGCAGGGGTATCTTCAATCTTAGGAGCCGTTAATTTTATTACTACCGTAATTAAC
>YML-15 
TGATTGGAAACGATCAGATCTATAATGTTATTGTTACCGCCCACGCTTTCGTAATAATTTTCTTTATAGTAATACCTATTATAATTGGAGGCTTCGGTAATTGATTAGTTCCTCTGATATTAGGAGCGCCAGATATAGCATTCCCACGAATAAATAACATAAGATTTTGACTTCTACCCCCATCACTTACCTTATTATTATCAAGAGGAATAGTAGAAAGAGGAGTAGGCACAGGATGAACTGTCTACCCCCCACTAGCTGCAGGAACTGCCCACGCAGGAGCCTCAGTAGATTTAGGAATCTTCTCCTTACACTTAGCAGGGGTATCTTCAATTTTAGGAGCCGTTAATTTTATTACTACCGTAATTAAC
>YML-16 
TGATTGGAAACGATCAGATCTACAATGTTATTGTTACCGCCAACGCTTTCGTAATAATTTTCTTTATAGTAATACCTATTATAATTGGAGGCTTCGGTAATTGATTGGTTCCTTTAATATTAGGAGCGCCAGACATAGCATTCCCACGAATAAATAACATAAGATTTTGACTTCTACCCCCATCACTTACCTTGTTACTATCAAGAGGAATAGTAGAAAGAGGAGTAGGCACAGGATGAACTGTCTACCCCCCACTAGCTGCAGGAACTGCCCACGCAGGAGCCTCAGTAGACTTAGGAATCTTCTCCTTACACTTAGCAGGGGTATCTTCAATCTTAGGAGCCGTTAATTTTATTACTACCGTAATTAAC
>YML-17 
TGATTGGAAACGATCAGATCTACAATGTTATTGTTACCGCCAACGCTTTCGTAATAATTTTCTTTATAGTAATACCTATTATAATTGGAGGCTTCGGTAATTGATTGGTTCCTTTAATATTAGGAGCGCCAGACATAGCATTCCCACGAATAAATAACATAAGATTTTGACTTCTACCCCCATCACTTACCTTGTTACTATCAAGAGGAATAGTAGAAAGAGGAGTAGGCACAGGATGAACTGTCTACCCCCCACTAGCTGCAGGAACTGCCCACGCAGGAGCCTCAGTAGACTTAGGAATCTTCTCCTTACACTTAGCAGGGGTATCTTCAATCTTAGGAGCCGTTAATTTTATTACTACCGTAATTAAC
>YML-18  
TGATTGGAAACGATCAGATCTATAATGTTATTGGTACCGCCAACGCTTTCGTAATAATTTTCTTTATAGTAATACCTATTATAATTGGAGGCTTCGGTAATTGATTAGTTCCTCTGATATTAGGAGCGCCAGATATAGCATTCCCACGAATAAATAACATAAGATTTTGACTTCTACCCCCATCACTTACCTTATTATTATCAAGAGGAATAGTAGAAAGAGGAGTAGGCACAGGATGAACTGTCTACCCCCCACTAGCTGCAGGAACTGCCCACGCAGGAGCCTCAGTAGATTTAGGAATCTTCTCCTTACACTTAGCAGGGGTATCTTCAATTTTAGGAGCCGTTAATTTTATTACTACCGTAATTAAC
>YML-19 
TGATTGGAAACGATCAGATCTATAATGTTATTGTTACCGCCCACGCTTTCGTAATAATTTTCTTTATAGTAATACCTATTATAATTGGAGGCTTCGGTAATTGATTAGTTCCTCTGATATTAGGAGCGCCAGATATAGCATTCCCACGAATAAATAACATAAGATTTTGACTTCTACCCCCATCACTTACCTTATTATTATCAAGAGGAATAGTAGAAAGAGGAGTAGGCACAGGATGAACTGTCTACCCCCCACTAGCTGCAGGAACTGCCCACGCAGGAGCCTCAGTAGATTTAGGAATCTTCTCCTTACACTTAGCAGGGGTATCTTCAATTTTAGGAGCCGTTAATTTTATTACTACCGTAATTAAC
>YML-20 
TGATTGGAAACGATCAGATCTACAATGTTATTGTTACCGCCAACGCTTTCGTAATAATTTTCTTTATAGTAATACCTATTATAATTGGAGGCTTCGGTAATTGATTGGTTCCTTTAATATTAGGAGCGCCAGACATAGCATTCCCACGAATAAATAACATAAGATTTTGACTTCTACCCCCATCACTTACCTTGTTACTATCAAGAGGAATAGTAGAAAGAGGAGTAGGCACAGGATGAACTGTCTACCCCCCACTAGCTGCAGGAACTGCCCACGCAGGAGCCTCAGTAGACTTAGGAATCTTCTCCTTACACTTAGCAGGGGTATCTTCAATCTTAGGAGCCGTTAATTTTATTACTACCGTAATTAAC
>YML-21  
TGATTGGAAACGATCAGATCTATAATGTTATTGTTACCGCCAACGCTTTCGTAATAATTTTCTTTATAGTAATACCTATTATAATTGGAGGCTTCGGTAATTGATTAGTTCCTCTGATATTAGGAGCGCCAGATATAGCATTCCCACGAATAAATAACATAAGATTTTGACTTCTACCCCCATCACTTACCTTATTATTATCAAGAGGAATAGTAGAAAGAGGAGTAGGCACAGGATGAACTGTCTACCCCCCACTAGCTGCAGGAACTGCCCACGCAGGAGCCTCAGTAGATTTAGGAATCTTCTCCTTACACTTAGCAGGGGTATCTTCAATTTTAGGAGCCGTTAATTTTATTACTACCGTAATTAAC
>YML-22  
TGATTGGAAACGATCAGATCTACAATGTTATTGTTACCGCCAACGCTTTCGTAATAATTTTCTTTATAGTAATACCTATTATAATTGGAGGCTTCGGTAATTGATTGGTTCCTTTAATATTAGGAGCGCCAGACATAGCATTCCCACGAATAAATAACATAAGATTTTGACTTCTACCCCCATCACTTACCTTGTTACTATCAAGAGGAATAGTAGAAAGAGGAGTAGGCACAGGATGAACTGTCTACCCCCCACTAGCTGCAGGAACTGCCCACGCAGGAGCCTCAGTAGACTTAGGAATCTTCTCCTTACACTTAGCAGGGGTATCTTCAATCTTAGGAGCCGTTAATTTTATTACTACCGTAATTAAC
>YML-23  
TGATTGGAAACGATCATATCTACAATGTTATTGGTACCGCTCACGCTTTCGTAATAATTTTCTTTATAGTAATACCTATTATAATTGGAGGCTTCGGTAATTGATTGGTTCCTTTAATATTAGGAGCGCCAGACATAGCATTCCCACGAATAAATAACATAAGATTTTGACTTCTACCCCCATCACTTACCTTGTTACTATCAAGAGGAATAGTAGAAAGAGGAGTAGGCACAGGATGAACTGTCTACCCCCCACTAGCTGCAGGAACTGCCCACGCAGGAGCCTCAGTAGACTTAGGAATCTTCTCCTTACACTTAGCAGGGGTATCTTCAATCTTAGGAGCCGTTAATTTTATTACTACCGTAATTAAC
>YML-25 
TGATTGGAAACGATCAGATCTATAATGTTATTGTTACCGCCCACGCTTTCGTAATAATTTTCTTTATAGTAATACCTATTATAATTGGAGGCTTCGGTAATTGATTAGTTCCTCTGATATTAGGAGCGCCAGATATAGCATTCCCACGAATAAATAACATAAGATTTTGACTTCTACCCCCATCACTTACCTTATTATTATCAAGAGGAATAGTAGAAAGAGGAGTAGGCACAGGATGAACTGTCTACCCCCCACTAGCTGCAGGAACTGCCCACGCAGGAGCCTCAGTAGATTTAGGAATCTTCTCCTTACACTTAGCAGGGGTATCTTCAATTTTAGGAGCCGTTAATTTTATTACTACCGTAATTAAC
>YML-26  
TGATTGGAAACGATCAGATCTATAATGTTATTGTTACCGCCCACGCTTTCGTAATAATTTTCTTTATAGTAATACCTATTATAATTGGAGGCTTCGGTAATTGATTAGTTCCTCTGATATTAGGAGCGCCAGATATAGCATTCCCACGAATAAATAACATAAGATTTTGACTTCTACCCCCATCACTTACCTTATTATTATCAAGAGGAATAGTAGAAAGAGGAGTAGGCACAGGATGAACTGTCTACCCCCCACTAGCTGCAGGAACTGCCCACGCAGGAGCCTCAGTAGATTTAGGAATCTTCTCCTTACACTTAGCAGGGGTATCTTCAATTTTAGGAGCCGTTAATTTTATTACTACCGTAATTAAC
>YML-27  
TGATTGGAAACGATCAGATCTATAATGTTATTGTTACCGCCCACGCTTTCGTAATAATTTTCTTTATAGTAATACCTATTATAATTGGAGGCTTCGGTAATTGATTAGTTCCTCTGATATTAGGAGCGCCAGATATAGCATTCCCACGAATAAATAACATAAGATTTTGACTTCTACCCCCATCACTTACCTTATTATTATCAAGAGGAATAGTAGAAAGAGGAGTAGGCACAGGATGAACTGTCTACCCCCCACTAGCTGCAGGAACTGCCCACGCAGGAGCCTCAGTAGATTTAGGAATCTTCTCCTTACACTTAGCAGGGGTATCTTCAATTTTAGGAGCCGTTAATTTTATTACTACCGTAATTAAC
>YML-28  
TGATTGCAAACGATCTTATCTATAATGTTATTGGTATAGCTCACGCTTTCGTAATAATTTTCTTTATAGTAATACCTATTATAATTGGAGGCTTCGGTAATTGATTAGTTCCTCTGATATTAGGAGCGCCAGATATAGCATTCCCACGAATAAATAACATAAGATTTTGACTTCTACCCCCATCACTTACCTTATTATTATCAAGAGGAATAGTAGAAAGAGGAGTAGGCACAGGATGAACTGTCTACCCCCCACTAGCTGCAGGAACTGCCCACGCAGGAGCCTCAGTAGATTTAGGAATCTTCTCCTTACACTTAGCAGGGGTATCTTCAATTTTAGGAGCCGTTAATTTTATTACTACCGTAATTAAC
>YML-29  
TGATTGGAAACGATCAGATCTATAATGTTATTGTTACCGCCCACGCTTTCGTAATAATTTTCTTTATAGTAATACCTATTATAATTGGAGGCTTCGGTAATTGATTAGTTCCTCTGATATTAGGAGCGCCAGATATAGCATTCCCACGAATAAATAACATAAGATTTTGACTTCTACCCCCATCACTTACCTTATTATTATCAAGAGGAATAGTAGAAAGAGGAGTAGGCACAGGATGAACTGTCTACCCCCCACTAGCTGCAGGAACTGCCCACGCAGGAGCCTCAGTAGATTTAGGAATCTTCTCCTTACACTTAGCAGGGGTATCTTCAATTTTAGGAGCCGTTAATTTTATTACTACCGTAATTAAC
>YML-30  
TGATTGGAAACGATCAGATCTACAATGTTATTGTTACCGCCCACGCTTTCGTAATAATTTTCTTTATAGTAATACCTATTATAATTGGAGGCTTCGGTAATTGATTGGTTCCTTTAATATTAGGAGCGCCAGACATAGCATTCCCACGAATAAATAACATAAGATTTTGACTTCTACCCCCATCACTTACCTTGTTACTATCAAGAGGAATAGTAGAAAGAGGAGTAGGCACAGGATGAACTGTCTACCCCCCACTAGCTGCAGGAACTGCCCACGCAGGAGCCTCAGTAGACTTAGGAATCTTCTCCTTACACTTAGCAGGGGTATCTTCAATCTTAGGAGCCGTTAATTTTATTACTACCGTAATTAAC
>TWR-01 
TGATTGGAAATGATCAGATCTATAATGTTATTGTTACCGCCCACGCTTTCGTAATAATTTTCTTTATAGTAATACCTATTATAATTGGAGGCTTCGGTAATTGATTGGTTCCTCTAATATTAGGAGCGCCAGACATAGCATTCCCACGAATAAATAACATAAGATTTTGACTTCTACCTCCATCACTTACCTTGTTACTATCAAGAGGAATAGTAGAAAGAGGAGTAGGCACAGGATGAACTGTCTACCCCCCACTAGCTGCAGGAACTGCCCACGCAGGAGCCTCAGTAGACTTAGGAATCTTCTCCTTACACTTAGCAGGGGTATCTTCAATCTTAGGAGCCGTTAATTTTATTACTACCGTAATTAAC
>TWR-02 
TGATTGGAAACGATCAGATCTATAATGTTATTGTTACCGCCCACGCTTTCGTAATAATTTTCTTTATAGTAATACCTATTATAATTGGAGGCTTCGGTAATTGATTAGTTCCTCTGATATTAGGAGCGCCAGATATAGCATTCCCACGAATAAATAACATAAGATTTTGACTTCTACCCCCATCACTTACCTTATTATTATCAAGAGGAATAGTAGAAAGAGGAGTAGGCACAGGATGAACTGTCTACCCCCCACTAGCTGCAGGAACTGCCCACGCAGGAGCCTCAGTAGATTTAGGAATCTTCTCCTTACACTTAGCAGGGGTATCTTCAATTTTAGGAGCCGTTAATTTTATTACTACCGTAATTAAC
>TWR-03 
TGATTGGAAATGATCAGATCTATAATGTTATTGTTACCGCCAACGCTTTCGTAATAATTTTCTTTATAGTAATACCTATTATAATTGGAGGCTTCGGTAATTGATTGGTTCCTCTAATATTAGGAGCGCCAGATATAGCATTCCCACGAATAAATAACATAAGATTTTGACTTCTACCTCCATCACTTACCTTGTTACTATCAAGAGGAATAGTAGAAAGAGGAGTAGGCACAGGATGAACTGTCTACCCCCCACTAGCTGCAGGAACTGCCCACGCAGGAGCCTCAGTAGACTTAGGAATCTTCTCCTTACACTTAGCAGGGGTATCTTCAATCCTAGGAGCCGTTAATTTTATTACTACCGTAATTAAC
>TWR-04 
TGATTGGAAATGATCAGATCTATAATGTTATTGTTACCGCCAACGCTTTCGTAATAATTTTCTTTATAGTAATACCTATTATAATTGGAGGCTTCGGTAATTGATTGGTTCCTCTAATATTAGGAGCGCCAGACATAGCATTCCCACGAATAAATAACATAAGATTTTGACTTCTACCTCCATCACTTACCTTATTACTATCAAGAGGAATAGTAGAAAGAGGAGTAGGCACAGGATGAACTGTCTACCCCCCACTAGCTGCAGGAACTGCCCACGCAGGAGCCTCAGTAGACTTAGGAATCTTCTCCTTACACTTAGCAGGGGTATCTTCAATCTTAGGAGCCGTTAATTTTATTACTACCGTAATTAAC
>TWR-05 
TGATTGGAAACGATCAGATCTATAATGTTATTGTTACCGCCCACGCTTTCGTAATAATTTTCTTTATAGTAATACCTATTATAATTGGAGGCTTCGGTAATTGATTAGTTCCTCTGATATTAGGAGCGCCAGATATAGCATTCCCACGAATAAATAACATAAGATTTTGACTTCTACCCCCATCACTTACCTTATTATTATCAAGAGGAATAGTAGAAAGAGGAGTAGGCACAGGATGAACTGTCTACCCCCCACTAGCTGCAGGAACTGCCCACGCAGGAGCCTCAGTAGATTTAGGAATCTTCTCCTTACACTTAGCAGGGGTATCTTCAATTTTAGGAGCCGTTAATTTTATTACTACCGTAATTAAC
>TWR-06 
TGATTGGAAACGATCTTATCTATAATGTTATTGGTACCGCCCACGCTTTCGTAATAATTTTCTTTATAGTAATACCTATTATAATTGGAGGCTTCGGTAATTGATTAGTTCCTCTGATATTAGGAGCGCCAGATATAGCATTCCCACGAATAAATAACATAAGATTTTGACTTCTACCCCCATCACTTACCTTATTATTATCAAGAGGAATAGTAGAAAGAGGAGTAGGCACAGGATGAACTGTCTACCCCCCACTAGCTGCAGGAACTGCCCACGCAGGAGCCTCAGTAGATTTAGGAATCTTCTCCTTACACTTAGCAGGGGTATCTTCAATTTTAGGAGCCGTTAATTTTATTACTACCGTAATTAAC
>TWR-07 
TGATTGGAAACGATCAGATCTATAATGTTATTGTTACCGCCCACGCTTTCGTAATAATTTTCTTTATAGTAATACCTATTATAATTGGAGGCTTCGGTAATTGATTGGTTCCTCTAATATTAGGAGCGCCAGACATAGCATTCCCACGAATAAATAACATAAGATTTTGACTTCTACCTCCATCACTTACCTTGTTACTATCAAGAGGAATAGTAGAAAGAGGAGTAGGCACAGGATGAACTGTCTACCCCCCACTAGCTGCAGGAACTGCTCACGCAGGAGCCTCAGTAGACTTAGGAATCTTCTCCTTACACTTAGCAGGGGTATCTTCAATCTTAGGAGCCGTTAATTTTATTACTACCGTAATTAAC
>TWR-08 
TTATTACTACCGTAATTAACATACGGGCACCAGGAACCGCCCACGCTTTCGTAATAATTTTCTTTATAGTAATACCTATTATAATTGGAGGCTTCGGTAATTGATTAGTTCCTCTGATATTAGGAGCGCCAGATATAGCATTCCCACGAATAAATAACATAAGATTTTGACTTCTACCCCCATCACTTACCTTATTATTATCAAGAGGAATAGTAGAAAGAGGAGTAGGCACAGGATGAACTGTCTACCCCCCACTAGCTGCAGGAACTGCCCACGCAGGAGCCTCAGTAGATTTAGGAATCTTCTCCTTACACTTAGCAGGGGTATCTTCAATTTTAGGAGCCGTTAATTTTATTACTACCGTAATTAAC
>TWR-09 
TGATTGGAAATGATCAGATCTATAATGTTATTGTTACCGCTAACGCTTTCGTAATAATTTTCTTTATAGTAATACCTATTATAATTGGAGGCTTCGGTAATTGATTGGTTCCTCTAATATTAGGAGCGCCAGACATAGCATTCCCACGAATAAATAACATAAGATTTTGACTTCTACCTCCATCACTTACCTTGTTACTATCAAGAGGAATAGTAGAAAGAGGAGTAGGCACAGGATGAACTGTCTACCCCCCACTAGCTGCAGGAACTGCCCACGCAGGAGCCTCAGTAGACTTAGGAATCTTCTCCTTACACTTAGCAGGGGTATCTTCAATCTTAGGAGCCGTTAATTTTATTACTACCGTAATTAAC
>TWR-10 
TGATTGGAAATGATCAGATCTATAATGTTATTGTTACCGCTAACGCTTTCGTAATAATTTTCTTTATAGTAATACCTATTATAATTGGAGGCTTCGGTAATTGATTGGTTCCTCTAATATTAGGAGCGCCAGATATAGCATTCCCACGAATAAATAACATAAGATTTTGACTTCTACCTCCATCACTTACCTTGTTACTATCAAGAGGAATAGTAGAAAGAGGAGTAGGCACAGGATGAACTGTCTACCCCCCACTAGCTGCAGGAACTGCCCACGCAGGAGCCTCAGTAGACTTAGGAATCTTCTCCTTACACTTAGCAGGGGTATCTTCAATCCTAGGAGCCGTTAATTTTATTACTACCGTAATTAAC
>TWR-11 
TGATTGGAAATGATCAGATCTATAATGTTATTGTTACCGCCCACGCTTTCGTAATAATTTTCTTTATAGTAATACCTATTATAATTGGAGGCTTCGGTAATTGATTGGTTCCTCTAATATTAGGAGCGCCAGACATAGCATTCCCACGAATAAATAACATAAGATTTTGACTTCTACCTCCATCACTTACCTTGTTACTATCAAGAGGAATAGTAGAAAGAGGAGTAGGCACAGGATGAACTGTCTACCCCCCACTAGCTGCAGGAACTGCCCACGCAGGAGCCTCAGTAGACTTAGGAATCTTCTCCTTACACTTAGCAGGGGTATCTTCAATCTTAGGAGCCGTTAATTTTATTACTACCGTAATTAAC
>TWR-12 
TGATTGGAAATGATCAGATCTATAATGTTATTGTTACCGCCCACGCTTTCGTAATAATTTTCTTTATAGTAATACCTATTATAATTGGAGGCTTCGGTAATTGATTGGTTCCTCTAATATTAGGAGCGCCAGATATAGCATTCCCACGAATAAATAACATAAGATTTTGACTTCTACCTCCATCACTTACCTTGTTACTATCAAGAGGAATAGTAGAAAGAGGAGTAGGCACAGGATGAACTGTCTACCCCCCACTAGCTGCAGGAACTGCCCACGCAGGAGCCTCAGTAGACTTAGGAATCTTCTCCTTACACTTAGCAGGGGTATCTTCAATCCTAGGAGCCGTTAATTTTATTACTACCGTAATTAAC
>TWR-13 
TGATTGGAAATGATCAGATCTATAATGTTATTGTTACCGCCCACGCTTTCGTAATAATTTTCTTTATAGTAATACCTATTATAATTGGAGGCTTCGGTAATTGATTGGTTCCTCTAATATTAGGAGCGCCAGACATAGCATTCCCACGAATAAATAACATAAGATTTTGACTTCTACCTCCATCACTTACCTTGTTACTATCAAGAGGAATAGTAGAAAGAGGAGTAGGCACAGGATGAACTGTCTACCCCCCACTAGCTGCAGGAACTGCCCACGCAGGAGCCTCAGTAGACTTAGGAATCTTCTCCTTACACTTAGCAGGGGTATCTTCAATCTTAGGAGCCGTTAATTTTATTACTACCGTAATTAAC
>TWR-14 
TGATTGGAAATGATCAGATCTATAATGTTATTGTTACCGCCAACGCTTTCGTAATAATTTTCTTTATAGTAATACCTATTATAATTGGAGGCTTCGGTAATTGATTGGTTCCTCTAATATTAGGAGCGCCAGACATAGCATTCCCACGAATAAATAACATAAGATTTTGACTTCTACCTCCATCACTTACCTTATTACTATCAAGAGGAATAGTAGAAAGAGGAGTAGGCACAGGATGAACTGTCTACCCCCCACTAGCTGCAGGAACTGCCCACGCAGGAGCCTCAGTAGACTTAGGAATCTTCTCCTTACACTTAGCAGGGGTATCTTCAATCTTAGGAGCCGTTAATTTTATTACTACCGTAATTAAC
>TWR-15 
TGATTGGAAATGATCAGATCTATAATGTTATTGTTACCGCCCACGCTTTCGTAATAATTTTCTTTATAGTAATACCTATTATAATTGGAGGCTTCGGTAATTGATTGGTTCCTCTAATATTAGGAGCGCCAGACATAGCATTCCCACGAATAAATAACATAAGATTTTGACTTCTACCTCCATCACTTACCTTGTTACTATCAAGAGGAATAGTAGAAAGAGGAGTAGGCACAGGATGAACTGTCTACCCCCCACTAGCTGCAGGAACTGCCCACGCAGGAGCCTCAGTAGACTTAGGAATCTTCTCCTTACACTTAGCAGGGGTATCTTCAATCTTAGGAGCCGTTAATTTTATTACTACCGTAATTAAC
>TWR-16 
TGATTGGAAATGATCAGATCTATAATGTTATTGTTACCGCCCACGCTTTCGTAATAATTTTCTTTATAGTAATACCTATTATAATTGGAGGCTTCGGTAATTGATTGGTTCCTCTAATATTAGGAGCGCCAGACATAGCATTCCCACGAATAAATAACATAAGATTTTGACTTCTACCTCCATCACTTACCTTGTTACTATCAAGAGGAATAGTAGAAAGAGGAGTAGGCACAGGATGAACTGTCTACCCCCCACTAGCTGCAGGAACTGCCCACGCAGGAGCCTCAGTAGACTTAGGAATCTTCTCCTTACACTTAGCAGGGGTATCTTCAATCTTAGGAGCCGTTAATTTTATTACTACCGTAATTAAC
>TWR-17  
TGATTGGAAATGATCAGATCTATAATGTTATTGTTACCGCCCACGCTTTCGTAATAATTTTCTTTATAGTAATACCTATTATAATTGGAGGCTTCGGTAATTGATTGGTTCCTCTAATATTAGGAGCGCCAGACATAGCATTCCCACGAATAAATAACATAAGATTTTGACTTCTACCTCCATCACTTACCTTGTTACTATCAAGAGGAATAGTAGAAAGAGGAGTAGGCACAGGATGAACTGTCTACCCCCCACTAGCTGCAGGAACTGCCCACGCAGGAGCCTCAGTAGACTTAGGAATCTTCTCCTTACACTTAGCAGGGGTATCTTCAATCTTAGGAGCCGTTAATTTTATTACTACCGTAATTAAC
>TWR-18 
TGATTGGAAATGATCAGATCTATAATGTTATTGTTACCGCTAACGCTTTCGTAATAATTTTCTTTATAGTAATACCTATTATAATTGGAGGCTTCGGTAATTGATTGGTTCCTCTAATATTAGGAGCGCCAGACATAGCATTCCCACGAATAAATAACATAAGATTTTGACTTCTACCTCCATCACTTACCTTATTACTATCAAGAGGAATAGTAGAAAGAGGAGTAGGCACAGGATGAACTGTCTACCCCCCACTAGCTGCAGGAACTGCCCACGCAGGAGCCTCAGTAGACTTAGGAATCTTCTCCTTACACTTAGCAGGGGTATCTTCAATCTTAGGAGCCGTTAATTTTATTACTACCGTAATTAAC
>TWR-19 
TGATTGGAAATGATCAGATCTATAATGTTATTGTTACCGCCAACGCTTTCGTAATAATTTTCTTTATAGTAATACCTATTATAATTGGAGGCTTCGGTAATTGATTGGTTCCTCTAATATTAGGAGCGCCAGATATAGCATTCCCACGAATAAATAACATAAGATTTTGACTTCTACCTCCATCACTTACCTTGTTACTATCAAGAGGAATAGTAGAAAGAGGAGTAGGCACAGGATGAACTGTCTACCCCCCACTAGCTGCAGGAACTGCCCACGCAGGAGCCTCAGTAGACTTAGGAATCTTCTCCTTACACTTAGCAGGGGTATCTTCAATCCTAGGAGCCGTTAATTTTATTACTACCGTAATTAAC
>TWR-20 
TGATTGGAAATGATCAGATCTATAATGTTATTGTTACCGCCCACGCTTTCGTAATAATTTTCTTTATAGTAATACCTATTATAATTGGAGGCTTCGGTAATTGATTGGTTCCTCTAATATTAGGAGCGCCAGACATAGCATTCCCACGAATAAATAACATAAGATTTTGACTTCTACCTCCATCACTTACCTTGTTACTATCAAGAGGAATAGTAGAAAGAGGAGTAGGCACAGGATGAACTGTCTACCCCCCACTAGCTGCAGGAACTGCCCACGCAGGAGCCTCAGTAGACTTAGGAATCTTCTCCTTACACTTAGCAGGGGTATCTTCAATCTTAGGAGCCGTTAATTTTATTACTACCGTAATTAAC
>TWR-21 
TGATTGGAAACGATCAGATCTATAATGTTATTGTTACCGCCCACGCTTTCGTAATAATTTTCTTTATAGTAATACCTATTATAATTGGAGGCTTCGGTAATTGATTAGTTCCTCTGATATTAGGAGCGCCAGATATAGCATTCCCACGAATAAATAACATAAGATTTTGACTTCTACCCCCATCACTTACCTTATTATTATCAAGAGGAATAGTAGAAAGAGGAGTAGGCACAGGATGAACTGTCTACCCCCCACTAGCTGCAGGAACTGCCCACGCAGGAGCCTCAGTAGATTTAGGAATCTTCTCCTTACACTTAGCAGGGGTATCTTCAATTTTAGGAGCCGTTAATTTTATTACTACCGTAATTAAC
>TWR-22  
TGATTGGAAACGATCAGATCTATAATGTTATTGTTACCGCCCACGCTTTCGTAATAATTTTCTTTATAGTAATACCTATTATAATTGGAGGCTTCGGTAATTGATTAGTTCCTCTGATATTAGGAGCGCCAGATATAGCATTCCCACGAATAAATAACATAAGATTTTGACTTCTACCCCCATCACTTACCTTATTATTATCAAGAGGAATAGTAGAAAGAGGAGTAGGCACAGGATGAACTGTCTACCCCCCACTAGCTGCAGGAACTGCCCACGCAGGAGCCTCAGTAGATTTAGGAATCTTCTCCTTACACTTAGCAGGGGTATCTTCAATTTTAGGAGCCGTTAATTTTATTACTACCGTAATTAAC
>TWR-23 
TGATTGGAAACGATCAGATCTATAATGTTATTGTTACCGCCCACGCTTTCGTAATAATTTTCTTTATAGTAATACCTATTATAATTGGAGGCTTCGGTAATTGATTAGTTCCTCTGATATTAGGAGCGCCAGATATAGCATTCCCACGAATAAATAACATAAGATTTTGACTTCTACCCCCATCACTTACCTTATTATTATCAAGAGGAATAGTAGAAAGAGGAGTAGGCACAGGATGAACTGTCTACCCCCCACTAGCTGCAGGAACTGCCCACGCAGGAGCCTCAGTAGATTTAGGAATCTTCTCCTTACACTTAGCAGGGGTATCTTCAATTTTAGGAGCCGTTAATTTTATTACTACCGTAATTAAC
>TWR-24  
TGATTGGAAACGATCAGATCTATAATGTTATTGTTACCGCCCACGCTTTCGTAATAATTTTCTTTATAGTAATACCTATTATAATTGGAGGCTTCGGTAATTGATTAGTTCCTCTGATATTAGGAGCGCCAGATATAGCATTCCCACGAATAAATAACATAAGATTTTGACTTCTACCCCCATCACTTACCTTATTATTATCAAGAGGAATAGTAGAAAGAGGAGTAGGCACAGGATGAACTGTCTACCCCCCACTAGCTGCAGGAACTGCCCACGCAGGAGCCTCAGTAGATTTAGGAATCTTCTCCTTACACTTAGCAGGGGTATCTTCAATTTTAGGAGCCGTTAATTTTATTACTACCGTAATTAAC
>CCL-01  
TGATTGGAAATGATCAGATCTATAATGTTATTGTTACCGCCCACGCTTTCGTAATAATTTTCTTTATAGTAATACCTATTATAATTGGAGGCTTCGGTAATTGATTGGTTCCTCTAATATTAGGAGCGCCAGACATAGCATTCCCACGAATAAATAACATAAGATTTTGACTTCTACCTCCATCACTTACCTTGTTACTATCAAGAGGAATAGTAGAAAGAGGAGTAGGCACAGGATGAACTGTCTACCCCCCACTAGCTGCAGGAACTGCCCACGCAGGAGCCTCAGTAGACTTAGGAATCTTCTCCTTACACTTAGCAGGGGTATCTTCAATCTTAGGAGCCGTTAATTTTATTACTACCGTAATTAAC
>CCL-02 
TGATTGGAAATGATCAGATCTATAATGTTATTGTTACCGCCCACGCTTTCGTAATAATTTTCTTTATAGTAATACCTATTATAATTGGAGGCTTCGGTAATTGATTGGTTCCTCTAATATTAGGAGCGCCAGACATAGCATTCCCACGAATAAATAACATAAGATTTTGACTTCTACCTCCATCACTTACCTTGTTACTATCAAGAGGAATAGTAGAAAGAGGAGTAGGCACAGGATGAACTGTCTACCCCCCACTAGCTGCAGGAACTGCCCACGCAGGAGCCTCAGTAGACTTAGGAATCTTCTCCTTACACTTAGCAGGGGTATCTTCAATCTTAGGAGCCGTTAATTTTATTACTACCGTAATTAAC
>CCL-03  
TGATTGGAAATGATCAGATCTATAATGTTATTGTTACCGCCCACGCTTTCGTAATAATTTTCTTTATAGTAATACCTATTATAATTGGAGGCTTCGGTAATTGATTGGTTCCTCTAATATTAGGAGCGCCAGACATAGCATTCCCACGAATAAATAACATAAGATTTTGACTTCTACCTCCATCACTTACCTTGTTACTATCAAGAGGAATAGTAGAAAGAGGAGTAGGCACAGGATGAACTGTCTACCCCCCACTAGCTGCAGGAACTGCCCACGCAGGAGCCTCAGTAGACTTAGGAATCTTCTCCTTACACTTAGCAGGGGTATCTTCAATCTTAGGAGCCGTTAATTTTATTACTACCGTAATTAAC
>CCL-04 
TGATTGGAAATGATCAGATCTATAATGTTATTGTTACCGCCCACGCTTTCGTAATAATTTTCTTTATAGTAATACCTATTATAATTGGAGGCTTCGGTAATTGATTGGTTCCTCTAATATTAGGAGCGCCAGACATAGCATTCCCACGAATAAATAACATAAGATTTTGACTTCTACCTCCATCACTTACCTTGTTACTATCAAGAGGAATAGTAGAAAGAGGAGTAGGCACAGGATGAACTGTCTACCCCCCACTAGCTGCAGGAACTGCCCACGCAGGAGCCTCAGTAGACTTAGGAATCTTCTCCTTACACTTAGCAGGGGTATCTTCAATCTTAGGAGCCGTTAATTTTATTACTACCGTAATTAAC
>CCL-05  
TGATTGGAAATGATCAGATCTATAATGTTATTGTTACCGCCCACGCTTTCGTAATAATTTTCTTTATAGTAATACCTATTATAATTGGAGGCTTCGGTAATTGATTGGTTCCTCTAATATTAGGAGCGCCAGACATAGCATTCCCACGAATAAATAACATAAGATTTTGACTTCTACCTCCATCACTTACCTTGTTACTATCAAGAGGAATAGTAGAAAGAGGAGTAGGCACAGGATGAACTGTCTACCCCCCACTAGCTGCAGGAACTGCCCACGCAGGAGCCTCAGTAGACTTAGGAATCTTCTCCTTACACTTAGCAGGGGTATCTTCAATCTTAGGAGCCGTTAATTTTATTACTACCGTAATTAAC
>CCL-06 
TGATTGGAAATGATCAGATCTATAATGTTATTGTTACCGCCCACGCTTTCGTAATAATTTTCTTTATAGTAATACCTATTATAATTGGAGGCTTCGGTAATTGATTGGTTCCTCTAATATTAGGAGCGCCAGACATAGCATTCCCACGAATAAATAACATAAGATTTTGACTTCTACCTCCATCACTTACCTTGTTACTATCAAGAGGAATAGTAGAAAGAGGAGTAGGCACAGGATGAACTGTCTACCCCCCACTAGCTGCAGGAACTGCCCACGCAGGAGCCTCAGTAGACTTAGGAATCTTCTCCTTACACTTAGCAGGGGTATCTTCAATCTTAGGAGCCGTTAATTTTATTACTACCGTAATTAAC
>CCL-07 
TGATTGGAAATGATCTTATCTATAATGTTATTGGTACCGCCCACGCTTTCGTAATAATTTTCTTTATAGTAATACCTATTATAATTGGAGGCTTCGGTAATTGATTGGTTCCTCTAATATTAGGAGCGCCAGATATAGCATTCCCACGAATAAATAACATAAGATTTTGACTTCTACCTCCATCACTTACCTTGTTACTATCAAGAGGAATAGTAGAAAGAGGAGTAGGCACAGGATGAACTGTCTACCCCCCACTAGCTGCAGGAACTGCCCACGCAGGAGCCTCAGTAGACTTAGGAATCTTCTCCTTACACTTAGCAGGGGTATCTTCAATCCTAGGAGCCGTTAATTTTATTACTACCGTAATTAAC
>CCL-08 
TGATTGGAAATGATCAGATCTATAATGTTATTGTTACCGCCAACGCTTTCGTAATAATTTTCTTTATAGTAATACCTATTATAATTGGAGGCTTCGGTAATTGATTGGTTCCTCTAATATTAGGAGCGCCAGACATAGCATTCCCACGAATAAATAACATAAGATTTTGACTTCTACCTCCATCACTTACCTTGTTACTATCAAGAGGAATAGTAGAAAGAGGAGTAGGCACAGGATGAACTGTCTACCCCCCACTAGCTGCAGGAACTGCCCACGCAGGAGCCTCAGTAGACTTAGGAATCTTCTCCTTACACTTAGCAGGGGTATCTTCAATCTTAGGAGCCGTTAATTTTATTACTACCGTAATTAAC
>CCL-09 
TGATTGGAAATGATCAGATCTATAATGTTATTGTTACCGCTAACGCTTTCGTAATAATTTTCTTTATAGTAATACCTATTATAATTGGAGGCTTCGGTAATTGATTGGTTCCTCTAATATTAGGAGCGCCAGATATAGCATTCCCACGAATAAATAACATAAGATTTTGACTTCTACCTCCATCACTTACCTTGTTACTATCAAGAGGAATAGTAGAAAGAGGAGTAGGCACAGGATGAACTGTCTACCCCCCACTAGCTGCAGGAACTGCCCACGCAGGAGCCTCAGTAGACTTAGGAATCTTCTCCTTACACTTAGCAGGGGTATCTTCAATCCTAGGAGCCGTTAATTTTATTACTACCGTAATTAAC
>CCL-10
TGATTGGAAATGATCAGATCTATAATGTTATTGTTACCGCCCACGCTTTCGTAATAATTTTCTTTATAGTAATACCTATTATAATTGGAGGCTTCGGTAATTGATTGGTTCCTCTAATATTAGGAGCGCCAGACATAGCATTCCCACGAATAAATAACATAAGATTTTGACTTCTACCTCCATCACTTACCTTGTTACTATCAAGAGGAATAGTAGAAAGAGGAGTAGGCACAGGATGAACTGTCTACCCCCCACTAGCTGCAGGAACTGCCCACGCAGGAGCCTCAGTAGACTTAGGAATCTTCTCCTTACACTTAGCAGGGGTATCTTCAATCTTAGGAGCCGTTAATTTTATTACTACCGTAATTAAC
>CCL-11 
TGATTGGAAATGATCAGATCTATAATGTTATTGTTACCGCCCACGCTTTCGTAATAATTTTCTTTATAGTAATACCTATTATAATTGGAGGCTTCGGTAATTGATTGGTTCCTCTAATATTAGGAGCGCCAGATATAGCATTCCCACGAATAAATAACATAAGATTTTGACTTCTACCTCCATCACTTACCTTGTTACTATCAAGAGGAATAGTAGAAAGAGGAGTAGGCACAGGATGAACTGTCTACCCCCCACTAGCTGCAGGAACTGCCCACGCAGGAGCCTCAGTAGACTTAGGAATCTTCTCCTTACACTTAGCAGGGGTATCTTCAATCCTAGGAGCCGTTAATTTTATTACTACCGTAATTAAC
>CCL-12 
TGATTGGAAATGATCAGATCTATAATGTTATTGTTACCGCCCACGCTTTCGAAATAATTTTCTTTATAGTAATACCTATTATAATTGGAGGCTTCGGTAATTGATTGGTTCCTCTAATATTAGGAGCGCCAGATATAGCATTCCCACGAATAAATAACATAAGATTTTGACTTCTACCTCCATCACTTACCTTGTTACTATCAAGAGGAATAGTAGAAAGAGGAGTAGGCACAGGATGAACTGTCTACCCCCCACTAGCTGCAGGAACTGCCCACGCAGGAGCCTCAGTAGACTTAGGAATCTTCTCCTTACACTTAGCAGGGGTATCTTCAATCCTAGGAGCCGTTAATTTTATTACTACCGTAATTAAC
>CCL-13 
TGATTGGAAATGATCAGATCTATAATGTTATTGTTACCGCCCACGCTTTCGTAATAATTTTCTTTATAGTAATACCTATTATAATTGGAGGCTTCGGTAATTGATTGGTTCCTCTAATATTAGGAGCGCCAGACATAGCATTCCCACGAATAAATAACATAAGATTTTGACTTCTACCTCCATCACTTACCTTGTTACTATCAAGAGGAATAGTAGAAAGAGGAGTAGGCACAGGATGAACTGTCTACCCCCCACTAGCTGCAGGAACTGCCCACGCAGGAGCCTCAGTAGACTTAGGAATCTTCTCCTTACACTTAGCAGGGGTATCTTCAATCTTAGGAGCCGTTAATTTTATTACTACCGTAATTAAC
>CCL-14 
TGATTGCAAATGATCATATCTATAATGTTATTGGTACCGCCCACGCTTTCGTAATAATTTTCTTTATAGTAATACCTATTATAATTGGAGGCTTCGGTAATTGATTGGTTCCTCTAATATTAGGAGCGCCAGATATAGCATTCCCACGAATAAATAACATAAGATTTTGACTTCTACCTCCATCACTTACCTTGTTACTATCAAGAGGAATAGTAGAAAGAGGAGTAGGCACAGGATGAACTGTCTACCCCCCACTAGCTGCAGGAACTGCCCACGCAGGAGCCTCAGTAGACTTAGGAATCTTCTCCTTACACTTAGCAGGGGTATCTTCAATCCTAGGAGCCGTTAATTTTATTACTACCGTAATTAAC
>CCL-15 
TGATTGGAAATGATCAGATCTATAATGTTATTGTTACCGCCCACGCTTTCGTAATAATTTTCTTTATAGTAATACCTATTATAATTGGAGGCTTCGGTAATTGATTGGTTCCTCTAATATTAGGAGCGCCAGACATAGCATTCCCACGAATAAATAACATAAGATTTTGACTTCTACCTCCATCACTTACCTTGTTACTATCAAGAGGAATAGTAGAAAGAGGAGTAGGCACAGGATGAACTGTCTACCCCCCACTAGCTGCAGGAACTGCCCACGCAGGAGCCTCAGTAGACTTAGGAATCTTCTCCTTACACTTAGCAGGGGTATCTTCAATCTTAGGAGCCGTTAATTTTATTACTACCGTAATTAAC
>CCL-16 
TGATTGGAAATGATCAGATCTATAATGTTATTGTTACCGCCCACGCTTTCGTAATAATTTTCTTTATAGTAATACCTATTATAATTGGAGGCTTCGGTAATTGATTGGTTCCTCTAATATTAGGAGCGCCAGATATAGCATTCCCACGAATAAATAACATAAGATTTTGACTTCTACCTCCATCACTTACCTTGTTACTATCAAGAGGAATAGTAGAAAGAGGAGTAGGCACAGGATGAACTGTCTACCCCCCACTAGCTGCAGGAACTGCCCACGCAGGAGCCTCAGTAGACTTAGGAATCTTCTCCTTACACTTAGCAGGGGTATCTTCAATCCTAGGAGCCGTTAATTTTATTACTACCGTAATTAAC
>CCL-17 
TGATTGGAAATGATCAGATCTATAATGTTATTGTTACCGCCCACGCTTTCGTAATAATTTTCTTTATAGTAATACCTATTATAATTGGAGGCTTCGGTAATTGATTGGTTCCTCTAATATTAGGAGCGCCAGACATAGCATTCCCACGAATAAATAACATAAGATTTTGACTTCTACCTCCATCACTTACCTTGTTACTATCAAGAGGAATAGTAGAAAGAGGAGTAGGCACAGGATGAACTGTCTACCCCCCACTAGCTGCAGGAACTGCCCACGCAGGAGCCTCAGTAGACTTAGGAATCTTCTCCTTACACTTAGCAGGGGTATCTTCAATCTTAGGAGCCGTTAATTTTATTACTACCGTAATTAAC
>CCL-18 
TGATTGGAAATGATCAGATCTATAATGTTATTGTTACCGCCCACGCTTTCGTAATAATTTTCTTTATAGTAATACCTATTATAATTGGAGGCTTCGGTAATTGATTGGTTCCTCTAATATTAGGAGCGCCAGACATAGCATTCCCACGAATAAATAACATAAGATTTTGACTTCTACCTCCATCACTTACCTTGTTACTATCAAGAGGAATAGTAGAAAGAGGAGTAGGCACAGGATGAACTGTCTACCCCCCACTAGCTGCAGGAACTGCCCACGCAGGAGCCTCAGTAGACTTAGGAATCTTCTCCTTACACTTAGCAGGGGTATCTTCAATCTTAGGAGCCGTTAATTTTATTACTACCGTAATTAAC
>CCL-19 
TGATTGCAAATGATCATATCTATAATGTTATTGGTACCGCCCACGCTTTCGTAATAATTTTCTTTATAGTAATACCTATTATAATTGGAGGCTTCGGTAATTGATTGGTTCCTCTAATATTAGGAGCGCCAGATATAGCATTCCCACGAATAAATAACATAAGATTTTGACTTCTACCTCCATCACTTACCTTGTTACTATCAAGAGGAATAGTAGAAAGAGGAGTAGGCACAGGATGAACTGTCTACCCCCCACTAGCTGCAGGAACTGCCCACGCAGGAGCCTCAGTAGACTTAGGAATCTTCTCCTTACACTTAGCAGGGGTATCTTCAATCCTAGGAGCCGTTAATTTTATTACTACCGTAATTAAC
>CCL-20 
TGATTGGAAATGATCAGATCTATAATGTTATTGTTACCGCCCACGCTTTCGTAATAATTTTCTTTATAGTAATACCTATTATAATTGGAGGCTTCGGTAATTGATTGGTTCCTCTAATATTAGGAGCGCCAGATATAGCATTCCCACGAATAAATAACATAAGATTTTGACTTCTACCTCCATCACTTACCTTGTTACTATCAAGAGGAATAGTAGAAAGAGGAGTAGGCACAGGATGAACTGTCTACCCCCCACTAGCTGCAGGAACTGCCCACGCAGGAGCCTCAGTAGACTTAGGAATCTTCTCCTTACACTTAGCAGGGGTATCTTCAATCCTAGGAGCCGTTAATTTTATTACTACCGTAATTAAC
>CCL-21  
TGATTGGAAATGATCAGATCTATAATGTTATTGTTACCGCTAACGCTTTCGTAATAATTTTCTTTATAGTAATACCTATTATAATTGGAGGCTTCGGTAATTGATTGGTTCCTCTAATATTAGGAGCGCCAGATATAGCATTCCCACGAATAAATAACATAAGATTTTGACTTCTACCTCCATCACTTACCTTGTTACTATCAAGAGGAATAGTAGAAAGAGGAGTAGGCACAGGATGAACTGTCTACCCCCCACTAGCTGCAGGAACTGCCCACGCAGGAGCCTCAGTAGACTTAGGAATCTTCTCCTTACACTTAGCAGGGGTATCTTCAATCCTAGGAGCCGTTAATTTTATTACTACCGTAATTAAC
>CCL-22 
TGATTGGAAATGATCAGATCTATAATGTTATTGTTACCGCCCACGCTTTCGTAATAATTTTCTTTATAGTAATACCTATTATAATTGGAGGCTTCGGTAATTGATTGGTTCCTCTAATATTAGGAGCGCCAGACATAGCATTCCCACGAATAAATAACATAAGATTTTGACTTCTACCTCCATCACTTACCTTGTTACTATCAAGAGGAATAGTAGAAAGAGGAGTAGGCACAGGATGAACTGTCTACCCCCCACTAGCTGCAGGAACTGCCCACGCAGGAGCCTCAGTAGACTTAGGAATCTTCTCCTTACACTTAGCAGGGGTATCTTCAATCTTAGGAGCCGTTAATTTTATTACTACCGTAATTAAC
>LYL-01 
TGATTGGAAATGATCAGATCTATAATGTTATTGGTACCGCCAACGCTTTCGTAATAATTTTCTTTATAGTAATACCTATTATAATTGGAGGCTTCGGTAATTGATTGGTTCCTCTAATATTAGGAGCGCCAGACATAGCATTCCCACGAATAAATAACATAAGATTTTGACTTCTACCTCCATCACTTACCTTATTACTATCAAGAGGAATAGTAGAAAGAGGAGTAGGCACAGGATGAACTGTCTACCCCCCACTAGCTGCAGGAACTGCCCACGCAGGAGCCTCAGTAGACTTAGGAATCTTCTCCTTACACTTAGCAGGGGTATCTTCAATCTTAGGAGCCGTTAATTTTATTACTACCGTAATTAAC
>LYL-02 
TGATTGGAAATGATCAGATCTATAATGTTATTGTTACCGCCAACGCTTTCGTAATAATTTTCTTTATAGTAATACCTATTATAATTGGAGGCTTCGGTAATTGATTGGTTCCTCTAATATTAGGAGCGCCAGACATAGCATTCCCACGAATAAATAACATAAGATTTTGACTTCTACCTCCATCACTTACCTTGTTACTATCAAGAGGAATAGTAGAAAGAGGAGTAGGCACAGGATGAACTGTCTACCCCCCACTAGCTGCAGGAACTGCCCACGCAGGAGCCTCAGTAGACTTAGGAATCTTCTCCTTACACTTAGCAGGGGTATCTTCAATCTTAGGAGCCGTTAATTTTATTACTACCGTAATTAAC
>LYL-03 
TGATTGGAAATGATCAGATCTATAATGTTATTGTTACCGCCCACGCTTTCGTAATAATTTTCTTTATAGTAATACCTATTATAATTGGAGGCTTCGGTAATTGATTGGTTCCTCTAATATTAGGAGCGCCAGACATAGCATTCCCACGAATAAATAACATAAGATTTTGACTTCTACCTCCATCACTTACCTTGTTACTATCAAGAGGAATAGTAGAAAGAGGAGTAGGCACAGGATGAACTGTCTACCCCCCACTAGCTGCAGGAACTGCCCACGCAGGAGCCTCAGTAGACTTAGGAATCTTCTCCTTACACTTAGCAGGGGTATCTTCAATCTTAGGAGCCGTTAATTTTATTACTACCGTAATTAAC
>LYL-04 
TGATTGGAAATGATCAGATCTATAATGTTATTGTTACCGCCAACGCTTTCGTAATAATTTTCTTTATAGTAATACCTATTATAATTGGAGGCTTCGGTAATTGATTGGTTCCTCTAATATTAGGAGCGCCAGACATAGCATTCCCACGAATAAATAACATAAGATTTTGACTTCTACCTCCATCACTTACCTTGTTACTATCAAGAGGAATAGTAGAAAGAGGAGTAGGCACAGGATGAACTGTCTACCCCCCACTAGCTGCAGGAACTGCCCACGCAGGAGCCTCAGTAGACTTAGGAATCTTCTCCTTACACTTAGCAGGGGTATCTTCAATCTTAGGAGCCGTTAATTTTATTACTACCGTAATTAAC
>LYL-05 
TGATTGGAAATGATCAGATCTATAATGTTATTGTTACCGCCAACGCTTTCGTAATAATTTTCTTTATAGTAATACCTATTATAATTGGAGGCTTCGGTAATTGATTGGTTCCTCTAATATTAGGAGCGCCAGACATAGCATTCCCACGAATAAATAACATAAGATTTTGACTTCTACCTCCATCACTTACCTTGTTACTATCAAGAGGAATAGTAGAAAGAGGAGTAGGCACAGGATGAACTGTCTACCCCCCACTAGCTGCAGGAACTGCCCACGCAGGAGCCTCAGTAGACTTAGGAATCTTCTCCTTACACTTAGCAGGGGTATCTTCAATCTTAGGAGCCGTTAATTTTATTACTACCGTAATTAAC
>LYL-06 
TGATTGGAAATGATCAGATCTATAATGTTATTGTTACCGCCAACGCTTTCGTAATAATTTTCTTTATAGTAATACCTATTATAATTGGAGGCTTCGGTAATTGATTGGTTCCTCTAATATTAGGAGCGCCAGATATAGCATTCCCACGAATAAATAACATAAGATTTTGACTTCTACCTCCATCACTTACCTTGTTACTATCAAGAGGAATAGTAGAAAGAGGAGTAGGCACAGGATGAACTGTCTACCCCCCACTAGCTGCAGGAACTGCCCACGCAGGAGCCTCAGTAGACTTAGGAATCTTCTCCTTACACTTAGCAGGGGTATCTTCAATCCTAGGAGCCGTTAATTTTATTACTACCGTAATTAAC
>LYL-07 
TGATTGGAAATGATCAGATCTATAATGTTATTGTTACCGCCCACGCTTTCGTAATAATTTTCTTTATAGTAATACCTATTATAATTGGAGGCTTCGGTAATTGATTGGTTCCTCTAATATTAGGAGCGCCAGACATAGCATTCCCACGAATAAATAACATAAGATTTTGACTTCTACCTCCATCACTTACCTTGTTACTATCAAGAGGAATAGTAGAAAGAGGAGTAGGCACAGGATGAACTGTCTACCCCCCACTAGCTGCAGGAACTGCCCACGCAGGAGCCTCAGTAGACTTAGGAATCTTCTCCTTACACTTAGCAGGGGTATCTTCAATCTTAGGAGCCGTTAATTTTATTACTACCGTAATTAAC
>LYL-08 
TGATTGGAAATGATCAGATCTATAATGTTATTGTTACCGCCAACGCTTTCGTAATAATTTTCTTTATAGTAATACCTATTATAATTGGAGGCTTCGGTAATTGATTGGTTCCTCTAATATTAGGAGCGCCAGACATAGCATTCCCACGAATAAATAACATAAGATTTTGACTTCTACCTCCATCACTTACCTTGTTACTATCAAGAGGAATAGTAGAAAGAGGAGTAGGCACAGGATGAACTGTCTACCCCCCACTAGCTGCAGGAACTGCCCACGCAGGAGCCTCAGTAGACTTAGGAATCTTCTCCTTACACTTAGCAGGGGTATCTTCAATCTTAGGAGCCGTTAATTTTATTACTACCGTAATTAAC
>LYL-09 
TGATTGGAAATGATCAGATCTATAATGTTATTGTTACCGCCCACGCTTTCGTAATAATTTTCTTTATAGTAATACCTATTATAATTGGAGGCTTCGGTAATTGATTGGTTCCTCTAATATTAGGAGCGCCAGACATAGCATTCCCACGAATAAATAACATAAGATTTTGACTTCTACCTCCATCACTTACCTTATTACTATCAAGAGGAATAGTAGAAAGAGGAGTAGGCACAGGATGAACTGTCTACCCCCCACTAGCTGCAGGAACTGCCCACGCAGGAGCCTCAGTAGACTTAGGAATCTTCTCCTTACACTTAGCAGGGGTATCTTCAATCTTAGGAGCCGTTAATTTTATTACTACCGTAATTAAC
>LYL-10  
TGATTGGAAATGATCAGATCTATAATGTTATTGTTACCGCCAACGCTTTCGTAATAATTTTCTTTATAGTAATACCTATTATAATTGGAGGCTTCGGTAATTGATTGGTTCCTCTAATATTAGGAGCGCCAGACATAGCATTCCCACGAATAAATAACATAAGATTTTGACTTCTACCTCCATCACTTACCTTGTTACTATCAAGAGGAATAGTAGAAAGAGGAGTAGGCACAGGATGAACTGTCTACCCCCCACTAGCTGCAGGAACTGCCCACGCAGGAGCCTCAGTAGACTTAGGAATCTTCTCCTTACACTTAGCAGGGGTATCTTCAATCTTAGGAGCCGTTAATTTTATTACTACCGTAATTAAC
>LYL-11 
TGATTGGAAATGATCAGATCTATAATGTTATTGTTACCGCCAACGCTTTCGTAATAATTTTCTTTATAGTAATACCTATTATAATTGGAGGCTTCGGTAATTGATTGGTTCCTCTAATATTAGGAGCGCCAGACATAGCATTCCCACGAATAAATAACATAAGATTTTGACTTCTACCTCCATCACTTACCTTGTTACTATCAAGAGGAATAGTAGAAAGAGGAGTAGGCACAGGATGAACTGTCTACCCCCCACTAGCTGCAGGAACTGCCCACGCAGGAGCCTCAGTAGACTTAGGAATCTTCTCCTTACACTTAGCAGGGGTATCTTCAATCTTAGGAGCCGTTAATTTTATTACTACCGTAATTAAC
>LYL-12 
TGATTGGAAATGATCAGATCTATAAAGTTATTGTTACCGCCAACGCTTTCGTAATAATTTTCTTTATAGTAATACCTATTATAATTGGAGGCTTCGGTAATTGATTGGTTCCTCTAATATTAGGAGCGCCAGATATAGCATTCCCACGAATAAATAACATAAGATTTTGACTTCTACCTCCATCACTTACCTTGTTACTATCAAGAGGAATAGTAGAAAGAGGAGTAGGCACAGGATGAACTGTCTACCCCCCACTAGCTGCAGGAACTGCCCACGCAGGAGCCTCAGTAGACTTAGGAATCTTCTCCTTACACTTAGCAGGGGTATCTTCAATCCTAGGAGCCGTTAATTTTATTACTACCGTAATTAAC
>LYL-13  
TGATTGGAAATGATCAGATCTATAATGTTATTGTTACCGCCAACGCTTTCGTAATAATTTTCTTTATAGTAATACCTATTATAATTGGAGGCTTCGGTAATTGATTGGTTCCTCTAATATTAGGAGCGCCAGACATAGCATTCCCACGAATAAATAACATAAGATTTTGACTTCTACCTCCATCACTTACCTTATTACTATCAAGAGGAATAGTAGAAAGAGGAGTAGGCACAGGATGAACTGTCTACCCCCCACTAGCTGCAGGAACTGCCCACGCAGGAGCCTCAGTAGACTTAGGAATCTTCTCCTTACACTTAGCAGGGGTATCTTCAATCTTAGGAGCCGTTAATTTTATTACTACCGTAATTAAC
>LYL-14 
TGATTGGAAATGATCAGATCTATAATGTTATTGTTACCGCCAACGCTTTCGTAATAATTTTCTTTATAGTAATACCTATTATAATTGGAGGCTTCGGTAATTGATTGGTTCCTCTAATATTAGGAGCGCCAGATATAGCATTCCCACGAATAAATAACATAAGATTTTGACTTCTACCTCCATCACTTACCTTGTTACTATCAAGAGGAATAGTAGAAAGAGGAGTAGGCACAGGATGAACTGTCTACCCCCCACTAGCTGCAGGAACTGCCCACGCAGGAGCCTCAGTAGACTTAGGAATCTTCTCCTTACACTTAGCAGGGGTATCTTCAATCCTAGGAGCCGTTAATTTTATTACTACCGTAATTAAC
>LYL-15  
TGATTGGAAATGATCAGATCTATAATGTTATTGTTACCGCCCACGCTTTCGTAATAATTTTCTTTATAGTAATACCTATTATAATTGGAGGCTTCGGTAATTGATTGGTTCCTCTAATATTAGGAGCGCCAGACATAGCATTCCCACGAATAAATAACATAAGATTTTGACTTCTACCTCCATCACTTACCTTATTACTATCAAGAGGAATAGTAGAAAGAGGAGTAGGCACAGGATGAACTGTCTACCCCCCACTAGCTGCAGGAACTGCCCACGCAGGAGCCTCAGTAGACTTAGGAATCTTCTCCTTACACTTAGCAGGGGTATCTTCAATCTTAGGAGCCGTTAATTTTATTACTACCGTAATTAAC
>LYL-16  
TGATTGGAAATGATCAGATCTATAATGTTATTGTTACCGCCCACGCTTTCGTAATAATTTTCTTTATAGTAATACCTATTATAATTGGAGGCTTCGGTAATTGATTGGTTCCTCTAATATTAGGAGCGCCAGACATAGCATTCCCACGAATAAATAACATAAGATTTTGACTTCTACCTCCATCACTTACCTTGTTACTATCAAGAGGAATAGTAGAAAGAGGAGTAGGCACAGGATGAACTGTCTACCCCCCACTAGCTGCAGGAACTGCCCACGCAGGAGCCTCAGTAGACTTAGGAATCTTCTCCTTACACTTAGCAGGGGTATCTTCAATCTTAGGAGCCGTTAATTTTATTACTACCGTAATTAAC
>LYL-17 
TGATTGGAAATGATCAGATCTATAATGTTATTGTTACCGCCCACGCTTTCGTAATAATTTTCTTTATAGTAATACCTATTATAATTGGAGGCTTCGGTAATTGATTGGTTCCTCTAATATTAGGAGCGCCAGATATAGCATTCCCACGAATAAATAACATAAGATTTTGACTTCTACCTCCATCACTTACCTTGTTACTATCAAGAGGAATAGTAGAAAGAGGAGTAGGCACAGGATGAACTGTCTACCCCCCACTAGCTGCAGGAACTGCCCACGCAGGAGCCTCAGTAGACTTAGGAATCTTCTCCTTACACTTAGCAGGGGTATCTTCAATCCTAGGAGCCGTTAATTTTATTACTACCGTAATTAAC
>LYL-18  
TGATTGGAAATGATCAGATCTATAATGTTATTGTTACCGCCCACGCTTTCGTAATAATTTTCTTTATAGTAATACCTATTATAATTGGAGGCTTCGGTAATTGATTGGTTCCTCTAATATTAGGAGCGCCAGACATAGCATTCCCACGAATAAATAACATAAGATTTTGACTTCTACCTCCATCACTTACCTTATTACTATCAAGAGGAATAGTAGAAAGAGGAGTAGGCACAGGATGAACTGTCTACCCCCCACTAGCTGCAGGAACTGCCCACGCAGGAGCCTCAGTAGACTTAGGAATCTTCTCCTTACACTTAGCAGGGGTATCTTCAATCTTAGGAGCCGTTAATTTTATTACTACCGTAATTAAC
>LYL-19  
TGATTGGAAATGATCAGATCTATAATGTTATTGTTACCGCCAACGCTTTCGTAATAATTTTCTTTATAGTAATACCTATTATAATTGGAGGCTTCGGTAATTGATTGGTTCCTCTAATATTAGGAGCGCCAGACATAGCATTCCCACGAATAAATAACATAAGATTTTGACTTCTACCTCCATCACTTACCTTATTACTATCAAGAGGAATAGTAGAAAGAGGAGTAGGCACAGGATGAACTGTCTACCCCCCACTAGCTGCAGGAACTGCCCACGCAGGAGCCTCAGTAGACTTAGGAATCTTCTCCTTACACTTAGCAGGGGTATCTTCAATCTTAGGAGCCGTTAATTTTATTACTACCGTAATTAAC
>E-KPR-01  
TGATTGGAAACGATCAGATCTACAATGTCATTGTTACCGCCCACGCTTTCGTAATAATTTTCTTTATAGTAATACCTATTATAATTGGAGGCTTCGGTAATTGATTGGTTCCTCTAATATTAGGAGCGCCAGACATAGCATTCCCACGAATAAATAACATAAGATTTTGACTTCTACCCCCATCACTTACCTTGTTACTATCAAGAGGAATAGTAGAAAGAGGAGTAGGCACAGGATGAACTGTCTACCCCCCACTAGCTGCAGGAACTGCCCACGCAGGAGCCTCAGTAGACTTAGGAATCTTCTCCTTACACTTAGCAGGGGTATCTTCAATCTTAGGAGCCGTTAATTTTATTACTACCGTAATTAAC
>E-KPR-02  
TGATTGGAAACGATCAGATCTACAATGTCATTGTTACCGCCCACGCTTTCGTAATAATTTTCTTTATAGTAATACCTATTATAATTGGAGGCTTCGGTAATTGATTGGTTCCTCTAATATTAGGAGCGCCAGACATAGCATTCCCACGAATAAATAACATAAGATTTTGACTTCTACCCCCATCACTTACCTTGTTACTATCAAGAGGAATAGTAGAAAGAGGAGTAGGCACAGGATGAACTGTCTACCCCCCACTAGCTGCAGGAACTGCCCACGCAGGAGCCTCAGTAGACTTAGGAATCTTCTCCTTACACTTAGCAGGGGTATCTTCAATCTTAGGAGCCGTTAATTTTATTACTACCGTAATTAAC
>E-KPR-03  
TGATTGGAAATGATCAGATCTATAATGTTATTGTTACCGCCCACGCTTTCGTAATAATTTTCTTTATAGTAATACCTATTATAATTGGAGGCTTCGGTAATTGATTGGTTCCTCTAATATTAGGAGCGCCAGATATAGCATTCCCACGAATAAATAACATAAGATTTTGACTTCTACCTCCATCACTTACCTTGTTACTATCAAGAGGAATAGTAGAAAGAGGAGTAGGCACAGGATGAACTGTCTACCCCCCACTAGCTGCAGGAACTGCCCACGCAGGAGCCTCAGTAGACTTAGGAATCTTCTCCTTACACTTAGCAGGGGTATCTTCAATCCTAGGAGCCGTTAATTTTATTACTACCGTAATTAAC
>E-KPR-04  
TGATTGGAAATGATCAGATCTATAATGTTATTGTTACCGCCCACGCTTTCGTAATAATTTTCTTTATAGTAATACCTATTATAATTGGAGGCTTCGGTAATTGATTGGTTCCTCTAATATTAGGAGCGCCAGATATAGCATTCCCACGAATAAATAACATAAGATTTTGACTTCTACCTCCATCACTTACCTTGTTACTATCAAGAGGAATAGTAGAAAGAGGAGTAGGCACAGGATGAACTGTCTACCCCCCACTAGCTGCAGGAACTGCCCACGCAGGAGCCTCAGTAGACTTAGGAATCTTCTCCTTACACTTAGCAGGGGTATCTTCAATCCTAGGAGCCGTTAATTTTATTACTACCGTAATTAAC
>E-KPR-06  
TGATTGGAAACGATCAGATCTACAATGTCATTGTTACCGCCCACGCTTTCGTAATAATTTTCTTTATAGTAATACCTATTATAATTGGAGGCTTCGGTAATTGATTGGTTCCTCTAATATTAGGAGCGCCAGACATAGCATTCCCACGAATAAATAACATAAGATTTTGACTTCTACCCCCATCACTTACCTTGTTACTATCAAGAGGAATAGTAGAAAGAGGAGTAGGCACAGGATGAACTGTCTACCCCCCACTAGCTGCAGGAACTGCCCACGCAGGAGCCTCAGTAGACTTAGGAATCTTCTCCTTACACTTAGCAGGGGTATCTTCAATCTTAGGAGCCGTTAATTTTATTACTACCGTAATTAAC
>E-KPR-07  
TGATTGGAAACGATCAGATCTATAATGTTATTGTTACCGCCCACGCTTTCGTAATAATTTTCTTTATAGTAATACCTATTATAATTGGAGGCTTCGGTAATTGATTAGTTCCTCTGATATTAGGAGCGCCAGATATAGCATTCCCACGAATAAATAACATAAGATTTTGACTTCTACCCCCATCACTTACCTTATTATTATCAAGAGGAATAGTAGAAAGAGGAGTAGGCACAGGATGAACTGTCTACCCCCCACTAGCTGCAGGAACTGCCCACGCAGGAGCCTCAGTAGATTTAGGAATCTTCTCCTTACACTTAGCAGGGGTATCTTCAATTTTAGGAGCCGTTAATTTTATTACTACCGTAATTAAC
>E-KPR-09 
TGATTGGAAACGATCAGATCTATAATGTTATTGTTACCGCCCACGCTTTCGTAATAATTTTCTTTATAGTAATACCTATTATAATTGGAGGCTTCGGTAATTGATTAGTTCCTCTGATATTAGGAGCGCCAGATATAGCATTCCCACGAATAAATAACATAAGATTTTGACTTCTACCCCCATCACTTACCTTATTATTATCAAGAGGAATAGTAGAAAGAGGAGTAGGCACAGGATGAACTGTCTACCCCCCACTAGCTGCAGGAACTGCCCACGCAGGAGCCTCAGTAGATTTAGGAATCTTCTCCTTACACTTAGCAGGGGTATCTTCAATTTTAGGAGCCGTTAATTTTATTACTACCGTAATTAAC
>E-KPR-10  
TGATTGGAAACGATCAGATCTACAATGTCATTGTTACCGCCCACGCTTTCGTAATAATTTTCTTTATAGTAATACCTATTATAATTGGAGGCTTCGGTAATTGATTGGTTCCTCTAATATTAGGAGCGCCAGACATAGCATTCCCACGAATAAATAACATAAGATTTTGACTTCTACCCCCATCACTTACCTTGTTACTATCAAGAGGAATAGTAGAAAGAGGAGTAGGCACAGGATGAACTGTCTACCCCCCACTAGCTGCAGGAACTGCCCACGCAGGAGCCTCAGTAGACTTAGGAATCTTCTCCTTACACTTAGCAGGGGTATCTTCAATCTTAGGAGCCGTTAATTTTATTACTACCGTAATTAAC
>E-KPR-11  
TGATTGGAAACGATCAGATCTACAATGTCATTGTTACCGCCCACGCTTTCGTAATAATTTTCTTTATAGTAATACCTATTATAATTGGAGGCTTCGGTAATTGATTGGTTCCTCTAATATTAGGAGCGCCAGACATAGCATTCCCACGAATAAATAACATAAGATTTTGACTTCTACCCCCATCACTTACCTTGTTACTATCAAGAGGAATAGTAGAAAGAGGAGTAGGCACAGGATGAACTGTCTACCCCCCACTAGCTGCAGGAACTGCCCACGCAGGAGCCTCAGTAGACTTAGGAATCTTCTCCTTACACTTAGCAGGGGTATCTTCAATCTTAGGAGCCGTTAATTTTATTACTACCGTAATTAAC
>E-KPR-12  
TGATTGGAAATGATCAGATCTATAATGTTATTGTTACCGCCCACGCTTTCGTAATAATTTTCTTTATAGTAATACCTATTATAATTGGAGGCTTCGGTAATTGATTGGTTCCTCTAATATTAGGAGCGCCAGATATAGCATTCCCACGAATAAATAACATAAGATTTTGACTTCTACCTCCATCACTTACCTTGTTACTATCAAGAGGAATAGTAGAAAGAGGAGTAGGCACAGGATGAACTGTCTACCCCCCACTAGCTGCAGGAACTGCCCACGCAGGAGCCTCAGTAGACTTAGGAATCTTCTCCTTACACTTAGCAGGGGTATCTTCAATCCTAGGAGCCGTTAATTTTATTACTACCGTAATTAAC
>E-KPR-13 
TGATTGGAAATGATCAGATCTATAATGTTATTGTTACCGCCCACGCTTTCGTAATAATTTTCTTTATAGTAATACCTATTATAATTGGAGGCTTCGGTAATTGATTGGTTCCTCTAATATTAGGAGCGCCAGATATAGCATTCCCACGAATAAATAACATAAGATTTTGACTTCTACCTCCATCACTTACCTTGTTACTATCAAGAGGAATAGTAGAAAGAGGAGTAGGCACAGGATGAACTGTCTACCCCCCACTAGCTGCAGGAACTGCCCACGCAGGAGCCTCAGTAGACTTAGGAATCTTCTCCTTACACTTAGCAGGGGTATCTTCAATCCTAGGAGCCGTTAATTTTATTACTACCGTAATTAAC
>E-KPR-14 
TGATTGGAAACGATCAGATCTATAATGTTATTGTTACCGCCCACGCTTTCGTAATAATTTTCTTTATAGTAATACCTATTATAATTGGAGGCTTCGGTAATTGATTAGTTCCTCTGATATTAGGAGCGCCAGATATAGCATTCCCACGAATAAATAACATAAGATTTTGACTTCTACCCCCATCACTTACCTTATTATTATCAAGAGGAATAGTAGAAAGAGGAGTAGGCACAGGATGAACTGTCTACCCCCCACTAGCTGCAGGAACTGCCCACGCAGGAGCCTCAGTAGATTTAGGAATCTTCTCCTTACACTTAGCAGGGGTATCTTCAATTTTAGGAGCCGTTAATTTTATTACTACCGTAATTAAC
>E-KPR-15 
TGATTGGAAACGATCAGATCTACAATGTCATTGTTACCGCCCACGCTTTCGTAATAATTTTCTTTATAGTAATACCTATTATAATTGGAGGCTTCGGTAATTGATTGGTTCCTCTAATATTAGGAGCGCCAGACATAGCATTCCCACGAATAAATAACATAAGATTTTGACTTCTACCCCCATCACTTACCTTGTTACTATCAAGAGGAATAGTAGAAAGAGGAGTAGGCACAGGATGAACTGTCTACCCCCCACTAGCTGCAGGAACTGCCCACGCAGGAGCCTCAGTAGACTTAGGAATCTTCTCCTTACACTTAGCAGGGGTATCTTCAATCTTAGGAGCCGTTAATTTTATTACTACCGTAATTAAC
>E-KPR-16 
TGATTGGAAACGATCAGATCTACAATGTCATTGTTACCGCCCACGCTTTCGTAATAATTTTCTTTATAGTAATACCTATTATAATTGGAGGCTTCGGTAATTGATTGGTTCCTCTAATATTAGGAGCGCCAGACATAGCATTCCCACGAATAAATAACATAAGATTTTGACTTCTACCCCCATCACTTACCTTGTTACTATCAAGAGGAATAGTAGAAAGAGGAGTAGGCACAGGATGAACTGTCTACCCCCCACTAGCTGCAGGAACTGCCCACGCAGGAGCCTCAGTAGACTTAGGAATCTTCTCCTTACACTTAGCAGGGGTATCTTCAATCTTAGGAGCCGTTAATTTTATTACTACCGTAATTAAC
>E-KPR-17 
TGATTGGAAACGATCAGATCTACAATGTCATTGTTACCGCCCACGCTTTCGTAATAATTTTCTTTATAGTAATACCTATTATAATTGGAGGCTTCGGTAATTGATTGGTTCCTCTAATATTAGGAGCGCCAGACATAGCATTCCCACGAATAAATAACATAAGATTTTGACTTCTACCCCCATCACTTACCTTGTTACTATCAAGAGGAATAGTAGAAAGAGGAGTAGGCACAGGATGAACTGTCTACCCCCCACTAGCTGCAGGAACTGCCCACGCAGGAGCCTCAGTAGACTTAGGAATCTTCTCCTTACACTTAGCAGGGGTATCTTCAATCTTAGGAGCCGTTAATTTTATTACTACCGTAATTAAC
>E-KPR-18  
TGATTGGAAATGATCAGATCTATAATGTTATTGTTACCGCCCACGCTTTCGTAATAATTTTCTTTATAGTAATACCTATTATAATTGGAGGCTTCGGTAATTGATTGGTTCCTCTAATATTAGGAGCGCCAGATATAGCATTCCCACGAATAAATAACATAAGATTTTGACTTCTACCTCCATCACTTACCTTGTTACTATCAAGAGGAATAGTAGAAAGAGGAGTAGGCACAGGATGAACTGTCTACCCCCCACTAGCTGCAGGAACTGCCCACGCAGGAGCCTCAGTAGACTTAGGAATCTTCTCCTTACACTTAGCAGGGGTATCTTCAATCCTAGGAGCCGTTAATTTTATTACTACCGTAATTAAC
>E-KPR-20 
TGATTGGAAACGATCAGATCTACAATGTCATTGTTACCGCCCACGCTTTCGTAATAATTTTCTTTATAGTAATACCTATTATAATTGGAGGCTTCGGTAATTGATTGGTTCCTCTAATATTAGGAGCGCCAGACATAGCATTCCCACGAATAAATAACATAAGATTTTGACTTCTACCCCCATCACTTACCTTGTTACTATCAAGAGGAATAGTAGAAAGAGGAGTAGGCACAGGATGAACTGTCTACCCCCCACTAGCTGCAGGAACTGCCCACGCAGGAGCCTCAGTAGACTTAGGAATCTTCTCCTTACACTTAGCAGGGGTATCTTCAATCTTAGGAGCCGTTAATTTTATTACTACCGTAATTAAC
>E-TSR-01 
TGATTGGAAACGATCAGATCTATAATGTTATTGTTACCGCCCACGCTTTCGTAATAATTTTCTTTATAGTAATACCTATTATAATTGGAGGCTTCGGTAATTGATTAGTTCCTCTGATATTAGGAGCGCCAGATATAGCATTCCCACGAATAAATAACATAAGATTTTGACTTCTACCCCCATCACTTACCTTATTATTATCAAGAGGAATAGTAGAAAGAGGAGTAGGCACAGGATGAACTGTCTACCCCCCACTAGCTGCAGGAACTGCCCACGCAGGAGCCTCAGTAGATTTAGGAATCTTCTCCTTACACTTAGCAGGGGTATCTTCAATTTTAGGAGCCGTTAATTTTATTACTACCGTAATTAAC
>E-TSR-02  
TGATTGGAAACGATCAGATCTATAATGTTATTGTTACCGCCCACGCTTTCGTAATAATTTTCTTTATAGTAATACCTATTATAATTGGAGGCTTCGGTAATTGATTAGTTCCTCTGATATTAGGAGCGCCAGATATAGCATTCCCACGAATAAATAACATAAGATTTTGACTTCTACCCCCATCACTTACCTTATTATTATCAAGAGGAATAGTAGAAAGAGGAGTAGGCACAGGATGAACTGTCTACCCCCCACTAGCTGCAGGAACTGCCCACGCAGGAGCCTCAGTAGATTTAGGAATCTTCTCCTTACACTTAGCAGGGGTATCTTCAATTTTAGGAGCCGTTAATTTTATTACTACCGTAATTAAC
>E-TSR-03 
TGATTGGAAACGATCAGATCTATAATGTTATTGTTACCGCCCACGCTTTCGTAATAATTTTCTTTATAGTAATACCTATTATAATTGGAGGCTTCGGTAATTGATTAGTTCCTCTGATATTAGGAGCGCCAGATATAGCATTCCCACGAATAAATAACATAAGATTTTGACTTCTACCCCCATCACTTACCTTATTATTATCAAGAGGAATAGTAGAAAGAGGAGTAGGCACAGGATGAACTGTCTACCCCCCACTAGCTGCAGGAACTGCCCACGCAGGAGCCTCAGTAGATTTAGGAATCTTCTCCTTACACTTAGCAGGGGTATCTTCAATTTTAGGAGCCGTTAATTTTATTACTACCGTAATTAAC
>E-TSR-04  
TGATTGGAAACGATCAGATCTATAATGTTATTGTTACCGCCCACGCTTTCGTAATAATTTTCTTTATAGTAATACCTATTATAATTGGAGGCTTCGGTAATTGATTAGTTCCTCTGATATTAGGAGCGCCAGATATAGCATTCCCACGAATAAATAACATAAGATTTTGACTTCTACCCCCATCACTTACCTTATTATTATCAAGAGGAATAGTAGAAAGAGGAGTAGGCACAGGATGAACTGTCTACCCCCCACTAGCTGCAGGAACTGCCCACGCAGGAGCCTCAGTAGATTTAGGAATCTTCTCCTTACACTTAGCAGGGGTATCTTCAATTTTAGGAGCCGTTAATTTTATTACTACCGTAATTAAC
>E-TSR-05 
TGATTGGAAATGATCAGATCTATAATGTTATTGTTACCGCCCACGCTTTCGTAATAATTTTCTTTATAGTAATACCTATTATAATTGGAGGCTTCGGTAATTGATTGGTTCCTCTAATATTAGGAGCGCCAGACATAGCATTCCCACGAATAAATAACATAAGATTTTGACTTCTACCTCCATCACTTACCTTGTTACTATCAAGAGGAATAGTAGAAAGAGGAGTAGGCACAGGATGAACTGTCTACCCCCCACTAGCTGCAGGAACTGCCCACGCAGGAGCCTCAGTAGACTTAGGAATCTTCTCCTTACACTTAGCAGGGGTATCTTCAATCTTAGGAGCCGTTAATTTTATTACTACCGTAATTAAC
>E-TSR-06 
TGATTGGAAACGATCAGATCTATAATGTTATTGTTACCGCCCACGCTTTCGTAATAATTTTCTTTATAGTAATACCTATTATAATTGGAGGCTTCGGTAATTGATTAGTTCCTCTGATATTAGGAGCGCCAGATATAGCATTCCCACGAATAAATAACATAAGATTTTGACTTCTACCCCCATCACTTACCTTATTATTATCAAGAGGAATAGTAGAAAGAGGAGTAGGCACAGGATGAACTGTCTACCCCCCACTAGCTGCAGGAACTGCCCACGCAGGAGCCTCAGTAGATTTAGGAATCTTCTCCTTACACTTAGCAGGGGTATCTTCAATTTTAGGAGCCGTTAATTTTATTACTACCGTAATTAAC
>E-TSR-07 
TGATTGGAAACGATCAGATCTATAATGTTATTGTTACCGCCCACGCTTTCGTAATAATTTTCTTTATAGTAATACCTATTATAATTGGAGGCTTCGGTAATTGATTAGTTCCTCTGATATTAGGAGCGCCAGATATAGCATTCCCACGAATAAATAACATAAGATTTTGACTTCTACCCCCATCACTTACCTTATTATTATCAAGAGGAATAGTAGAAAGAGGAGTAGGCACAGGATGAACTGTCTACCCCCCACTAGCTGCAGGAACTGCCCACGCAGGAGCCTCAGTAGATTTAGGAATCTTCTCCTTACACTTAGCAGGGGTATCTTCAATTTTAGGAGCCGTTAATTTTATTACTACCGTAATTAAC
>E-TSR-08 
TGATTGGAAACGATCAGATCTATAATGTTATTGTTACCGCCCACGCTTTCGTAATAATTTTCTTTATAGTAATACCTATTATAATTGGAGGCTTCGGTAATTGATTAGTTCCTCTGATATTAGGAGCGCCAGATATAGCATTCCCACGAATAAATAACATAAGATTTTGACTTCTACCCCCATCACTTACCTTATTATTATCAAGAGGAATAGTAGAAAGAGGAGTAGGCACAGGATGAACTGTCTACCCCCCACTAGCTGCAGGAACTGCCCACGCAGGAGCCTCAGTAGATTTAGGAATCTTCTCCTTACACTTAGCAGGGGTATCTTCAATTTTAGGAGCCGTTAATTTTATTACTACCGTAATTAAC
>E-TSR-09  
TGATTGGAAACGATCAGATCTATAATGTTATTGTTACCGCCCACGCTTTCGTAATAATTTTCTTTATAGTAATACCTATTATAATTGGAGGCTTCGGTAATTGATTAGTTCCTCTGATATTAGGAGCGCCAGATATAGCATTCCCACGAATAAATAACATAAGATTTTGACTTCTACCCCCATCACTTACCTTATTATTATCAAGAGGAATAGTAGAAAGAGGAGTAGGCACAGGATGAACTGTCTACCCCCCACTAGCTGCAGGAACTGCCCACGCAGGAGCCTCAGTAGATTTAGGAATCTTCTCCTTACACTTAGCAGGGGTATCTTCAATTTTAGGAGCCGTTAATTTTATTACTACCGTAATTAAC
>E-TSR-10  
TGATTGGAAACGATCAGATCTATAATGTTATTGTTACCGCCCACGCTTTCGTAATAATTTTCTTTATAGTAATACCTATTATAATTGGAGGCTTCGGTAATTGATTAGTTCCTCTGATATTAGGAGCGCCAGATATAGCATTCCCACGAATAAATAACATAAGATTTTGACTTCTACCCCCATCACTTACCTTATTATTATCAAGAGGAATAGTAGAAAGAGGAGTAGGCACAGGATGAACTGTCTACCCCCCACTAGCTGCAGGAACTGCCCACGCAGGAGCCTCAGTAGATTTAGGAATCTTCTCCTTACACTTAGCAGGGGTATCTTCAATTTTAGGAGCCGTTAATTTTATTACTACCGTAATTAAC
>E-TSR-11  
TGATTGGAAACGATCAGATCTATAATGTTATTGTTACCGCCCACGCTTTCGTAATAATTTTCTTTATAGTAATACCTATTATAATTGGAGGCTTCGGTAATTGATTAGTTCCTCTGATATTAGGAGCGCCAGATATAGCATTCCCACGAATAAATAACATAAGATTTTGACTTCTACCCCCATCACTTACCTTATTATTATCAAGAGGAATAGTAGAAAGAGGAGTAGGCACAGGATGAACTGTCTACCCCCCACTAGCTGCAGGAACTGCCCACGCAGGAGCCTCAGTAGATTTAGGAATCTTCTCCTTACACTTAGCAGGGGTATCTTCAATTTTAGGAGCCGTTAATTTTATTACTACCGTAATTAAC
>E-TSR-12  
TGATTGGAAATGATCAGATCTATAATGTTATTGTTACCGCCCACGCTTTCGTAATAATTTTCTTTATAGTAATACCTATTATAATTGGAGGCTTCGGTAATTGATTGGTTCCTCTAATATTAGGAGCGCCAGACATAGCATTCCCACGAATAAATAACATAAGATTTTGACTTCTACCTCCATCACTTACCTTGTTACTATCAAGAGGAATAGTAGAAAGAGGAGTAGGCACAGGATGAACTGTCTACCCCCCACTAGCTGCAGGAACTGCCCACGCAGGAGCCTCAGTAGACTTAGGAATCTTCTCCTTACACTTAGCAGGGGTATCTTCAATCTTAGGAGCCGTTAATTTTATTACTACCGTAATTAAC
>E-TSR-13  
TGATTGGAAACGATCAGATCTATAATGTTATTGTTACCGCCCACGCTTTCGTAATAATTTTCTTTATAGTAATACCTATTATAATTGGAGGCTTCGGTAATTGATTAGTTCCTCTGATATTAGGAGCGCCAGATATAGCATTCCCACGAATAAATAACATAAGATTTTGACTTCTACCCCCATCACTTACCTTATTATTATCAAGAGGAATAGTAGAAAGAGGAGTAGGCACAGGATGAACTGTCTACCCCCCACTAGCTGCAGGAACTGCCCACGCAGGAGCCTCAGTAGATTTAGGAATCTTCTCCTTACACTTAGCAGGGGTATCTTCAATTTTAGGAGCCGTTAATTTTATTACTACCGTAATTAAC
>E-TSR-14  
TGATTGGAAACGATCAGATCTATAATGTTATTGTTACCGCCCACGCTTTCGTAATAATTTTCTTTATAGTAATACCTATTATAATTGGAGGCTTCGGTAATTGATTAGTTCCTCTGATATTAGGAGCGCCAGATATAGCATTCCCACGAATAAATAACATAAGATTTTGACTTCTACCCCCATCACTTACCTTATTATTATCAAGAGGAATAGTAGAAAGAGGAGTAGGCACAGGATGAACTGTCTACCCCCCACTAGCTGCAGGAACTGCCCACGCAGGAGCCTCAGTAGATTTAGGAATCTTCTCCTTACACTTAGCAGGGGTATCTTCAATTTTAGGAGCCGTTAATTTTATTACTACCGTAATTAAC
>E-TSR-15  
TGATTGGAAACGATCAGATCTATAATGTTATTGTTACCGCCCACGCTTTCGTAATAATTTTCTTTATAGTAATACCTATTATAATTGGAGGCTTCGGTAATTGATTAGTTCCTCTGATATTAGGAGCGCCAGATATAGCATTCCCACGAATAAATAACATAAGATTTTGACTTCTACCCCCATCACTTACCTTATTATTATCAAGAGGAATAGTAGAAAGAGGAGTAGGCACAGGATGAACTGTCTACCCCCCACTAGCTGCAGGAACTGCCCACGCAGGAGCCTCAGTAGATTTAGGAATCTTCTCCTTACACTTAGCAGGGGTATCTTCAATTTTAGGAGCCGTTAATTTTATTACTACCGTAATTAAC
>E-TSR-16  
TGATTGGAAACGATCAGATCTATAATGTTATTGTTACCGCCCACGCTTTCGTAATAATTTTCTTTATAGTAATACCTATTATAATTGGAGGCTTCGGTAATTGATTAGTTCCTCTGATATTAGGAGCGCCAGATATAGCATTCCCACGAATAAATAACATAAGATTTTGACTTCTACCCCCATCACTTACCTTATTATTATCAAGAGGAATAGTAGAAAGAGGAGTAGGCACAGGATGAACTGTCTACCCCCCACTAGCTGCAGGAACTGCCCACGCAGGAGCCTCAGTAGATTTAGGAATCTTCTCCTTACACTTAGCAGGGGTATCTTCAATTTTAGGAGCCGTTAATTTTATTACTACCGTAATTAAC
>E-TSR-17  
TGATTGGAAACGATCAGATCTATAATGTTATTGTTACCGCCCACGCTTTCGTAATAATTTTCTTTATAGTAATACCTATTATAATTGGAGGCTTCGGTAATTGATTAGTTCCTCTGATATTAGGAGCGCCAGATATAGCATTCCCACGAATAAATAACATAAGATTTTGACTTCTACCCCCATCACTTACCTTATTATTATCAAGAGGAATAGTAGAAAGAGGAGTAGGCACAGGATGAACTGTCTACCCCCCACTAGCTGCAGGAACTGCCCACGCAGGAGCCTCAGTAGATTTAGGAATCTTCTCCTTACACTTAGCAGGGGTATCTTCAATTTTAGGAGCCGTTAATTTTATTACTACCGTAATTAAC
>E-TSR-18  
TGATTGGAAACGATCAGATCTATAATGTTATTGTTACCGCCCACGCTTTCGTAATAATTTTCTTTATAGTAATACCTATTATAATTGGAGGCTTCGGTAATTGATTAGTTCCTCTGATATTAGGAGCGCCAGATATAGCATTCCCACGAATAAATAACATAAGATTTTGACTTCTACCCCCATCACTTACCTTATTATTATCAAGAGGAATAGTAGAAAGAGGAGTAGGCACAGGATGAACTGTCTACCCCCCACTAGCTGCAGGAACTGCCCACGCAGGAGCCTCAGTAGATTTAGGAATCTTCTCCTTACACTTAGCAGGGGTATCTTCAATTTTAGGAGCCGTTAATTTTATTACTACCGTAATTAAC
>E-TSR-19  
TGATTGGAAACGATCAGATCTATAATGTTATTGTTACCGCCCACGCTTTCGTAATAATTTTCTTTATAGTAATACCTATTATAATTGGAGGCTTCGGTAATTGATTAGTTCCTCTGATATTAGGAGCGCCAGATATAGCATTCCCACGAATAAATAACATAAGATTTTGACTTCTACCCCCATCACTTACCTTATTATTATCAAGAGGAATAGTAGAAAGAGGAGTAGGCACAGGATGAACTGTCTACCCCCCACTAGCTGCAGGAACTGCCCACGCAGGAGCCTCAGTAGATTTAGGAATCTTCTCCTTACACTTAGCAGGGGTATCTTCAATTTTAGGAGCCGTTAATTTTATTACTACCGTAATTAAC
>E-TSR-20  
TGATTGGAAACGATCAGATCTATAATGTTATTGTTACCGCCCACGCTTTCGTAATAATTTTCTTTATAGTAATACCTATTATAATTGGAGGCTTCGGTAATTGATTAGTTCCTCTGATATTAGGAGCGCCAGATATAGCATTCCCACGAATAAATAACATAAGATTTTGACTTCTACCCCCATCACTTACCTTATTATTATCAAGAGGAATAGTAGAAAGAGGAGTAGGCACAGGATGAACTGTCTACCCCCCACTAGCTGCAGGAACTGCCCACGCAGGAGCCTCAGTAGATTTAGGAATCTTCTCCTTACACTTAGCAGGGGTATCTTCAATTTTAGGAGCCGTTAATTTTATTACTACCGTAATTAAC
>E-TSR-21  
TGATTGGAAACGATCAGATCTATAATGTTATTGTTACCGCCCACGCTTTCGTAATAATTTTCTTTATAGTAATACCTATTATAATTGGAGGCTTCGGTAATTGATTAGTTCCTCTGATATTAGGAGCGCCAGATATAGCATTCCCACGAATAAATAACATAAGATTTTGACTTCTACCCCCATCACTTACCTTATTATTATCAAGAGGAATAGTAGAAAGAGGAGTAGGCACAGGATGAACTGTCTACCCCCCACTAGCTGCAGGAACTGCCCACGCAGGAGCCTCAGTAGATTTAGGAATCTTCTCCTTACACTTAGCAGGGGTATCTTCAATTTTAGGAGCCGTTAATTTTATTACTACCGTAATTAAC
>E-TSR-22  
TGATTGGAAACGATCAAATCTATAATGTTATTGTTACCGCCCACGCTTTCGTAATAATTTTCTTTATAGTAATACCTATTATAATTGGAGGCTTCGGTAATTGATTAGTTCCTCTGATATTAGGAGCGCCAGATATAGCATTCCCACGAATAAATAACATAAGATTTTGACTTCTACCCCCATCACTTACCTTATTATTATCAAGAGGAATAGTAGAAAGAGGAGTAGGCACAGGATGAACTGTCTACCCCCCACTAGCTGCAGGAACTGCCCACGCAGGAGCCTCAGTAGATTTAGGAATCTTCTCCTTACACTTAGCAGGGGTATCTTCAATTTTAGGAGCCGTTAATTTTATTACTACCGTAATTAAC
>E-CKR-02  
TGATTGGAAATGATCAGATCTATAATGTTATTGTTACCGCCCACGCTTTCGTAATAATTTTCTTTATAGTAATACCTATTATAATTGGAGGCTTCGGTAATTGATTGGTTCCTCTAATATTAGGAGCGCCAGATATAGCATTCCCACGAATAAATAACATAAGATTTTGACTTCTACCTCCATCACTTACCTTGTTACTATCAAGAGGAATAGTAGAAAGAGGAGTAGGCACAGGATGAACTGTCTACCCCCCACTAGCTGCAGGAACTGCCCACGCAGGAGCCTCAGTAGACTTAGGAATCTTCTCCTTACACTTAGCAGGGGTATCTTCAATCCTAGGAGCCGTTAATTTTATTACTACCGTAATTAAC
>E-CKR-03  
TGATTGGAAATGATCAGATCTATAATGTTATTGTTACCGCCCACGCTTTCGTAATAATTTTCTTTATAGTAATACCTATTATAATTGGAGGCTTCGGTAATTGATTGGTTCCTCTAATATTAGGAGCGCCAGATATAGCATTCCCACGAATAAATAACATAAGATTTTGACTTCTACCTCCATCACTTACCTTGTTACTATCAAGAGGAATAGTAGAAAGAGGAGTAGGCACAGGATGAACTGTCTACCCCCCACTAGCTGCAGGAACTGCCCACGCAGGAGCCTCAGTAGACTTAGGAATCTTCTCCTTACACTTAGCAGGGGTATCTTCAATCCTAGGAGCCGTTAATTTTATTACTACCGTAATTAAC
>E-CKR-05  
TGATTGGAAACGATCAGATCTACAATGTCATTGTTACCGCCCACGCTTTCGTAATAATTTTCTTTATAGTAATACCTATTATAATTGGAGGCTTCGGTAATTGATTGGTTCCTCTAATATTAGGAGCGCCAGACATAGCATTCCCACGAATAAATAACATAAGATTTTGACTTCTACCCCCATCACTTACCTTGTTACTATCAAGAGGAATAGTAGAAAGAGGAGTAGGCACAGGATGAACTGTCTACCCCCCACTAGCTGCAGGAACTGCCCACGCAGGAGCCTCAGTAGACTTAGGAATCTTCTCCTTACACTTAGCAGGGGTATCTTCAATCTTAGGAGCCGTTAATTTTATTACTACCGTAATTAAC
>E-CKR-06  
TGATTGGAAATGATCAGATCTATAATGTTATTGTTACCGCCCACGCTTTCGTAATAATTTTCTTTATAGTAATACCTATTATAATTGGAGGCTTCGGTAATTGATTGGTTCCTCTAATATTAGGAGCGCCAGATATAGCATTCCCACGAATAAATAACATAAGATTTTGACTTCTACCTCCATCACTTACCTTGTTACTATCAAGAGGAATAGTAGAAAGAGGAGTAGGCACAGGATGAACTGTCTACCCCCCACTAGCTGCAGGAACTGCCCACGCAGGAGCCTCAGTAGACTTAGGAATCTTCTCCTTACACTTAGCAGGGGTATCTTCAATCCTAGGAGCCGTTAATTTTATTACTACCGTAATTAAC
>E-CKR-07  
TGATTGGAAATGATCAGATCTATAATGTTATTGTTACCGCCCACGCTTTCGTAATAATTTTCTTTATAGTAATACCTATTATAATTGGAGGCTTCGGTAATTGATTGGTTCCTCTAATATTAGGAGCGCCAGACATAGCATTCCCACGAATAAATAACATAAGATTTTGACTTCTACCTCCATCACTTACCTTGTTACTATCAAGAGGAATAGTAGAAAGAGGAGTAGGCACAGGATGAACTGTCTACCCCCCACTAGCTGCAGGAACTGCCCACGCAGGAGCCTCAGTAGACTTAGGAATCTTCTCCTTACACTTAGCAGGGGTATCTTCAATCTTAGGAGCCGTTAATTTTATTACTACCGTAATTAAC
>E-CKR-08  
TGATTGGAAACGATCAGATCTACAATGTCATTGTTACCGCCCACGCTTTCGTAATAATTTTCTTTATAGTAATACCTATTATAATTGGAGGCTTCGGTAATTGATTGGTTCCTCTAATATTAGGAGCGCCAGACATAGCATTCCCACGAATAAATAACATAAGATTTTGACTTCTACCCCCATCACTTACCTTGTTACTATCAAGAGGAATAGTAGAAAGAGGAGTAGGCACAGGATGAACTGTCTACCCCCCACTAGCTGCAGGAACTGCCCACGCAGGAGCCTCAGTAGACTTAGGAATCTTCTCCTTACACTTAGCAGGGGTATCTTCAATCTTAGGAGCCGTTAATTTTATTACTACCGTAATTAAC
>E-CKR-11  
TGATTGGAAATGATCAGATCTATAATGTTATTGTTACCGCCCACGCTTTCGTAATAATTTTCTTTATAGTAATACCTATTATAATTGGAGGCTTCGGTAATTGATTGGTTCCTCTAATATTAGGAGCGCCAGATATAGCATTCCCACGAATAAATAACATAAGATTTTGACTTCTACCTCCATCACTTACCTTGTTACTATCAAGAGGAATAGTAGAAAGAGGAGTAGGCACAGGATGAACTGTCTACCCCCCACTAGCTGCAGGAACTGCCCACGCAGGAGCCTCAGTAGACTTAGGAATCTTCTCCTTACACTTAGCAGGGGTATCTTCAATCCTAGGAGCCGTTAATTTTATTACTACCGTAATTAAC
>E-CKR-12  
TGATTGGAAACGATCAGATCTATAATGTTATTGTTACCGCCCACGCTTTCGTAATAATTTTCTTTATAGTAATACCTATTATAATTGGAGGCTTCGGTAATTGATTAGTTCCTCTGATATTAGGAGCGCCAGATATAGCATTCCCACGAATAAATAACATAAGATTTTGACTTCTACCCCCATCACTTACCTTATTATTATCAAGAGGAATAGTAGAAAGAGGAGTAGGCACAGGATGAACTGTCTACCCCCCACTAGCTGCAGGAACTGCCCACGCAGGAGCCTCAGTAGATTTAGGAATCTTCTCCTTACACTTAGCAGGGGTATCTTCAATTTTAGGAGCCGTTAATTTTATTACTACCGTAATTAAC
>E-CKR-13  
TGATTGGAAACGATCAGATCTATAATGTTATTGTTACCGCCCACGCTTTCGTAATAATTTTCTTTATAGTAATACCTATTATAATTGGAGGCTTCGGTAATTGATTAGTTCCTCTGATATTAGGAGCGCCAGATATAGCATTCCCACGAATAAATAACATAAGATTTTGACTTCTACCCCCATCACTTACCTTATTATTATCAAGAGGAATAGTAGAAAGAGGAGTAGGCACAGGATGAACTGTCTACCCCCCACTAGCTGCAGGAACTGCCCACGCAGGAGCCTCAGTAGATTTAGGAATCTTCTCCTTACACTTAGCAGGGGTATCTTCAATTTTAGGAGCCGTTAATTTTATTACTACCGTAATTAAC
>E-CKR-14  
TGATTGGAAACGATCAGATCTACAATGTCATTGTTACCGCCCACGCTTTCGTAATAATTTTCTTTATAGTAATACCTATTATAATTGGAGGCTTCGGTAATTGATTGGTTCCTCTAATATTAGGAGCGCCAGACATAGCATTCCCACGAATAAATAACATAAGATTTTGACTTCTACCCCCATCACTTACCTTGTTACTATCAAGAGGAATAGTAGAAAGAGGAGTAGGCACAGGATGAACTGTCTACCCCCCACTAGCTACAGGAACTGCCCACGCAGGAGCCTCAGTAGACTTAGGAATCTTCTCCTTACACTTAGCAGGGGTATCTTCAATCTTAGGAGCCGTTAATTTTATTACTACCGTAATTAAC
>E-CKR-15  
TGATTGGAAACGATCAGATCTACAATGTCATTGTTACCGCCCACGCTTTCGTAATAATTTTCTTTATAGTAATACCTATTATAATTGGAGGCTTCGGTAATTGATTGGTTCCTCTAATATTAGGAGCGCCAGACATAGCATTCCCACGAATAAATAACATAAGATTTTGACTTCTACCCCCATCACTTACCTTGTTACTATCAAGAGGAATAGTAGAAAGAGGAGTAGGCACAGGATGAACTGTCTACCCCCCACTAGCTGCAGGAACTGCCCACGCAGGAGCCTCAGTAGACTTAGGAATCTTCTCCTTACACTTAGCAGGGGTATCTTCAATCTTAGGAGCCGTTAATTTTATTACTACCGTAATTAAC
>E-CKR-16  
TGATTGGAAACGATCAGATCTATAATGTTATTGTTACCGCCCACGCTTTCGTAATAATTTTCTTTATAGTAATACCTATTATAATTGGAGGCTTCGGTAATTGATTAGTTCCTCTGATATTAGGAGCGCCAGATATAGCATTCCCACGAATAAATAACATAAGATTTTGACTTCTACCCCCATCACTTACCTTATTATTATCAAGAGGAATAGTAGAAAGAGGAGTAGGCACAGGATGAACTGTCTACCCCCCACTAGCTGCAGGAACTGCCCACGCAGGAGCCTCAGTAGATTTAGGAATCTTCTCCTTACACTTAGCAGGGGTATCTTCAATTTTAGGAGCCGTTAATTTTATTACTACCGTAATTAAC
>E-CKR-17  
TGATTGGAAACGATCAGATCTATAATGTTATTGTTACCGCCCACGCTTTCGTAATAATTTTCTTTATAGTAATACCTATTATAATTGGAGGCTTCGGTAATTGATTAGTTCCTCTGATATTAGGAGCGCCAGATATAGCATTCCCACGAATAAATAACATAAGATTTTGACTTCTACCCCCATCACTTACCTTATTATTATCAAGAGGAATAGTAGAAAGAGGAGTAGGCACAGGATGAACTGTCTACCCCCCACTAGCTGCAGGAACTGCCCACGCAGGAGCCTCAGTAGATTTAGGAATCTTCTCCTTACACTTAGCAGGGGTATCTTCAATTTTAGGAGCCGTTAATTTTATTACTACCGTAATTAAC
>E-CKR-18  
TGATTGGAAATGATCAGATCTATAATGTTATTGTTACCGCCCACGCTTTCGTAATAATTTTCTTTATAGTAATACCTATTATAATTGGAGGCTTCGGTAATTGATTGGTTCCTCTAATATTAGGAGCGCCAGATATAGCATTCCCACGAATAAATAACATAAGATTTTGACTTCTACCTCCATCACTTACCTTGTTACTATCAAGAGGAATAGTAGAAAGAGGAGTAGGCACAGGATGAACTGTCTACCCCCCACTAGCTGCAGGAACTGCCCACGCAGGAGCCTCAGTAGACTTAGGAATCTTCTCCTTACACTTAGCAGGGGTATCTTCAATCCTAGGAGCCGTTAATTTTATTACTACCGTAATTAAC
>E-CKR-19  
TGATTGGAAACGATCAGATCTATAATGTTATTGTTACCGCCCACGCTTTCGTAATAATTTTCTTTATAGTAATACCTATTATAATTGGAGGCTTCGGTAATTGATTAGTTCCTCTGATATTAGGAGCGCCAGATATAGCATTCCCACGAATAAATAACATAAGATTTTGACTTCTACCCCCATCACTTACCTTATTATTATCAAGAGGAATAGTAGAAAGAGGAGTAGGCACAGGATGAACTGTCTACCCCCCACTAGCTGCAGGAACTGCCCACGCAGGAGCCTCAGTAGATTTAGGAATCTTCTCCTTACACTTAGCAGGGGTATCTTCAATTTTAGGAGCCGTTAATTTTATTACTACCGTAATTAAC
>E-CKR-20  
TGATTGGAAATGATCAGATCTATAATGTTATTGTTACCGCCCACGCTTTCGTAATAATTTTCTTTATAGTAATACCTATTATAATTGGAGGCTTCGGTAATTGATTGGTTCCTCTAATATTAGGAGCGCCAGACATAGCATTCCCACGAATAAATAACATAAGATTTTGACTTCTACCTCCATCACTTACCTTGTTACTATCAAGAGGAATAGTAGAAAGAGGAGTAGGCACAGGATGAACTGTCTACCCCCCACTAGCTGCAGGAACTGCCCACGCAGGAGCCTCAGTAGACTTAGGAATCTTCTCCTTACACTTAGCAGGGGTATCTTCAATCTTAGGAGCCGTTAATTTTATTACTACCGTAATTAAC
>E-CKR-21  
TGATTGGAAACGATCAGATCTACAATGTCATTGTTACCGCCCACGCTTTCGTAATAATTTTCTTTATAGTAATACCTATTATAATTGGAGGCTTCGGTAATTGATTGGTTCCTCTAATATTAGGAGCGCCAGACATAGCATTCCCACGAATAAATAACATAAGATTTTGACTTCTACCCCCATCACTTACCTTGTTACTATCAAGAGGAATAGTAGAAAGAGGAGTAGGCACAGGATGAACTGTCTACCCCCCACTAGCTGCAGGAACTGCCCACGCAGGAGCCTCAGTAGACTTAGGAATCTTCTCCTTACACTTAGCAGGGGTATCTTCAATCTTAGGAGCCGTTAATTTTATTACTACCGTAATTAAC
>E-CKR-22  
TGATTGGAAACGATCAGATCTACAATGTCATTGTTACCGCCCACGCTTTCGTAATAATTTTCTTTATAGTAATACCTATTATAATTGGAGGCTTCGGTAATTGATTGGTTCCTCTAATATTAGGAGCGCCAGACATAGCATTCCCACGAATAAATAACATAAGATTTTGACTTCTACCCCCATCACTTACCTTGTTACTATCAAGAGGAATAGTAGAAAGAGGAGTAGGCACAGGATGAACTGTCTACCCCCCACTAGCTGCAGGAACTGCCCACGCAGGAGCCTCAGTAGACTTAGGAATCTTCTCCTTACACTTAGCAGGGGTATCTTCAATCTTAGGAGCCGTTAATTTTATTACTACCGTAATTAAC
>E-CKR-23  
TGATTGGAAATGATCAGATCTATAATGTTATTGTTACCGCCCACGCTTTCGTAATAATTTTCTTTATAGTAATACCTATTATAATTGGAGGCTTCGGTAATTGATTGGTTCCTCTAATATTAGGAGCGCCAGATATAGCATTCCCACGAATAAATAACATAAGATTTTGACTTCTACCTCCATCACTTACCTTGTTACTATCAAGAGGAATAGTAGAAAGAGGAGTAGGCACAGGATGAACTGTCTACCCCCCACTAGCTGCAGGAACTGCCCACGCAGGAGCCTCAGTAGACTTAGGAATCTTCTCCTTACACTTAGCAGGGGTATCTTCAATCCTAGGAGCCGTTAATTTTATTACTACCGTAATTAAC
>E-CKR-24  
TGATTGGAAACGATCAGATCTACAATGTCATTGTTACCGCCCACGCTTTCGTAATAATTTTCTTTATAGTAATACCTATTATAATTGGAGGCTTCGGTAATTGATTGGTTCCTCTAATATTAGGAGCGCCAGACATAGCATTCCCACGAATAAATAACATAAGATTTTGACTTCTACCCCCATCACTTACCTTGTTACTATCAAGAGGAATAGTAGAAAGAGGAGTAGGCACAGGATGAACTGTCTACCCCCCACTAGCTGCAGGAACTGCCCACGCAGGAGCCTCAGTAGACTTAGGAATCTTCTCCTTACACTTAGCAGGGGTATCTTCAATCTTAGGAGCCGTTAATTTTATTACTACCGTAATTAAC
>Ma-01
TGATTGGAAACGATCAGATCTATAATGTTATTGTTACCGCCCACGCTTTCGTAATAATTTTCTTTATAGTAATACCTATTATGATTGGAGGCTTCGGTAATTGACTGGTACCCCTAATACTAGGAGCACCAGATATAGCATTCCCACGAATAAATAACATAAGATTTTGACTTCTACCCCCATCACTTACCTTACTACTGTCAAGAGGAATAGTAGAAAGAGGAGTGGGCACAGGATGAACTGTCTACCCCCCACTAGCTGCAGGAACTGCCCACGCAGGAGCCTCAGTAGACTTAGGGATTTTCTCCTTACACTTAGCAGGTGTATCTTCAATCTTAGGAGCCGTTAATTTTATTACTACCGTAATTAAT
>Ma-02
TGATTGGAAACGATCAGATCTATAATGTTATTGTTACCGCCCACGCTTTCGTAATAATTTTCTTTATAGTAATACCTATTATGATTGGAGGCTTCGGTAATTGACTGGTACCCCTAATATTAGGAGCACCAGATATAGCATTCCCACGAATAAATAACATAAGATTTTGACTTCTACCCCCATCACTTACCTTACTACTGTCAAGAGGAATAGTAGAAAGAGGAGTGGGCACAGGATGAACTGTCTACCCCCCACTAGCTGCAGGAACTGCCCACGCAGGAGCCTCAGTAGACTTAGGGATCTTCTCCTTACACTTAGCAGGTGTATCTTCAATTTTAGGAGCCGTTAATTTTATTACTACCGTAATTAAC
